# Supplementary material for: Circular RNA hsa_circ_101555 promotes hepatocellular carcinoma cell proliferation and migration by sponging miR-145-5p and regulating CDCA3 expression
Source: Cell Death Dis. 2021 Apr 6;12(4):356. doi: 10.1038/s41419-021-03626-7 (PMC8024300; doi:10.1038/s41419-021-03626-7)
Supplement: Supplementary file 1 — Supplement Materials and Methods-Additional file 1 GSE78520 [file 41419_2021_3626_MOESM1_ESM.xls]

## Sheet: 新建文本文档 (2)
ID	adj.P.Val	P.Value	t	B	logFC	SPOT_ID	SEQUENCE
ASCRP000476	0.2941	0.0209656	3.202	-3.163	4.10175	hsa_circRNA_100086	GACTCTCTCAACAATCCCACAGAGTATTGATGAGGAAACTGAAGTT
ASCRP003931	0.2513	0.0150192	3.48745	-2.819	3.8112	hsa_circRNA_103636	TCTATGAATATGCAGATTTTCAGCTGAACTCTCATCTCTCAACACT
ASCRP004425	0.3448	0.031238	2.874	-3.574	3.78128	hsa_circRNA_104152	TCTCTCAGAGCAGTTAGGACTTCAGGAATTATTTCCTCAAGGTCAT
ASCRP004099	0.0522	1.17e-05	14.9271	3.375	3.72497	hsa_circRNA_103809	TCCAAGCTGGCCCTTACGTCGTCCTGACTCATCTGATGACCGTTAT
ASCRP002776	0.2663	0.0175564	3.35251	-2.98	3.72377	hsa_circRNA_102459	ATCTCTCTGAGGCCTATGAACGCTCTGAGAGCTTGGAGGTGGCCTT
ASCRP001727	0.1878	0.0074306	4.1293	-2.094	3.51652	hsa_circRNA_101368	AATCTCTCCGCATGTAGAGCGCATGAAGTACAGGACAATAAAGCTT
ASCRP003932	0.2585	0.0166386	3.39866	-2.925	3.49077	hsa_circRNA_103637	TGAACCAGAAAACATTTTCAGCTGAACTCTCATCTCTCAACACTGG
ASCRP002718	0.1763	0.0064005	4.27322	-1.941	3.40334	hsa_circRNA_102399	TCTCTTCTCGCCCTGGCGGGGAAGACTCATGAACAAGCTACAGCCG
ASCRP003933	0.1849	0.0069565	4.19252	-2.026	3.3739	hsa_circRNA_103639	AAGGAATGACTTCTCTCCAATTTTCAGCTGAACTCTCATCTCTCAA
ASCRP002256	0.1849	0.0070213	4.18359	-2.036	3.14785	hsa_circRNA_101914	TCCACCAAAGATTTTGTACAGCAGCAATTTCTTACTCTCTCTGCAA
ASCRP004136	0.1878	0.0073967	4.13367	-2.089	3.11229	hsa_circRNA_103847	ATTTTATGATTGCTCTCTCAGAGGAGGAGAAAACTACTCTGCGTGC
ASCRP000389	0.3277	0.0274937	2.97759	-3.443	3.10767	hsa_circRNA_002172	TTGGAACAGACTCACGGCCAGCGAAGTGAGTTCCCAGAGAACGGGG
ASCRP001906	0.3172	0.0256597	3.03415	-3.372	3.10234	hsa_circRNA_101555	TCGAAATCAGGTGAAGGTCTCCCACAGGTGTATTACTTTGGACCAT
ASCRP001601	0.2091	0.0097216	3.87729	-2.37	2.96634	hsa_circRNA_101238	TCTCTCAGAGACGAAAGTTCCAGGAATGGATGGAGGTGCTTTAACT
ASCRP001042	0.1632	0.0049865	4.52077	-1.686	2.80359	hsa_circRNA_100668	TAAGGATGAGAGCAACTTATGACTCTCATCTCTGCTGCACGAGAAT
ASCRP005383	0.3058	0.0236991	3.09976	-3.29	2.69327	hsa_circRNA_400090	CTTCTCTTTCGCTGCGGGCCCGGCTGGTGCGGGAAGCCAGGAGGGG
ASCRP001767	0.3875	0.0425713	2.62785	-3.891	2.68896	hsa_circRNA_101408	AGTTGTTTTGCCAAACCAGATCTCCCTGGAAGAGAACATTTTGGTC
ASCRP002569	0.4131	0.0484433	2.52695	-4.023	2.68736	hsa_circRNA_102241	GTGAACAATGAATTCAATTCGCCACAATCTCTCTCTGAATCGTTAT
ASCRP001249	0.3277	0.027664	2.97255	-3.449	2.68272	hsa_circRNA_100876	CTCCTACAATGTTGATATGTCAGATCTCTCTCCAGAAGAGCAATGG
ASCRP000315	0.413	0.0482511	2.53004	-4.019	2.67545	hsa_circRNA_001678	TCCGCGCGAGGTCTGAGACTAGGGCCAGAGGCGGCCCTAACAGGGC
ASCRP000922	0.1889	0.0078952	4.07164	-2.156	2.67538	hsa_circRNA_100542	TTACATCTCTCCTGCGTCGGTGACTAAGCAATCAAAGAGAAGTACA
ASCRP001647	0.3098	0.0243645	3.07684	-3.318	2.66378	hsa_circRNA_101287	CAAGATACAAGATCTCCCCAATAATATGATTTACCAAGTCGCCATT
ASCRP000614	0.2634	0.0172822	3.36601	-2.964	2.61914	hsa_circRNA_100226	TTTTGTTGGCAATCTCTTCTCTGAAAGCTGAATTAACTAGTCAGGA
ASCRP004228	0.3324	0.028972	2.93494	-3.497	2.58504	hsa_circRNA_103948	TGTTGGCTCTCCTTAAACAGGATATACACATGACACCATCCACTGA
ASCRP002667	0.3528	0.0332093	2.8248	-3.637	2.56258	hsa_circRNA_102348	TTCAAAAACTTTTCAGAAAGTGCTTTCTCTCTGTGGACATGAGGAT
ASCRP002171	0.3557	0.0338855	2.80866	-3.658	2.50009	hsa_circRNA_101827	GCAGTAACTGGCTTTTGTGGCCACAGGAACCAATCTGTCTCTCCAG
ASCRP003740	0.1573	0.0038005	4.80033	-1.41	2.47441	hsa_circRNA_103442	GCAGCGTCAGGTCTTCCGACCCCGAACTCCACCGGAGGCAATTGCA
ASCRP001111	0.1067	0.0005753	7.10155	0.423	2.46211	hsa_circRNA_100737	TGTGCCCATCACAGGTGTACATCGGTGAGCTCCCGCAGGACTTCCT
ASCRP002428	0.3819	0.0411028	2.65544	-3.855	2.45985	hsa_circRNA_102093	TTCCAAGAAGATTGAGTCTGTTTCTCAGCCATTGGAAAACCATGGT
ASCRP002062	0.1694	0.0055428	4.41484	-1.794	2.43665	hsa_circRNA_101715	TTCTCCTCAGATTAATGATGTTTTGCAGCAGTTTTCTACGTCTGAA
ASCRP001052	0.2543	0.0155626	3.45651	-2.856	2.43556	hsa_circRNA_100678	AACCTCTTTATAACATAAGCGCCTGATTAATCTCTCTGAGCTGACC
ASCRP000535	0.1044	0.0004781	7.36695	0.593	2.43271	hsa_circRNA_100146	TAGTGCCAAGGAAAGCAGCTGGCCCTTCTCAAGACCAATTCGGCTG
ASCRP000836	0.413	0.0481021	2.53244	-4.015	2.42302	hsa_circRNA_100453	ATCCTCTCTGGACAATCATGGAAACTGTGTACACCTTGGCATTTTC
ASCRP005197	0.1573	0.0041423	4.7105	-1.498	2.4123	hsa_circRNA_104950	TGCTGGATGGAGTGAAGACTCTCAGCGTTCTCATCTCTCTTCCTTC
ASCRP000615	0.2091	0.0097037	3.879	-2.368	2.39514	hsa_circRNA_100227	AGGAATCTCCAATCTCTTCTCTGAAAGCTGAATTAACTAGTCAGGA
ASCRP003853	0.288	0.0196036	3.25862	-3.094	2.38487	hsa_circRNA_103555	TTCTTTCTGTTTTTGCGAGGTACCAGCAACTTCAAGGTTTCTGCCA
ASCRP002059	0.3316	0.0285076	2.94808	-3.48	2.38049	hsa_circRNA_101712	CTCTGCCTGCGAAGGAGCGATATATAGTTATCAGCAAAGTAGATGA
ASCRP002736	0.3001	0.022511	3.1425	-3.237	2.36646	hsa_circRNA_102417	CCTCCGCAGACCCGTCTGCCGTTTAAGCGCCTGAATCTTGTCCCAA
ASCRP003574	0.1573	0.0037974	4.80119	-1.41	2.32983	hsa_circRNA_103276	ACAGTTTGAGAATTCTCCCTCTGAAGCACAGAATTTAGATGAGAAT
ASCRP001949	0.1694	0.0054405	4.43337	-1.775	2.32086	hsa_circRNA_101600	TTCTCTCAGGAGGCTTCGTCAGCAATTGAAGTGGTTGATATGTGAA
ASCRP000071	0.3169	0.0252744	3.04659	-3.356	2.21848	hsa_circRNA_000585	AACAGACTCACGGCCAGCGAACTGAGTGCGTCCTGTCACTCCACTC
ASCRP002123	0.3751	0.0398053	2.68071	-3.822	2.21262	hsa_circRNA_101777	TTTTCTGCTCTCCGAGTGCCTTGGCATCTCCCAATGGGGTGGCTTT
ASCRP005363	0.1717	0.0060942	4.32116	-1.891	2.21218	hsa_circRNA_400069	TTCTTCTTAGCATGGGCTGAGGGCTAGAAGCCTGCGCCTTCACACT
ASCRP003361	0.1507	0.0013058	6.01764	-0.352	2.2016	hsa_circRNA_103056	TACCTCCCAGGTGAACAGCATGAAGGAGCTGTACTTGCTGATGGAG
ASCRP000083	0.4144	0.0486923	2.52297	-4.028	2.18939	hsa_circRNA_000624	CCCCGTCTCGATGGGGGTGGGGCTGGATCCGAAAAGCGCGGACGGG
ASCRP001541	0.1165	0.0006815	6.86559	0.266	2.15551	hsa_circRNA_101178	CTTTGCCCAGGATGTTCGACAGCGTCACAGATATCTCTCTCACTTG
ASCRP003066	0.1694	0.0058607	4.35961	-1.851	2.14619	hsa_circRNA_102754	ATCATGAAGGGCAAAGACAAGAAAGGAAGCTGCAATCTCTCTCGTG
ASCRP001916	0.1573	0.0032698	4.95998	-1.259	2.10765	hsa_circRNA_101565	GTCCTTCCAATTGAGAAGCCTAATTTGTAGATATCCTCAAGAAGAT
ASCRP000018	0.2305	0.0117508	3.70479	-2.565	2.08688	hsa_circRNA_000167	TCCGCGCGAGCTCATCAGTGGGGCCACGAGCTGAGTGCGTCCTGTC
ASCRP002964	0.1694	0.0057558	4.37744	-1.832	2.08055	hsa_circRNA_102651	TGGTACCTGATGATCGAAAGATATCCTTCTTTCCAGAGTCAGGACA
ASCRP000859	0.2592	0.0168886	3.38581	-2.94	2.04252	hsa_circRNA_100476	CCATCTCCAGGAAGATTTCGATGTCGATCATTTTGTGTCTGACTGT
ASCRP002516	0.1573	0.0035779	4.86398	-1.35	2.04242	hsa_circRNA_102188	CTCTCACAAGGAATAGGATGAGTGATAATCCACCCAGAATGGAAGT
ASCRP000344	0.3528	0.0331855	2.82538	-3.636	2.03557	hsa_circRNA_001857	TTTCTTTTTTTAAACAGTGCTCAAGAAACAGAGTAGTGTGAGGTTT
ASCRP005388	0.2416	0.0131288	3.60577	-2.68	2.03181	hsa_circRNA_400095	GCTCTTCCCCGAAGGGAGGCCTCCTGATGCGGGACAGCTCAGGTGT
ASCRP003063	0.1573	0.0037736	4.80779	-1.403	2.02358	hsa_circRNA_102751	TGTGCAGGAGCTGGCCCGGATTGCGGACAGTAAGGATCATGTGTTT
ASCRP002369	0.1044	0.0005026	7.29447	0.547	2.01994	hsa_circRNA_102034	AAGACAGCAGGTTCCTCCCCGGGCAGAAGAAATCACCATTCCAGCT
ASCRP002534	0.1507	0.001882	5.57838	-0.709	1.99736	hsa_circRNA_102206	CCTCCTCAAGAGTGGAGGCATACCAACGTTTACAAATCCAGCAGCA
ASCRP003713	0.1608	0.0046889	4.58315	-1.623	1.9935	hsa_circRNA_103415	CACTCCCAAAAGGGAAAGGTTCCCGTGTCAGTGGCTATGATGACAC
ASCRP000759	0.4022	0.0465372	2.55819	-3.982	1.9851	hsa_circRNA_100374	TGTCGGTTCAGATATTCTGCTCTCTTTGCTGAACTCGGTTATTTCA
ASCRP002357	0.1507	0.0014353	5.90162	-0.444	1.97653	hsa_circRNA_102021	TTCTCCTCTAATGACAGCATCAGCGAGAGCTTTCTAACTGTCAAAG
ASCRP001547	0.1044	0.0005049	7.28804	0.543	1.9484	hsa_circRNA_101184	CACAGCAACGGAGGAAAACTCCCTCTTCGTCATGACCAACGTGATC
ASCRP005164	0.0913	0.0001011	9.95647	1.914	1.934	hsa_circRNA_104917	CACTCCCTAGCAACTGAACCACCCAAATATCATCAAGTATTTGGAC
ASCRP004906	0.1573	0.0035278	4.87892	-1.335	1.92627	hsa_circRNA_104653	AAGGGACAAAAGCTGACTGAGTTGAATACCTTCTTCTTGAAGCATA
ASCRP004851	0.1878	0.0072618	4.15127	-2.07	1.91555	hsa_circRNA_104598	CCTTCTTCCACATGAAAAGGATAAGGATTCTTTCTACTAATCCAGA
ASCRP003470	0.2355	0.012273	3.6658	-2.61	1.91339	hsa_circRNA_103169	GTGGAAATACGTTACGTTTTTCTCTCGTCCCAGCTGTGTGGACAGT
ASCRP000334	0.1513	0.0021168	5.44236	-0.825	1.91109	hsa_circRNA_001805	AGAGTGAGAGATGATGCAACCTACTTCTCTCTAGAGGTAGTCAGAT
ASCRP005163	0.1044	0.0005158	7.25709	0.523	1.9015	hsa_circRNA_104916	CACTCCCTAGTTCGTGCCCTCGTGAGGCTGGCATGCAGGATGGCAG
ASCRP003982	0.1591	0.0045741	4.60845	-1.598	1.898	hsa_circRNA_103688	GTCACTGAAGGAATCTTCCTCTTCAGTGAATACATCCAACAAGATG
ASCRP002872	0.2125	0.0100174	3.84974	-2.401	1.82905	hsa_circRNA_102559	TGATGTTGAGGAAACCCCTCCTGGAGTTTCCCCAAAGCCATGGACA
ASCRP000390	0.1694	0.0053735	4.44574	-1.762	1.80166	hsa_circRNA_002178	CTTCGGGGAGCTGAGTGCGTCCTGTCACTCCACTCCCATGTCCCTT
ASCRP001893	0.1573	0.003566	4.86748	-1.346	1.79732	hsa_circRNA_101542	AAGACCAAAGCTTCCTTCAAAATGTCTACTGTTCACGAAATCCTGT
ASCRP003175	0.1608	0.0046967	4.58146	-1.625	1.79112	hsa_circRNA_102867	GGATGCAATGGAAAAGTGGATTATCTTCTCTTTCAGATGCACTAAT
ASCRP005186	0.1889	0.007774	4.0863	-2.14	1.78804	hsa_circRNA_104939	TGAAGACCTTGAAGCTCTACGTCTCCTCCGAGAGCCGCTTCAACAC
ASCRP003327	0.0913	0.0001797	8.91667	1.447	1.78491	hsa_circRNA_103021	ACCCAACAACACGCAACCAGGTCTCTGCAGACAAACTGGTGGCACT
ASCRP003027	0.1889	0.007802	4.08288	-2.144	1.78179	hsa_circRNA_102715	AAACCTGAAGAAGGGGCCTCTCTCTGGAACGCCTACCCAACTCCAT
ASCRP004873	0.3277	0.0275459	2.97604	-3.445	1.78113	hsa_circRNA_104620	AGCCTTGTCAGAGAGATTCTCCCTGAGAAACAAGCAGAATTTTTTG
ASCRP004349	0.1507	0.0019095	5.56145	-0.723	1.77904	hsa_circRNA_104075	CTCCTCTGAATTCTGCACCAGTTAGAAGACAAATGAAAGCTAAGCA
ASCRP002009	0.0571	2.57e-05	12.8966	2.898	1.75514	hsa_circRNA_101661	CTGCCCTTTGGCTACTTGAAATTGACATTTCCAGCAACAAGTTGTC
ASCRP000505	0.1573	0.0038194	4.79513	-1.415	1.7546	hsa_circRNA_100115	TACCTCCTTTTGTCAAGTAAGCAATCCAGATGTCAGTGATCAGAAG
ASCRP005296	0.1507	0.0013197	6.00459	-0.362	1.7474	hsa_circRNA_105052	GCATCTCTTCCAACAGAACCAGGATAACTACATAAAGAGACAAAAA
ASCRP002893	0.1694	0.0054539	4.43093	-1.777	1.74482	hsa_circRNA_102580	ATATGCGCCGCGCCATGCTTCTTCTAGCGATGACTTCTCTGACTTC
ASCRP000538	0.1484	0.0010667	6.27182	-0.157	1.72312	hsa_circRNA_100149	AGTAGCCATTTTCGAACAAATGGAGATCTCCTCTCATCAGTCTCAC
ASCRP004827	0.3751	0.0399047	2.67875	-3.825	1.71255	hsa_circRNA_104574	ACGTTTCTTTTCTCATGGTGGAGGCTGCATGGCTGGAAGGCCGGAT
ASCRP001241	0.2416	0.0130415	3.61169	-2.673	1.70688	hsa_circRNA_100868	CCTTTCCTTAAGGAAGTGGAACAGAGGCTGAAGTTGTTCAAGTTGG
ASCRP002884	0.1573	0.0042522	4.6834	-1.524	1.70407	hsa_circRNA_102571	CCCTTCTAGGGCGCCCGCTCCGGCCGGCACCATGGACAGCGAGGCA
ASCRP004997	0.2448	0.0135411	3.5784	-2.712	1.6893	hsa_circRNA_104747	TCTCCTGGTTTTATTATGTTCATATCCAGCTTTCAGAGTGGCACCG
ASCRP001328	0.3518	0.0326421	2.83863	-3.619	1.68051	hsa_circRNA_100956	AACAGCAGCATCAAACAGCTGCAGCAGGAGCAGTCTCTCCTACAGC
ASCRP002221	0.1573	0.0031981	4.98381	-1.237	1.67823	hsa_circRNA_101879	AAGAAAGGATCTTGTCCAGATCTCTCTCAGCCTTGTCTGCTTATCA
ASCRP004150	0.3073	0.024024	3.08848	-3.304	1.67665	hsa_circRNA_103862	ATGACTGTCTCCATTATTGATCGGTTCATGCAGGTTGATACTGCCT
ASCRP003261	0.1507	0.0019679	5.52646	-0.753	1.66892	hsa_circRNA_102954	AAACTCTTTGTTTACTCCTCCCAAAGTGAAATGCCTGACCAAGATC
ASCRP002562	0.1573	0.0036081	4.85507	-1.358	1.66162	hsa_circRNA_102234	CACAGATCAGGTTTCAGAGGAGCGTGCTCGACCTTTCTCTCCAGTG
ASCRP001801	0.0913	0.0001559	9.16366	1.565	1.65636	hsa_circRNA_101444	ATCGCGCTGCAGAACTCCTCTTTCCTAAAATGGAGTCGAGTAAAAA
ASCRP000657	0.2926	0.0205118	3.2204	-3.141	1.64653	hsa_circRNA_100269	CCCCGATGCCTTCAAAATTATGACTCAAAGATATGAAGATCAATGA
ASCRP001206	0.2699	0.0180078	3.3308	-3.006	1.64406	hsa_circRNA_100832	ATACTTCTTCCTAAGCCCAGGCTGGCTGGCTGCAGCATGACTTTGG
ASCRP005348	0.1573	0.004032	4.73853	-1.47	1.63525	hsa_circRNA_400053	ACACTCCCCAGAGTACAGGAAGATAAAGTTTGTGCTTGATTTAGAA
ASCRP002075	0.1573	0.0031948	4.98492	-1.236	1.63315	hsa_circRNA_101728	TGAAAATCGAGGATGTCCTGGGCTGCAATGTCTCACCAGTGCCTGG
ASCRP004804	0.1573	0.0030971	5.01846	-1.204	1.61898	hsa_circRNA_104550	TTCCTTCAAAGATGCGAAGTACAAAACTGCTTCGGCTCATTGACTT
ASCRP002911	0.3448	0.0314237	2.86923	-3.58	1.6147	hsa_circRNA_102598	TCTCTGGCATCTTCTTCATACTATCGGAGACAGTGCGCACGGCCAC
ASCRP000737	0.0741	4.99e-05	11.3802	2.443	1.61359	hsa_circRNA_100352	ATAATAAAAGTAAACGGAGTTCCCTCTCGAAGTCCAAGATTAGTTG
ASCRP005396	0.1548	0.002407	5.29649	-0.952	1.61343	hsa_circRNA_400103	TCCTTACTCTTTTTAAAGTAAAATTCTTTTCCTCCCGGGCCGGAGC
ASCRP003890	0.1573	0.0029988	5.05343	-1.172	1.61279	hsa_circRNA_103595	GCCCTCGCAGGTCCAGCACCATGATGCCATCACTGGGACTGAGTCC
ASCRP001942	0.1569	0.0026308	5.1972	-1.041	1.60303	hsa_circRNA_101592	TCTTGTAGCAGCGCCTCCTCGATGCATCACTGTAAGCGATACCGCT
ASCRP003643	0.1507	0.001561	5.79994	-0.525	1.58698	hsa_circRNA_103345	GGGCTTGAGAGCTGCCAAAGACCTTCCTTCAGAAGAAGAAAATGAG
ASCRP003766	0.1507	0.0014454	5.89305	-0.45	1.58379	hsa_circRNA_103468	GTCTTCCTTGCCTAACAAAAGACATGACTGGGAAAGAAGACAACTA
ASCRP004521	0.3362	0.0299904	2.90693	-3.532	1.56674	hsa_circRNA_104250	ATGAACTTCACAGCTGGCGCCCATGCGGCTCTACACGCTCTCCAAG
ASCRP002054	0.1694	0.0055907	4.40628	-1.803	1.55473	hsa_circRNA_101707	GGTTCTTGCAGATTATCTCCCTCCAAACTCTAAAGAAGGAATATAA
ASCRP001444	0.4146	0.0488275	2.52081	-4.031	1.54983	hsa_circRNA_101076	TCCAAACGATTCCCCCCCGAAGGGCGTGACCATCCCGTACCGGCCC
ASCRP001726	0.2076	0.0091424	3.93411	-2.307	1.53768	hsa_circRNA_101367	AATCTCTCCGGTTGCTGCTTTTGCTCAGAGGACATCCATGACCCTA
ASCRP002200	0.0913	0.0001943	8.78337	1.382	1.53519	hsa_circRNA_101857	CTTTTGCAAGTTTCTTCATGATCTCTCCAACCGACCAGCAGGTCCA
ASCRP002688	0.1573	0.0038317	4.79174	-1.419	1.52727	hsa_circRNA_102369	CTCCCACAAGGGAAGGAGACTTGGTCTGAAAGATGCCACATTCCTG
ASCRP005108	0.2448	0.014391	3.52483	-2.775	1.52249	hsa_circRNA_104861	TTGTTCACGAGAACATTGAGACATTTCTTTCGTTGGCTTCCTGAGG
ASCRP003893	0.2585	0.0167818	3.39127	-2.933	1.5213	hsa_circRNA_103598	AAATATCACCCACGTTTCTCCTTGGACCAAGATGACTGATGGAAAA
ASCRP004893	0.2585	0.0166706	3.397	-2.927	1.51929	hsa_circRNA_104640	TGAAATGGTGTCTCCCAGTGCTCCAGACAATGAAACATCCAAATCT
ASCRP004279	0.1548	0.00225	5.37273	-0.885	1.51587	hsa_circRNA_103999	CTTAAGACCTCCCCATGTTATAGTACATTGTGCAGCAGAGAGAAGA
ASCRP003990	0.2305	0.0116435	3.71304	-2.556	1.51182	hsa_circRNA_103696	CTACCATGACGAAACAGTGAAAGTAATTTTTCTCCCAAGTTTAACG
ASCRP000328	0.4069	0.0472678	2.54606	-3.998	1.48747	hsa_circRNA_001754	AAGAGAAATGGAGCCCTTCTCCAAGGGAAGGATGACTAAGAGTTTA
ASCRP002004	0.1724	0.00616	4.31064	-1.902	1.48596	hsa_circRNA_101656	CCTTTCTTTGGTCCCAGTTCCTCTGGGAATCGTCCTGTATGCAACA
ASCRP000217	0.3596	0.0364862	2.74967	-3.733	1.46265	hsa_circRNA_001175	TCTCTCCTGCAAGTATCCCAGGTTGAAGTCTTGGCCTCGGAGGATG
ASCRP001784	0.1694	0.0059122	4.35098	-1.86	1.46226	hsa_circRNA_101425	ACGCTACCAAAGATGACATGGCAGAGCTTCTCCTCGGGGAGTCGAA
ASCRP005010	0.1573	0.0041315	4.7132	-1.495	1.46012	hsa_circRNA_104760	GTTCTCCTCAGAGCCTGCTTTCTGAAACAAAGGTCTTCACTGCCTC
ASCRP002429	0.1573	0.0040994	4.72129	-1.487	1.45732	hsa_circRNA_102094	TCGTTCCTCTTTCCAAGAAGGAGACGCAGGTCAGAATGGAAATGGG
ASCRP002894	0.0963	0.0002812	8.17553	1.065	1.45162	hsa_circRNA_102581	TCCCCATCACGGTCGGCTACCAGATCCGCTTTGAGAGCACACGTTC
ASCRP004441	0.3941	0.0437342	2.60672	-3.919	1.4398	hsa_circRNA_104168	ATGACATTGCAGAACTGGTGGATGCGGGAAAGTGTTCTAATCTTAG
ASCRP002394	0.2585	0.0165012	3.40581	-2.916	1.438	hsa_circRNA_102059	ATTTTATGCTGTCATTTAATGAACCTGAAGTACTATGTCTCTCCTT
ASCRP003216	0.413	0.0483329	2.52872	-4.02	1.42353	hsa_circRNA_102908	GCCTCCAGAAATGCTGTATTTGAAAGAAGATAAACCTAGGAAAAGT
ASCRP004803	0.1573	0.0038476	4.7874	-1.423	1.4226	hsa_circRNA_104549	TTCCTTCAAACTGCAGTACGGAGACAGCAAGGACAACCCTCTCAAG
ASCRP002803	0.1573	0.003121	5.01013	-1.212	1.41033	hsa_circRNA_102486	ACAACATCAAGGCTCTCTTCCGCAAGGGCAAGGAGCCCATACATCC
ASCRP004576	0.1124	0.0006313	6.97133	0.337	1.4092	hsa_circRNA_104313	TTCTTCATCTTCCAAGAGAACCAGAGGACGAAAACGAAGCTTCGTT
ASCRP002742	0.3064	0.0238832	3.09335	-3.298	1.39628	hsa_circRNA_102423	AGCGGCTCTTTGTATGATGACATCATCCCCCCGAAGGAGTGGAAGC
ASCRP004098	0.1573	0.0028936	5.09238	-1.136	1.38977	hsa_circRNA_103808	ATGACCCAACTCCCTCGAGCATGCAATGATGCTACCTGTTCTGACC
ASCRP001668	0.2296	0.0113585	3.73538	-2.53	1.37493	hsa_circRNA_101309	GCCTCCATAGCATTGTCGTGGAAGTTCTCCGAATCCTGGTTTTGAT
ASCRP003019	0.0913	0.000191	8.81232	1.396	1.36282	hsa_circRNA_102707	ACTTCTCCAGGTGTGGTCACTCACCTGTCTACCACTCCCGTGAAAT
ASCRP003300	0.3167	0.0251244	3.0515	-3.35	1.35569	hsa_circRNA_102993	GGTTCATTTCCTTTACTCTCTATCTAATAGGTGATGTGCGTTCAGA
ASCRP004941	0.1507	0.0015561	5.80372	-0.522	1.34186	hsa_circRNA_104689	ACATGCCACATTTCTTTCAAGATGGCTTGAAAACAGCTGATAAGTT
ASCRP000987	0.1165	0.0007591	6.71863	0.165	1.334	hsa_circRNA_100612	TACAAGAAAGGCCGAGGAGTGACCTTCCTATTTCCTATACAAGCAA
ASCRP002270	0.3824	0.0412407	2.6528	-3.859	1.33296	hsa_circRNA_101928	TTCTGTTCTTCGTAGCCGGGGAGGCATCCCCACGCTCATCATGCTG
ASCRP001174	0.1573	0.0041233	4.71527	-1.493	1.32862	hsa_circRNA_100800	TAGCTCTGAGATCTCTCCAGCGAACACTGAATGAGTTAAAAGAGTA
ASCRP005365	0.0913	0.000231	8.49438	1.235	1.32169	hsa_circRNA_400071	TCCCCAAGGTCAGGACTTCTCCCACTCTGGGCTCTGGCTGGAGCCA
ASCRP002784	0.3485	0.0319431	2.85603	-3.597	1.31789	hsa_circRNA_102467	AGATGACGTGGCGAACAAATACTGTGAATCTTGAGCCTTCTCCATT
ASCRP002451	0.3713	0.0385349	2.70635	-3.789	1.29181	hsa_circRNA_102119	AACTCTCTAGATTCCAGTCCTGTTCGAAATCTGCAGTCTTTTGGCA
ASCRP004846	0.1974	0.0083839	4.015	-2.218	1.28975	hsa_circRNA_104593	ATACAAAGATAAGCTCCCCAGTTAAAGATCTCAGATGACCGGCTGA
ASCRP003287	0.2091	0.0097205	3.87741	-2.37	1.28415	hsa_circRNA_102980	AGCCTCCCTGGACCTACAAGAACAGTGAGGAGCTTCGGTCTCGTAT
ASCRP002773	0.1044	0.0003535	7.81817	0.864	1.27551	hsa_circRNA_102455	GCTCAATAGGTCCTTTGATGTGGGCCACAGCTTTCCCATCACTGGG
ASCRP003453	0.1878	0.0075216	4.11769	-2.106	1.27198	hsa_circRNA_103152	AGATCTGCAACATGATCGCCCAGAAGGGAAAGTGAAGGACAAAAAA
ASCRP005318	0.3369	0.0302397	2.90023	-3.541	1.27107	hsa_circRNA_400022	CACTGTACACTCATCTCTGGAAATGTAAAATTTACTTACCAAGGCT
ASCRP002160	0.1573	0.0028999	5.09001	-1.138	1.26347	hsa_circRNA_101815	ACAGGCAAATGTCACAAAAGAAGATAAGTCCTTCCAGAACATTATG
ASCRP002398	0.1878	0.0076381	4.10305	-2.122	1.26272	hsa_circRNA_102063	ACTGCCTGTCCCTGATATCCAGGAGGTGCAGGGCTACGTGCTCATC
ASCRP004480	0.3001	0.0223317	3.14917	-3.228	1.25202	hsa_circRNA_104207	AAATTTTGCAGAGAAAGACTGTTCGCCATGGATTTCCCTATCAACC
ASCRP001462	0.1612	0.0047443	4.57121	-1.635	1.24538	hsa_circRNA_101094	CACTACTGAGGACCCTGATGCTCCCATAAGACAGAAAATGCCCCTT
ASCRP004513	0.3974	0.0444634	2.59378	-3.935	1.23863	hsa_circRNA_104242	CCAATGCCACAGGAAAGAGGATCTGTCTGGCTCCATTGATGACCTC
ASCRP002969	0.3025	0.0231783	3.11819	-3.267	1.238	hsa_circRNA_102656	TTTCTTCTGATTTCTGCCATTGGGCCATGCAGGATATACGTACTGT
ASCRP004205	0.1878	0.0074512	4.12665	-2.097	1.23557	hsa_circRNA_103925	GGATCTGGAGCTCTCTATCAATATCAGCTCACATCATTGAAAAGAT
ASCRP002796	0.2672	0.0177707	3.34213	-2.993	1.22975	hsa_circRNA_102479	ACGAGTTCCTGCTCAACAAGGGAGAGGCGCACCTCCTTCTCCACGA
ASCRP000860	0.0913	0.0002463	8.38943	1.18	1.22786	hsa_circRNA_100477	CCATCTCCAGAGCCTTAGATCGTCTGTCAGTGAAGGAATTCGGGCA
ASCRP000272	0.1067	0.0005625	7.1333	0.444	1.20152	hsa_circRNA_001416	GTAGCCCGAGGTCCCTCTCTAATATGAAGAAGCAAGGAACTTTCCA
ASCRP005198	0.1573	0.0044075	4.64645	-1.561	1.19989	hsa_circRNA_104951	ACGATCCTCGAATTCAGCACAGACTCTCAGCGTTCTCATCTCTCTT
ASCRP002219	0.1507	0.0020317	5.48957	-0.784	1.19897	hsa_circRNA_101877	CTCTTTTCTTCCAGTTCCCTACTGAAGGAACAGATGCTAAGGAAAC
ASCRP002800	0.2991	0.0216402	3.17545	-3.196	1.19381	hsa_circRNA_102483	AAGGCAAGGCAGCTGTTCTGAAGACGCATCTTCTCTCCAGACTGCC
ASCRP001214	0.1573	0.0037417	4.8167	-1.395	1.18994	hsa_circRNA_100840	TTCCTGGACAGGCATCCGTGTCATTCTGGACCTTACTCCCAACTAC
ASCRP004538	0.3064	0.0238201	3.09554	-3.295	1.18905	hsa_circRNA_104268	CCAAAATAAACTCCTGTGTCCTACCGACCTCTCCACTGTATCTGGG
ASCRP000658	0.2448	0.0135906	3.57518	-2.716	1.18591	hsa_circRNA_100270	CCATGACAAGATTGTGTTCAATTAGACCTTCAGGACCTCTCCAAGA
ASCRP000497	0.3316	0.0286625	2.94367	-3.486	1.18587	hsa_circRNA_100107	ACCATAGCGTGCTTCAGTGATATCTCTGAGTCTCTGCTTGATAAGT
ASCRP002770	0.2881	0.019809	3.24981	-3.105	1.17973	hsa_circRNA_102451	TCCTCCCCATCGGACAAAGTATTTTGGACAGATATCATCAACGAAG
ASCRP003263	0.0913	0.0002195	8.57864	1.279	1.17627	hsa_circRNA_102956	ACCCCCAATGACAGTACTCGGGTTTCATATTTTGCTGTTTTTGATG
ASCRP004278	0.1632	0.0049796	4.52217	-1.685	1.17505	hsa_circRNA_103998	GCAGATTCATTTATACAGCAGCTACTCCCTGTATCAAAGCCATCAG
ASCRP004095	0.1044	0.0005078	7.27973	0.538	1.17259	hsa_circRNA_103805	ACACTTAACTGACCTGCGCGAAGTCTGGCTCAATTATCCTCTCCAC
ASCRP002354	0.3741	0.0389135	2.69861	-3.799	1.16484	hsa_circRNA_102018	AGGCAATGTGGCGATCTCCAACAGCATCTCCAAGCAATGTTCATTT
ASCRP001688	0.1694	0.005937	4.34686	-1.864	1.16192	hsa_circRNA_101329	TTAACTTATATCTGCCTGTCAGATTCACTGCGTGCTGTCCTCACTT
ASCRP004514	0.3833	0.041763	2.6429	-3.872	1.15985	hsa_circRNA_104243	AGCCAGTATGGACCACAAGGATCTGTCTGGCTCCATTGATGACCTC
ASCRP002699	0.3511	0.0324377	2.84367	-3.613	1.15911	hsa_circRNA_102380	TTGGGACAAGCTTTGATCTTGCCTCTGTCTATTGCTTTCTGACTGT
ASCRP000601	0.2448	0.0142185	3.53541	-2.762	1.15783	hsa_circRNA_100213	ACTACTTCAGGCACAGGTCTTCCCAAAAGTTATCTTCTGGGAAGAT
ASCRP002185	0.1507	0.0013967	5.93491	-0.417	1.15339	hsa_circRNA_101842	TCTCCTGGCTGCTGCTTGCATATGCCACAGCAAACACAGGTGTGCA
ASCRP003071	0.2516	0.0151303	3.48102	-2.826	1.1486	hsa_circRNA_102760	ACCATGCAGGAGCTGAAGGTCTTCTCCAAGATCTTCAGCCACGAGG
ASCRP004613	0.1507	0.0014872	5.85841	-0.478	1.14116	hsa_circRNA_104351	CCCCACTACCAGGATGAAAGTCCTGGACAGACTTATCACAGAGAGA
ASCRP002292	0.1816	0.0067183	4.22616	-1.99	1.13861	hsa_circRNA_101951	TGTTGCTGCTCGAGAGCCCGAGGGAAGAATGCGTCTCTGCCCAAAC
ASCRP002795	0.1573	0.0036309	4.84842	-1.364	1.13829	hsa_circRNA_102478	AGGAGAGCAAGCCATCACTGCCCGCGACTCCATGGCCAAGTCTCTG
ASCRP003461	0.3554	0.033771	2.81137	-3.654	1.13538	hsa_circRNA_103160	GACCAACTCATTCTCTTTCAACATGTTCGACCACCCTATTCCCAGG
ASCRP004602	0.1044	0.0004398	7.48969	0.668	1.13464	hsa_circRNA_104339	AGCCAAAATGGCCTGTCCCAGGCTCTCTATCTTCTCTGCTACATCT
ASCRP002155	0.1573	0.0040873	4.72435	-1.484	1.1338	hsa_circRNA_101810	TTACACTGAGAGGTCTTGTTCTTCCAGTATCTCAGCGTTTGAGTCA
ASCRP004863	0.2505	0.0149124	3.49368	-2.811	1.12965	hsa_circRNA_104610	CAAGAAGAAACATTCAGCTGATGAGTAAAGAATCTCCTGTCTCTGC
ASCRP005076	0.1484	0.0010138	6.33716	-0.108	1.12552	hsa_circRNA_104828	CTTTGTCCAGATTTGCCTCTGCAACTTGACTCTCCTCTAGGAAGAG
ASCRP004869	0.1573	0.0043147	4.66834	-1.539	1.11879	hsa_circRNA_104616	TCCCTCCCTGAGGTGGACTAGCAGAAAGACTAAATGGACTGCAGAA
ASCRP004464	0.1694	0.0055512	4.41333	-1.795	1.11603	hsa_circRNA_104191	GTAGATACAGCACCAACGGTCAACAAAAATCTCTCATTTACTTCAC
ASCRP001071	0.3016	0.0230358	3.12332	-3.26	1.11485	hsa_circRNA_100697	GCGTCTACTCTGCACTACGGCATGTGGGCACATTCCATGACAGTAC
ASCRP003550	0.3976	0.0450212	2.58403	-3.948	1.11418	hsa_circRNA_103252	GGAGCCTCCTGATGATGAGCTTTTCGCTGTGGCCTGCAGTTTTTAG
ASCRP002900	0.1694	0.0057145	4.38457	-1.825	1.10507	hsa_circRNA_102587	CGTCGCACAGAAGCCTGCCCTGGACTGCTCACAGGTCTCCCCGCCC
ASCRP003082	0.3006	0.0228679	3.12941	-3.253	1.10285	hsa_circRNA_102771	TCTGAAACAGGTTGCCAATTTGGCCTGTTCCATCTCCAACAATGAA
ASCRP004231	0.3006	0.0227773	3.13271	-3.249	1.09222	hsa_circRNA_103951	TGAGAATGAAGAAAATACCCAGCACCCATATATCTCCCATCAGCAT
ASCRP003334	0.1507	0.0012292	6.09277	-0.293	1.09033	hsa_circRNA_103028	TTCCTGCCCAAGAAGGTGCAGTGGTCCAGCTGCAACATCTTCTCCA
ASCRP002548	0.1573	0.0044205	4.64344	-1.563	1.08872	hsa_circRNA_102220	TTTCCTCCCAGCATTCCACGCCTACGGGAAGGCAGGCAAGATGCTG
ASCRP001697	0.2448	0.0140881	3.5435	-2.753	1.08866	hsa_circRNA_101338	ATGACATTAGGTCTCCTTGACAGTATCTTGTCAGTTATTCTTCATC
ASCRP003892	0.1573	0.0040396	4.73655	-1.472	1.08662	hsa_circRNA_103597	AACTTCTTTGCAAGTTTCTCCTTGGACCAAGATGACTGATGGAAAA
ASCRP004502	0.1573	0.0028914	5.09322	-1.135	1.08258	hsa_circRNA_104230	TCTTGTACAGTCTCCTGCAGACAGATCTCAGAAGATTCATGCTGGT
ASCRP001094	0.2448	0.0139488	3.55225	-2.742	1.07779	hsa_circRNA_100720	CAGACCGTCCGGGTGAAGCTTTTTATAACTATGATGCCAGAGGAGC
ASCRP003118	0.2083	0.0093459	3.9137	-2.329	1.07738	hsa_circRNA_102809	ACAAGTAGCATGACAAAAATGCTGAGTTTCTTCCGTAGAACACTAG
ASCRP005049	0.2941	0.0209752	3.20162	-3.164	1.07655	hsa_circRNA_104800	TTCACCTCCCAGGTGGGATTTGATCCACACCATCACATGCGTGTGC
ASCRP004862	0.2771	0.018617	3.30244	-3.041	1.07556	hsa_circRNA_104609	ATGAACTGGATATGCAGCTGATGAGTAAAGAATCTCCTGTCTCTGC
ASCRP000173	0.1507	0.0013341	5.99115	-0.373	1.06557	hsa_circRNA_000996	GGGGAGGCAGGTCTCCTGTCTGCCTTCCCACAACCACGACCTGGGA
ASCRP004751	0.1513	0.0021421	5.42875	-0.837	1.05791	hsa_circRNA_104497	AAGATCCAAGATGTTCTACAGCTCCCTCGTGAAAGATGCTTCTGTT
ASCRP001312	0.1507	0.0015093	5.84057	-0.493	1.05769	hsa_circRNA_100939	TGCTTCGGCAGGTCCTCTTCCTGATGGATGGGAACAAGCCATGACT
ASCRP003706	0.1632	0.0049334	4.5316	-1.675	1.05125	hsa_circRNA_103408	AGTACTGGCCCTTGGAGCTCGTGTTCCAGTACCTGTGCTGGCGGAT
ASCRP003057	0.3125	0.024713	3.06511	-3.333	1.04928	hsa_circRNA_102745	ATGTAACCCATGAAAAGAAACCTGTTTCCCTCCAATCTTGTGGTTG
ASCRP003279	0.1484	0.001035	6.31049	-0.128	1.04644	hsa_circRNA_102972	TTCTCACGTCCCATCTCCTGCAGTGGCCAAAGAATGTGGTGCTTCG
ASCRP005177	0.1889	0.0078898	4.07228	-2.155	1.03766	hsa_circRNA_104930	GAAAGGAACAGATGTTTTAGAAGAATGTATGTCTCTTCCCAAGCTA
ASCRP002356	0.3765	0.0402633	2.67169	-3.834	1.03765	hsa_circRNA_102020	CTAATGACAGGCGATCTCCAACAGCATCTCCAAGCAATGTTCATTT
ASCRP003626	0.1507	0.00192	5.55506	-0.729	1.03111	hsa_circRNA_103328	ATATTCTGAGAATGCATCTACTCATGCCTCGAAATCTCCTGACAGT
ASCRP005179	0.1548	0.002378	5.31013	-0.94	1.03073	hsa_circRNA_104932	TTCCTTAGCGATTTCCGTCTGCTCGTCTGATGGTTCACACCGTGGC
ASCRP002431	0.1507	0.0017742	5.64757	-0.651	1.03051	hsa_circRNA_102096	TCATGTACCCCTTCTGTTCTCTGGGGAGGCAGTAAGGGGCCGTGGA
ASCRP000443	0.1507	0.0017044	5.69506	-0.611	1.02743	hsa_circRNA_100053	TTTTTGGCCGCGCAATGTCCCTGCTCTTCTCTCGATGCAACTCTAT
ASCRP002505	0.1573	0.0038605	4.7839	-1.426	1.01775	hsa_circRNA_102173	TTTGACACCACAATCAGGCTGCTCCCGGCAGATCGGCTTCTCCTTT
ASCRP001131	0.3391	0.030551	2.89196	-3.551	1.01492	hsa_circRNA_100757	AGGCAGCAAGATTTCACACCCTTTGGAGAGTTTCTTTCTTGGATAA
ASCRP005183	0.1573	0.0033663	4.92883	-1.288	1.00867	hsa_circRNA_104936	TACGGCACAGGCCATTGAGAAACTAGTCGCTCTTCTCAACACGCTG
ASCRP003423	0.1577	0.0045001	4.62512	-1.582	1.00707	hsa_circRNA_103119	ATTTGACAAGCTCTTTTCGCTTATGGATATGAAACCTCCCATCTCT
ASCRP000259	0.1994	0.0086017	3.99095	-2.244	1.0067	hsa_circRNA_001379	TCTGGCCCTATCTGACCTCGCGCGGAGCCCCGTTCTCTGGGAACTC
ASCRP004695	0.1044	0.0004642	7.41014	0.619	1.00207	hsa_circRNA_104439	CTTCCTGCGGGTACTAAGGTCTACATCGACCCCTTCACTTATGAAG
ASCRP003020	0.1668	0.0051702	4.48437	-1.723	0.996349	hsa_circRNA_102708	TCATTATGAGAATGACAGGGAGAGAGTTTTTCTCTCGTTTCCCAGA
ASCRP002854	0.2991	0.0215621	3.17848	-3.192	0.99385	hsa_circRNA_102541	CACTGTCCAGGACACGTGGCACGCCCAGTGACTTCCCCAGGGCAGC
ASCRP004775	0.3511	0.0324552	2.84324	-3.613	0.993265	hsa_circRNA_104521	CTGCCCAGAGACTTCCTGCTGTGCGCCAGCAGCTCTGGTGCTGTGC
ASCRP004421	0.1165	0.0007307	6.77033	0.201	0.987059	hsa_circRNA_104148	ATCCCTTCGCCGTGTGAATTCCTTTCAGGAAGCTCCTCAGGGTGCT
ASCRP002535	0.1632	0.004904	4.53762	-1.669	0.982715	hsa_circRNA_102207	TTCTTTCACGGAGGATACTGGCAGAGCGGAAGCCACCACAAGGGCC
ASCRP000958	0.2704	0.0181032	3.32629	-3.012	0.981651	hsa_circRNA_100579	GAAAGAAAAGGGACCAGTTACTCTCCACAAGAAAATTCACACAACC
ASCRP001292	0.1507	0.0017323	5.67582	-0.627	0.978555	hsa_circRNA_100919	ACATGGGGAGGGCAACTACACTTTCCAATGCAGTGTCTTCCCTGGC
ASCRP001670	0.1507	0.0019794	5.51967	-0.759	0.975601	hsa_circRNA_101311	TGACTCGGAAGTGCAGGTGAAGCCAAAAACCTTCCCTCTTACCCGG
ASCRP003339	0.1507	0.0011238	6.20553	-0.207	0.972381	hsa_circRNA_103033	TCTACTAAAGCCCCGTCGCAGAATTTAGTCTCAAAGGAAACTTCAA
ASCRP003963	0.2125	0.010072	3.84476	-2.406	0.966838	hsa_circRNA_103669	CAAGCGCCAGCTCCTCTACTAGTGACCTCTCCAACTATGACCATGC
ASCRP002345	0.1748	0.0062847	4.29104	-1.922	0.965297	hsa_circRNA_102009	TAGCTGCTGGGAAAACTCCTCCTTAACTTGGTAGATCATACTGAAG
ASCRP002471	0.1548	0.0023392	5.32867	-0.924	0.964985	hsa_circRNA_102139	ACATCCCAGGAAAGGGAAATGTACCTTCTCCGAATGCACCTTTAAA
ASCRP005176	0.1889	0.0078432	4.0779	-2.149	0.96273	hsa_circRNA_104929	TGGAACCAAGGATGTTTTAGAAGAATGTATGTCTCTTCCCAAGCTA
ASCRP000758	0.3006	0.0228967	3.12836	-3.254	0.961878	hsa_circRNA_100373	TCAGCATGTTCCTATTCTGCTCTCTTTGCTGAACTCGGTTATTTCA
ASCRP003678	0.398	0.0453302	2.57869	-3.955	0.957143	hsa_circRNA_103380	CACCTGGCTCTCCGGATGCTTCTCAGCTGCTTCAGATATTACAGAG
ASCRP004539	0.3277	0.0275101	2.9771	-3.443	0.955079	hsa_circRNA_104269	TACTGGAGGACTGTCAAGATCCTTTCCCGGAGTTCAGTTATGGGTG
ASCRP002244	0.3172	0.0254556	3.04071	-3.363	0.951977	hsa_circRNA_101902	GGACGGTCAGCGTCGTCCCCCAGACTACAGTAATACTCAACAATGA
ASCRP000506	0.1507	0.0017053	5.69444	-0.612	0.94799	hsa_circRNA_100116	ACTACCTCCTTTTGGTGAAAAAAGCCAAGATGCAGGAATCAGGAGA
ASCRP004044	0.3751	0.0394766	2.68726	-3.814	0.944256	hsa_circRNA_103753	AATCGACCCCAAGTCGTCCTCTTGAGTTCTGGCGCCTTGACTACTG
ASCRP004274	0.2091	0.0095226	3.89637	-2.349	0.936799	hsa_circRNA_103994	CCTCCTCAAGAGAGCAGCCCTGAGTCTCCAGTGACCATTACAGAGC
ASCRP004123	0.3277	0.0277168	2.971	-3.451	0.935905	hsa_circRNA_103833	CAAAAAAGTCAGGCAATGAATCGCTCCCTGGCTAATGTGATTCTTG
ASCRP001235	0.1763	0.0064175	4.27063	-1.943	0.935518	hsa_circRNA_100861	GCTCGTTCCGCCTCGCCGCTCCTGCTATTTGCCAACCGCCGGGACG
ASCRP002918	0.2305	0.0115787	3.71806	-2.55	0.93429	hsa_circRNA_102605	TATGCTGGCCACCAGCTCCCAAGAACTCAACGAAGCGGTACTGCAA
ASCRP004342	0.1573	0.0035898	4.86045	-1.353	0.926719	hsa_circRNA_104068	CTCCTAATTCTAGAAATGGAAGTTCCAGTATTACCGAAAATCTCTC
ASCRP002086	0.1878	0.007328	4.14258	-2.079	0.925998	hsa_circRNA_101740	TGCCCCCGAGATCACTTTTCTCCAGAGAATGCAAATGACACGGCCA
ASCRP003646	0.3346	0.0294087	2.9228	-3.512	0.924689	hsa_circRNA_103348	TCAATGGCGGCTACCCACTGCTGAAACTCCCCTTGCCAGGAACAGG
ASCRP004691	0.2125	0.0100375	3.84791	-2.403	0.924285	hsa_circRNA_104435	CAGTCACGAGGAATAGTAAAGAAACACATCATAAAACCTCCCAGGA
ASCRP005175	0.2448	0.0137847	3.56267	-2.73	0.921738	hsa_circRNA_104928	TGGAGTACTTGGTCTCAATGCCAGGAAGCCTCCCGCTCCTAAACAG
ASCRP000832	0.1573	0.0035368	4.87622	-1.338	0.915928	hsa_circRNA_100449	TGATTGACAAGGCTTCTCCAGTGACAGTGATCTGGTATCTCTTACT
ASCRP001793	0.1507	0.002031	5.48993	-0.784	0.915157	hsa_circRNA_101434	TGGCCTCTCAGGATGAAACAAGTGAAGATGCTAACTGTCTTGCTTT
ASCRP000372	0.3006	0.0227501	3.1337	-3.248	0.906954	hsa_circRNA_002044	GCCACCTTGTTCTCTAAAGTTTTCAGTTTAAATTCTCAACTGGCAA
ASCRP003283	0.3172	0.025802	3.0296	-3.377	0.903441	hsa_circRNA_102976	TGTCGCCCAGGTCCTGAAATTGGAGGTGGACACAAAGGAAGAGGCA
ASCRP005357	0.2338	0.0121259	3.67659	-2.598	0.902694	hsa_circRNA_400063	ATACAGCTCACGCTGCCTCCTCGCAGGTGCTGTTGTAGCAGCTGTG
ASCRP004277	0.1548	0.0025038	5.25231	-0.992	0.902289	hsa_circRNA_103997	AGGCAGATTCATTTATACAGCTACTCCCTGTATCAAAGCCATCAGC
ASCRP004932	0.1573	0.0034637	4.89841	-1.317	0.901289	hsa_circRNA_104679	AGCACTCCTGTTTTGCAGGCTTTGGAGGTACTCCCAGTAGCACCAC
ASCRP003846	0.1507	0.0019572	5.53278	-0.747	0.899119	hsa_circRNA_103548	CCCCATGTGGTTTCGTAGAAACCCCAGCTCATTTCTCTTGGAAAGA
ASCRP003817	0.185	0.0070669	4.17737	-2.042	0.897091	hsa_circRNA_103519	CACCCTTCTCGTTATTCAGGCATTTTTTACTGTCTACAGAAACTTA
ASCRP000201	0.2296	0.011342	3.73669	-2.529	0.891753	hsa_circRNA_001100	TTGATCTTCCGGTACTTCTCCTCCTCGGGGTGCAGGATGGAGTCCG
ASCRP001511	0.2448	0.0141081	3.54225	-2.754	0.877884	hsa_circRNA_101145	AAGACAAAGAACTCCCAAATGAGTTATTCTCCCCACCTCAGAAGTA
ASCRP000980	0.1573	0.0028618	5.10447	-1.125	0.873676	hsa_circRNA_100605	GAAACTTTTAGGATTTCAGAAGAAAGTGGTAGCTTCCTTTCCAAGA
ASCRP002937	0.3001	0.0222961	3.1505	-3.227	0.873267	hsa_circRNA_102624	AGATCCTGCCTTTGCAAGTTTTAACGGTGACTCCCTGATGATCATT
ASCRP005297	0.1507	0.0015607	5.80023	-0.525	0.872791	hsa_circRNA_105053	AGTGTAAAAGACTTCATCACCTGATTCTTCCAATGAGAATTCCGTA
ASCRP001250	0.1548	0.0024967	5.25548	-0.989	0.872431	hsa_circRNA_100877	CTCCTACAATGGTCGAGCACGCACGCATGCATGCCAAGCACCGTGG
ASCRP004350	0.2913	0.020243	3.23151	-3.127	0.870878	hsa_circRNA_104076	CTCTTCTAAGCCAGGAGGCAACTGAGGAGATAGAGGACCGGGAAAC
ASCRP004244	0.2305	0.0116061	3.71593	-2.553	0.861812	hsa_circRNA_103964	CACTAACTATTTCAAAAGGAATTGAATGATCTGGCACGGGACCCTC
ASCRP003859	0.3983	0.0457233	2.57195	-3.964	0.858976	hsa_circRNA_103561	TGTCTTTCTGCTGCATCCAGATCTCATTATGCATCAGAAAAATGAA
ASCRP001340	0.2231	0.0106753	3.79161	-2.466	0.857602	hsa_circRNA_100968	CCCGTTTTCGGGTGAAGGCCATGCCGCCTCCTGGGAAAGTTCCCCG
ASCRP005273	0.1551	0.0025435	5.23475	-1.007	0.854248	hsa_circRNA_105026	TTCATCGAAAAAGCAACTGCCTTTCCCGCAGAAGTCAAAGACTTGA
ASCRP003178	0.3571	0.0343401	2.798	-3.671	0.853627	hsa_circRNA_102870	GATGCAACAGCCGGATGTTTCTTCTCGTGGGAGCTCCCAAAGCAAA
ASCRP002973	0.2448	0.0142381	3.5342	-2.764	0.852461	hsa_circRNA_102660	ATCTTTTTAGGGGACAATTCATCTCTTTCGAAAACCACAAAGATCC
ASCRP002311	0.419	0.0497448	2.50637	-4.05	0.833507	hsa_circRNA_101971	TTCCCACTGCACTCCCCAGAGGTGTATGCGGTAGTCGATCTCTATG
ASCRP000317	0.413	0.048342	2.52858	-4.021	0.833063	hsa_circRNA_001689	GAGCGAGGGCCATCTCTAAGACCGGAGTGGGCAGGGACCCGGGCCT
ASCRP004821	0.291	0.0201334	3.23609	-3.121	0.828978	hsa_circRNA_104568	TTCTTCTCAGCTGCTTGTGGCGGATTCCTCACCAAGCTCAACGGCT
ASCRP004908	0.1573	0.0026955	5.17034	-1.065	0.827625	hsa_circRNA_104655	GACTTTTAAGACATGTGCATTGCCATTGCGATTTCTCTTCTCATGA
ASCRP002143	0.2264	0.0110578	3.75965	-2.503	0.812869	hsa_circRNA_101798	ACTTCTCATTTCATTTCCCGCTCCCGGCCCGTGGTGGATATGGTCA
ASCRP004669	0.1507	0.0015923	5.77613	-0.545	0.803949	hsa_circRNA_104413	ACCGCTTCATGGAGCAGTTTACAAATATTCAACTCCCTGGACATGT
ASCRP000507	0.1641	0.0050517	4.50767	-1.699	0.801	hsa_circRNA_100117	CCTCCTTTTGATTGTGAAAACTGCTGAGAGAGACTTGCAATCCAGT
ASCRP004245	0.1993	0.008508	4.00121	-2.233	0.799833	hsa_circRNA_103965	CAAAACAGATAGAGAAAAGAATTGAATGATCTGGCACGGGACCCTC
ASCRP000510	0.3751	0.0399923	2.67702	-3.827	0.791846	hsa_circRNA_100120	GAAAGCTATCAGACTGAACTGTCCCAAGCAATAAACAGTGGTACAT
ASCRP001289	0.1573	0.0038585	4.78444	-1.426	0.791289	hsa_circRNA_100916	ATCGGAAATGGAACCACTAAGAAGATTCACTCCTTCTCCAGTTGCA
ASCRP000417	0.1573	0.0043917	4.65014	-1.557	0.789625	hsa_circRNA_100027	ATTGGAACTCAGGTACATGTGCTCCCTGTCATTGTTCCACTATTCT
ASCRP002799	0.1548	0.0023526	5.32221	-0.93	0.788138	hsa_circRNA_102482	CCTCCTACAGACGCATCTTCTCTCCAGACTGCCGATCCCAGAAAGC
ASCRP003620	0.2585	0.0164926	3.40626	-2.915	0.785448	hsa_circRNA_103322	CCCCTGCTAGGTATCATTAATGGGATTGGAAATTTTAAGTGCCTTT
ASCRP002885	0.1878	0.0076282	4.10428	-2.121	0.784659	hsa_circRNA_102572	CCCTCAGAAAGTGACTGAATGTCTGACCACCGTGAAGTCAGTCAAC
ASCRP003236	0.2543	0.0155924	3.45485	-2.857	0.779508	hsa_circRNA_102929	TGGGACCGAGGACTTCCTTCGCTGGGCATCTGGCTGGGATTCTTGT
ASCRP003377	0.3357	0.0298674	2.91026	-3.528	0.778658	hsa_circRNA_103073	ACCTGCGCAGAGCCCAGCAGTGATTGACTCCCCATTGAAGCTGGAG
ASCRP003383	0.1816	0.0067334	4.224	-1.993	0.776928	hsa_circRNA_103079	TTCTGACCAAGGTAACTTCTTTCAAAATATTGGTTCCATCACCCTG
ASCRP000509	0.3584	0.0361253	2.75758	-3.723	0.77591	hsa_circRNA_100119	AAATGCTAAAAGTCTGAACTGTCCCAAGCAATAAACAGTGGTACAT
ASCRP004363	0.2953	0.0211614	3.1942	-3.173	0.771765	hsa_circRNA_104090	GTGACAAAGACGAGCATTACCGCTTCCCAAGCTCTTCCTTCAGTCC
ASCRP000100	0.419	0.0499199	2.50365	-4.053	0.766063	hsa_circRNA_000695	TAGTTCTTTTTGATCTTTGTGAAAGTGGAGAGCAAGGTGGCTGTGC
ASCRP000386	0.1573	0.0043127	4.66883	-1.538	0.764915	hsa_circRNA_002149	CTGGGCTCAGCGCGTTCGTTCACATAGCTCCCAGTTTTAACATTTC
ASCRP001285	0.3001	0.0225198	3.14218	-3.237	0.763705	hsa_circRNA_100912	TTGGAATGCTGCAACAATGGATTCACTCCTTCTCCAGTTGCACAGC
ASCRP005143	0.3584	0.0361491	2.75706	-3.724	0.758537	hsa_circRNA_104896	AAGTCTCCTTCAATTGTATTGATGACGACTGTACGGACTCCTTCAC
ASCRP002769	0.202	0.0088507	3.96428	-2.273	0.757463	hsa_circRNA_102450	CTGCCTCACAGGACAAAGTATTTTGGACAGATATCATCAACGAAGC
ASCRP002472	0.2091	0.0096746	3.88177	-2.365	0.755846	hsa_circRNA_102140	TCATGCCCAGGATTGGAAATGTACCTTCTCCGAATGCACCTTTAAA
ASCRP003358	0.419	0.0499899	2.50256	-4.055	0.754044	hsa_circRNA_103053	TTTGCTAAAGCTCTCTGGCCTGACAACCAATGTTGTGGACATTATT
ASCRP001128	0.3411	0.0308041	2.88529	-3.56	0.749472	hsa_circRNA_100754	GCAACCAGAGGCGTGCCGATGCTCTCCGTCCAGCCCAAAGGGAAGC
ASCRP001332	0.2448	0.0144129	3.52349	-2.776	0.749205	hsa_circRNA_100960	AGAGCTTTTGGGCAAGGACTTCCTCGTTCTGCCCATCTTCCTAACA
ASCRP002599	0.1694	0.0059297	4.34807	-1.863	0.747208	hsa_circRNA_102271	ATGAGACAAGCAGTCTTCCCGAGGCTGCTGTCCATGACACTGAGTC
ASCRP000284	0.2234	0.0107604	3.78439	-2.475	0.746014	hsa_circRNA_001498	GGGGGCGGGGAGGGACACCGTAGCATTCCTCACCTCCCCCAGAGAA
ASCRP004527	0.3324	0.028914	2.93657	-3.495	0.745863	hsa_circRNA_104256	TTTTAGACACAGCTCTCCAAATCCCAGAATGATATGACTTCTGAGA
ASCRP004753	0.1573	0.0031109	5.01365	-1.209	0.737387	hsa_circRNA_104499	GCCTCCGTGGGACTCTCCTTCAGCAACTCCAGAAGCTTCAGACTTT
ASCRP000808	0.3045	0.0234847	3.10729	-3.28	0.736271	hsa_circRNA_100425	AACCTCTCAGGGTGCAGCCAAAGTCCTGATCTTTCCCGTGGTACAG
ASCRP002487	0.2416	0.012996	3.61479	-2.669	0.730973	hsa_circRNA_102155	TCACTTTTGTTTCAGGACCACTTAATAGTGAGTCTTCCAACCAGAG
ASCRP004297	0.1573	0.0044528	4.63595	-1.571	0.726762	hsa_circRNA_104022	GAAGATACAGTCTTCCCAAGGGATTGTTGAAGAAACTTCTGAAGAG
ASCRP002618	0.3277	0.0275927	2.97466	-3.446	0.72503	hsa_circRNA_102299	AGAAGCTGTGGCTCCCTGGACTTTGTCTCACAAGATGAAATGTTGA
ASCRP000419	0.2416	0.0128935	3.62183	-2.661	0.723454	hsa_circRNA_100029	AGGACATCATGGTGGACTCAGGAACTCCCTTTAAGGAGCAGCCCCA
ASCRP003490	0.398	0.045335	2.57861	-3.955	0.72257	hsa_circRNA_103192	CTCTTTGATATGCCTGGAAACCTTGGCTGCTACAAGGATCATGGAA
ASCRP001482	0.3879	0.0427017	2.62545	-3.894	0.722554	hsa_circRNA_101115	TGGGAAGACATATCAAGCAAAAGTTCAAACAGACCCTCCCTCAGTT
ASCRP001649	0.2881	0.0197448	3.25255	-3.101	0.718107	hsa_circRNA_101289	TTGCCTTCTGGATTACAAGGCGCCTCTGTCGAAGAGCCTTCTGCTG
ASCRP005184	0.1772	0.0064889	4.25987	-1.955	0.717572	hsa_circRNA_104937	TGACACTGGCAGATCCATCGAAGCAAGGTCTCGCTGTGTTACCCTG
ASCRP003586	0.3316	0.0286158	2.945	-3.484	0.715755	hsa_circRNA_103288	TTGTTCTTCCAAAAATGCCAGAGGATTCAACATGAGCATACCTATG
ASCRP001746	0.3584	0.0356073	2.76908	-3.708	0.711829	hsa_circRNA_101387	GCCCTGTTTGATAGATTCGATTGAATAGACTATTGACCATTGATAC
ASCRP002124	0.2083	0.0093606	3.91224	-2.331	0.709679	hsa_circRNA_101778	GCTGAGAGCAGCTGGGGCTGCCCCGACCTCGTCTGCTACACCGATT
ASCRP004779	0.3965	0.0442773	2.59706	-3.931	0.708467	hsa_circRNA_104525	AAATTTTCTCCTGGTAGACCTCGGTCCAAACAGCGATGTGCATTTT
ASCRP000126	0.3584	0.0357913	2.76498	-3.714	0.707903	hsa_circRNA_000807	GCGACCTATCCAGAATGATCAAGGAAAAGGAAACTATTAATAAGCT
ASCRP004429	0.2561	0.0161692	3.42336	-2.895	0.706588	hsa_circRNA_104156	CATGAACAAGCGCGTTCGTTCACATAGCTCCCAGTTTTAACATTTC
ASCRP005240	0.3584	0.0355128	2.7712	-3.706	0.7053	hsa_circRNA_104993	ATGGCTTAAGCCCCACTGTGTTCTCCTTGCCTCAAAAGAAAACTCG
ASCRP001681	0.3172	0.0253734	3.04338	-3.36	0.704695	hsa_circRNA_101322	GTCTGATTAGTGTGCAGCAAACAACTTCCTCCTTGTAACCTGAGTA
ASCRP002486	0.2448	0.0137928	3.56215	-2.731	0.698557	hsa_circRNA_102154	CCAATCCCTTACCGGGACCACTTAATAGTGAGTCTTCCAACCAGAG
ASCRP004027	0.3703	0.0381815	2.71364	-3.78	0.697156	hsa_circRNA_103736	TGAACACTGGAAATTCGGTTCCCTCAAAATTATAAAGGCAGGAAAG
ASCRP000171	0.3297	0.0282198	2.95634	-3.47	0.694571	hsa_circRNA_000990	GTTTTGGTTGGAAAACAAGTAAATAACTCTCCAAAGTCTCAGGGTA
ASCRP004360	0.1694	0.0059365	4.34693	-1.864	0.689003	hsa_circRNA_104086	TCTCTCCAGTGTCCTTACATCATGCCGAGCCTTCCTTGTAACAGCG
ASCRP002681	0.2993	0.0217892	3.16971	-3.203	0.688016	hsa_circRNA_102362	TCCAGCCTGGCAGAATGGCAGCAAAGACAACTCTCTGGACATGCTG
ASCRP001827	0.2516	0.0152083	3.47655	-2.832	0.687797	hsa_circRNA_101476	CTGCTGTCCTCAACATGGAGGAATCTGAAAGAAATTACAGTATTTA
ASCRP000971	0.1573	0.0043086	4.66979	-1.537	0.67976	hsa_circRNA_100595	CAAAACCATTGAGCAGTGAGGAGAATGAATACCTTCCAAGACCAGA
ASCRP004222	0.2672	0.0177604	3.34263	-2.992	0.678205	hsa_circRNA_103942	GGCTTATTGGGTCCTTCTGTACCTCCCTTAGTGAATCCACCTCTGC
ASCRP001809	0.3622	0.0371119	2.73617	-3.751	0.677745	hsa_circRNA_101458	CTCCGACGTCTCATAAGCTTGCATTCACAAGAGATGGGCTCTGTGG
ASCRP001216	0.1717	0.0060756	4.32417	-1.887	0.677286	hsa_circRNA_100842	TCCTGGACAGGCTCTTGATTGCGGGGACTAACTCCTCCGACCTTCA
ASCRP000821	0.3277	0.0270611	2.99055	-3.426	0.673484	hsa_circRNA_100438	ATTTAACCGCTCTCTGCCTCCCAGAGGACTCAGGAGAGTGCAGCTT
ASCRP000442	0.1573	0.0043928	4.64988	-1.557	0.673153	hsa_circRNA_100052	TGGATTACGAGGCCCAGTTTGACCTGGCCTTTGTCGTCCGCTACAA
ASCRP002166	0.3001	0.0223365	3.14899	-3.229	0.672	hsa_circRNA_101821	TTTCTCCTGTTCAGGAGTGTTTCTCAGGAGCTATCAGAAACTATCC
ASCRP000861	0.3532	0.0334061	2.82007	-3.643	0.6632	hsa_circRNA_100478	GTTTGCACAGAGTCAGATGGAGTTCAGTATCTCCGCCCTATCCATC
ASCRP005134	0.3172	0.025869	3.02747	-3.38	0.655875	hsa_circRNA_104887	AAATTCTGCGTGCTCTATCTAGCAGAGGTGACACTGTTTGCCTATT
ASCRP002347	0.1878	0.0075872	4.10941	-2.115	0.655568	hsa_circRNA_102011	TGCAGGATGTTGGTCTTTGATCCACCATCTCTTCCTGTACTCTATA
ASCRP001510	0.2549	0.0159198	3.43682	-2.879	0.654489	hsa_circRNA_101144	CCTTGATGCCATTCTAGTGAGTTATTCTCCCCACCTCAGAAGTACC
ASCRP003295	0.1573	0.004065	4.73004	-1.479	0.651533	hsa_circRNA_102988	CAAAAGAGATTGATTCCACCAGTACTGTTGCTGCTCTTCTCATAGA
ASCRP000313	0.3584	0.0360823	2.75853	-3.722	0.650926	hsa_circRNA_001671	GGATGCTCAGGTGCCAGTGTGGCCGTGGGCTCGCCCTGCATGTTGA
ASCRP004674	0.1694	0.0054279	4.43569	-1.772	0.650659	hsa_circRNA_104418	TTCATTGCAGATCATTGTAATGGCCTGCCGAGAATTTGAGATGGGA
ASCRP004000	0.2416	0.0131347	3.60538	-2.68	0.644667	hsa_circRNA_103706	ATCTCTACAGTGTTTAACTGCTGAAGAGATCTTTTCCCTTCATGGC
ASCRP005012	0.2448	0.0144504	3.52121	-2.779	0.641895	hsa_circRNA_104762	CTCCTGTTCTCCTCAGAGCCTGGATTTGGACGTGGCAGAGGGAGAG
ASCRP002820	0.3167	0.0251895	3.04936	-3.353	0.63859	hsa_circRNA_102506	CGGAGTTCAGGACTCAGCGAATGCTCTCTACACCAAATGCCTCCAG
ASCRP001004	0.2296	0.0114023	3.7319	-2.534	0.636135	hsa_circRNA_100630	GAAAGACCAGGTCTTGATTTCCCAGTTAAAGATGTTCTTCACCCGA
ASCRP005254	0.2609	0.0170589	3.37718	-2.95	0.63612	hsa_circRNA_105007	AAGTATAATGGGCCAAAACACTCATTGACTCAGATCTCTCAATCCA
ASCRP000122	0.2083	0.0093576	3.91254	-2.331	0.635481	hsa_circRNA_000792	TGCTTGTAAAAAGAGGGCCCTGGTGGTTTCCCTATAGTCTCTAGGG
ASCRP000374	0.1994	0.0085765	3.99369	-2.241	0.632302	hsa_circRNA_002048	TCAGCTATGGAATCGCCCGTGCAGCCTGCCAGGACTCTTCCAGACA
ASCRP001922	0.3584	0.035623	2.76873	-3.709	0.629602	hsa_circRNA_101571	GGTGAATTCTCAGAATCTCCGCCACCTCCCTACTCTCGGCTGTCTC
ASCRP002318	0.3571	0.0345025	2.79423	-3.676	0.623061	hsa_circRNA_101979	ATCAGGAAAAGGCCTACTGCCGGAACTCTCTGGATGGCCAGTGGTA
ASCRP005132	0.319	0.0260844	3.02066	-3.389	0.620805	hsa_circRNA_104885	ACAGCTGGAGAATCTTCTGCTGACTCTCAACTTTTCCTGGAAAAAA
ASCRP001266	0.4186	0.0495575	2.5093	-4.046	0.614148	hsa_circRNA_100893	GATTCAATAAGAGATTATGAAGCCGCCTGTCTTGGTTAGATGGCTC
ASCRP000421	0.2993	0.0217554	3.17101	-3.201	0.613148	hsa_circRNA_100031	AAGTGCTGGACCGAGGACGAAGTGGTCCACAACTCCCAGGCCTGTT
ASCRP000005	0.1938	0.0081623	4.0402	-2.19	0.611297	hsa_circRNA_000041	GCAGGTTGAGGATTTTATTTGATCCCTGCTCTAATTTTTAGCTTCA
ASCRP002273	0.2006	0.0086973	3.98061	-2.255	0.606949	hsa_circRNA_101932	CCGTGCCTGCAGGTTGAGACTGAGCTAAAGTTAATCTGTTGTGACA
ASCRP002509	0.2563	0.0162379	3.4197	-2.899	0.605968	hsa_circRNA_102180	CGCCCCAGAGATTCTATGCGGCAGAGATTTCCATCGGATTGTTCTT
ASCRP005023	0.3846	0.0419896	2.63865	-3.877	0.605453	hsa_circRNA_104773	CATATGTGTTCCTCTGCAAAGGATAGAAAATGAAGTGGAACTCTTA
ASCRP000063	0.2838	0.0191903	3.27667	-3.072	0.60349	hsa_circRNA_000552	AGCCCTTGGGGGCTGCGGGTGGACGCTCCTTCGGCCCGCCGCTGTT
ASCRP003781	0.2448	0.0138311	3.55971	-2.734	0.603297	hsa_circRNA_103483	GACCTTAAGAAGTTTCTAAAACGTTTGATCTTGCTCTTCTACCTAG
ASCRP005272	0.2091	0.0097605	3.87362	-2.374	0.601758	hsa_circRNA_105025	CTATGATGAGACCCATTTTCAAAGATACTCAAGGCTCTCTTGATCT
ASCRP003091	0.3006	0.0227231	3.13469	-3.246	0.600637	hsa_circRNA_102781	CCTCCAGGAAAAGAATATTTCAGAACCATACTTTACAAACAGAAGG
ASCRP001076	0.294	0.0208059	3.20843	-3.155	0.599116	hsa_circRNA_100702	AACATGTTGTCCTCAGTACACAATAAGGCATGTGGGCACATTCCAT
ASCRP004203	0.1694	0.0057036	4.38647	-1.823	0.597542	hsa_circRNA_103923	AACCCTCTACATTGCTGCTAGGGTGAAGTAGAGAAATAAAGTCTCC
ASCRP002582	0.1849	0.0070102	4.18512	-2.034	0.597121	hsa_circRNA_102254	TAACAGATCCAACTGTTTCCTGGTTATAAGTTGTCGCCGTGATCCT
ASCRP001351	0.3349	0.0297184	2.91431	-3.523	0.59026	hsa_circRNA_100980	CCTTGACCAGTCTGGTGCTGCTGGTCATCCTTAACATGATGCTCTT
ASCRP005133	0.3751	0.040007	2.67673	-3.828	0.588508	hsa_circRNA_104886	TGAGAATGGGAAGAAACTAAAGTCCTGTCCAAGAGGAGGATGATCA
ASCRP004962	0.3571	0.0343168	2.79854	-3.671	0.574937	hsa_circRNA_104710	AGGAGTGGAAGCAGAACTGGGGCTCCCTTGCATCTTCCAGTTACAA
ASCRP002371	0.3281	0.0278665	2.9666	-3.457	0.574697	hsa_circRNA_102036	CTTCATCCAGTCTAATAGAATGATGCCAATGGGTGGAATGATGCCA
ASCRP003875	0.3601	0.0367331	2.74431	-3.74	0.5669	hsa_circRNA_103579	AGGATGACTTTACACCTTCGACAACCTGGCATTCATCCCAAGACCC
ASCRP001265	0.2771	0.0186799	3.29957	-3.044	0.564806	hsa_circRNA_100892	AAATGATTTATGCAAGTTTAAGCCGCCTGTCTTGGTTAGATGGCTC
ASCRP003166	0.2448	0.0144217	3.52296	-2.777	0.563089	hsa_circRNA_102858	CACTTTGGCTTTAAGATACAGATGAATATAGACCTCCTGTTTGGAA
ASCRP000719	0.3511	0.0323579	2.84565	-3.61	0.561875	hsa_circRNA_100334	TAACTACAAGTGAAGCCTTCTCCTTCCAAAAAGTTTCGGTCTGGCT
ASCRP001841	0.2311	0.0118388	3.69808	-2.573	0.561042	hsa_circRNA_101490	CCTGGTCTTCAAGAAGTCTTATTGCCAGCAGTTTTGAAGATGACTC
ASCRP001528	0.2416	0.0129215	3.6199	-2.663	0.558812	hsa_circRNA_101165	TCATTGCGGGAATGAAATGAATGATGTGCCTTTCTTTGATATCCAA
ASCRP002217	0.3511	0.0324951	2.84225	-3.615	0.557994	hsa_circRNA_101875	CAAATTCTGCCCTGTTCCCTACTGAAGGAACAGATGCTAAGGAAAC
ASCRP002587	0.2264	0.0110657	3.759	-2.503	0.554753	hsa_circRNA_102259	AACAGATCCAACTGTTTCCTGGTTATAAGTGCACTGGTGATTGCTG
ASCRP004781	0.2371	0.0124141	3.65558	-2.622	0.54857	hsa_circRNA_104527	GAGCACAGAAAGAACGATCTCCTCAGCAGAATATAGTATCTTGTGT
ASCRP001527	0.3324	0.0288845	2.9374	-3.494	0.537631	hsa_circRNA_101164	AGCCTCTGATTCTCCTGTGCCAGTCCTTCGACATCTGTGGACGTGT
ASCRP004035	0.2543	0.015711	3.44827	-2.865	0.534203	hsa_circRNA_103744	TGGAAAAGATGCCTCCTGATTAGGACTGGTATGAACAGTTGTATCC
ASCRP002735	0.2543	0.0157126	3.44818	-2.865	0.533695	hsa_circRNA_102416	CCTCCGCAGACCATGGATTGCAAAGATAGACCAGCTTTTCCAGTTA
ASCRP001621	0.3601	0.0366899	2.74525	-3.739	0.533364	hsa_circRNA_101259	GCCTTTCCAGGATATGACAGCGCGTGATCTGCTACAGCAGAGATAC
ASCRP001745	0.3001	0.0220266	3.16065	-3.214	0.532033	hsa_circRNA_101386	TGTTTGATAGGTAAGTTCTCTTCTACGCTGTATGAGACTGGTGGCT
ASCRP004215	0.2091	0.0097736	3.87239	-2.375	0.530822	hsa_circRNA_103935	TTATCTCATGCTGTGCAGATTCTTGCCAGCTCTCATTACTGCAGTT
ASCRP001429	0.3584	0.0357222	2.76651	-3.712	0.524136	hsa_circRNA_101061	AGTAAAATCGGTACCTGTTTCCCAGGCAACTACTGATCAGGCATTT
ASCRP000537	0.2338	0.0120658	3.68104	-2.593	0.521128	hsa_circRNA_100148	TGTCACATCCAAAAGCTTTCCAGAATGGAGATCTCCTCTCATCAGT
ASCRP001996	0.2414	0.0127434	3.63225	-2.649	0.520654	hsa_circRNA_101647	CATCTGCAAGCGCGACTGTCAAAACTACATCAAGATCCTCCTGCCG
ASCRP003472	0.3528	0.0331961	2.82512	-3.636	0.517931	hsa_circRNA_103171	ACCTGTGATCTCAAGCTCTGCTTATGATAATGTCAACAAAGTTCGA
ASCRP003752	0.2585	0.016722	3.39435	-2.93	0.509522	hsa_circRNA_103454	TAATGTCCCTGCAGTTATACTTAAGCATGAACATTGACGACAAACT
ASCRP004438	0.3528	0.0330242	2.82929	-3.631	0.507765	hsa_circRNA_104165	TCCTCTCTTCGTCACCATTATTGCAGATGATAACTGCAGATTTTTA
ASCRP000837	0.2448	0.013894	3.55572	-2.738	0.505773	hsa_circRNA_100454	ATGGCTTCAGCAAGAGGCCACAAGCTATCTTCCAGAGGGCCACACT
ASCRP003675	0.3045	0.0235305	3.10568	-3.282	0.504112	hsa_circRNA_103377	CTCTGCAATGATTCGAGAAATGATGGAGTCCTTCGAAGGCCCTCAG
ASCRP002083	0.3326	0.0290673	2.93228	-3.5	0.496521	hsa_circRNA_101737	CTGCCTTACAAGCACAAAAGAGAAGAGAAAATTGCAATCATGAGGG
ASCRP003499	0.3827	0.0414063	2.64965	-3.863	0.49497	hsa_circRNA_103201	TCAGAACAGAGGAGACATTAGAGAAGCAAGTATTTTCTCTCTGGAG
ASCRP004840	0.2448	0.0144578	3.52076	-2.779	0.493322	hsa_circRNA_104587	TCAGGAAAAGGTACTGACTTTAACATAGATAGCTTACCTCTGCCTC
ASCRP002680	0.285	0.0193386	3.27014	-3.08	0.492817	hsa_circRNA_102361	ATCAAAGTATGGACACAGGTTCGATACAAGAGGCTGTTTTCCTAGC
ASCRP000350	0.3528	0.0328329	2.83395	-3.625	0.49206	hsa_circRNA_001914	TTTGCTGTTAGGTACCTGCTGGCGCTCATCACTCAGGTGGTGGGAT
ASCRP004774	0.2543	0.0155296	3.45835	-2.853	0.491581	hsa_circRNA_104520	ATAGCCTAAGATTCATTTGGATTCAAGGTTGGCTCTCAACAGTGCC
ASCRP000111	0.4021	0.046278	2.56254	-3.976	0.48955	hsa_circRNA_000754	CGGGACCCCGGCCCAAGCCCCGTGCGGCAAGGGAGCGAATGAGCGA
ASCRP001393	0.2663	0.0175927	3.35075	-2.982	0.487012	hsa_circRNA_101023	ATATACTGTACAAAGGCGAGAAGAAGAACTGGCAACTCCTCCACTA
ASCRP000885	0.3277	0.0277554	2.96986	-3.453	0.486311	hsa_circRNA_100503	TGATAAAAAGCTGTTTTTCCATTTGTCGAGAGAGCGGGTGTTCTCT
ASCRP002950	0.2913	0.0203546	3.22688	-3.133	0.476501	hsa_circRNA_102637	ACATTAGCAGCTGGTGTATTCTCAGCAGGCCTTGCTCCAGCTGCAT
ASCRP000066	0.3115	0.0245611	3.0702	-3.327	0.476115	hsa_circRNA_000569	TCTAGTCAAGATGCTGCACTTAAAAGGATGCTTGTTTTGATGTCCT
ASCRP000926	0.2448	0.0144549	3.52094	-2.779	0.475791	hsa_circRNA_100546	TTGAAATTATCTCTGGTGCTGCAGCTCTTCACCAGGAGACTAAAGT
ASCRP002644	0.3983	0.0455288	2.57528	-3.96	0.473898	hsa_circRNA_102325	CCCATCACAGATACGGGCAGCTGTATGTTCTCTTCTTGAGGCATCA
ASCRP005359	0.3172	0.0255721	3.03696	-3.368	0.472046	hsa_circRNA_400065	TAGGAGAGAACTGTGCCCAACTCTCTGTGGGGGACCTGTACGCCAC
ASCRP004627	0.3584	0.0354581	2.77243	-3.704	0.471886	hsa_circRNA_104365	ACGATGACAAGGAGAACCACTGTCGCCGCATCAAGATTCTCGGGGA
ASCRP003425	0.3751	0.0394327	2.68814	-3.813	0.471173	hsa_circRNA_103121	AAACCTGAAGAAGCCTGCAGCTTCATTTTGAGCCATCTCAATCAGT
ASCRP001180	0.3277	0.0276108	2.97412	-3.447	0.467573	hsa_circRNA_100806	AGGGTCCTGGCAGGAGGCTGCTGGAATCTTCCCTCATTTCATTATC
ASCRP000460	0.3001	0.0224248	3.1457	-3.233	0.46626	hsa_circRNA_100070	AACCAGACAGCCTGCTCGCCTGGATTTTTTAAGTTTGAGGCATCTG
ASCRP003429	0.3584	0.0350408	2.78187	-3.692	0.461683	hsa_circRNA_103125	TATGCTTTTCTCCAAAGCACAACCTCCAAGAGGGAAAACATTTCTC
ASCRP001023	0.294	0.0207272	3.21161	-3.151	0.457266	hsa_circRNA_100649	CCCAGTGGTATCCTGAAACAGGAATCATTCAAACTGGATTTTAAAA
ASCRP005126	0.3458	0.0316225	2.86415	-3.587	0.456769	hsa_circRNA_104879	CTGGAAGTTCTTCATCAGCGGGGATCTGATGAGCTTCTTTCTTCTG
ASCRP001622	0.3362	0.0300618	2.90501	-3.535	0.455288	hsa_circRNA_101260	GCTCTATCAGCGCTTTGAACTTCAAGATTCAGGAAGCTCTCTACTT
ASCRP002113	0.4146	0.0489065	2.51956	-4.032	0.452564	hsa_circRNA_101767	AAGCCAGTGTTGATGGCTGGACCCCCGCAGCAAACACAAGTTTAAG
ASCRP004801	0.3946	0.0438784	2.60414	-3.922	0.451825	hsa_circRNA_104547	GAACCTTCCGGGTGTTCTAAGGATACATTTTATTGAAGCTCAGGAT
ASCRP005286	0.3849	0.04211	2.6364	-3.88	0.450452	hsa_circRNA_105039	CCAAGTGACGGATCCCGAAGGCAAGCCGAAGAAGACACACATCCAA
ASCRP004671	0.3294	0.0281251	2.95908	-3.466	0.450281	hsa_circRNA_104415	TAACCGCAGGCATGCTGTCTTGTCGACGGTCTCACTGATGCCTCTT
ASCRP004029	0.3829	0.0415515	2.6469	-3.866	0.443278	hsa_circRNA_103738	TGACAAATGCAACATCTGTGTGCACCAGGCTGCCTGCTGTTTCCCG
ASCRP004917	0.3833	0.0417626	2.64291	-3.872	0.441276	hsa_circRNA_104664	ACAAGTTACAATGCAACAGCATTCCAAAATATGCCCGGTGCTATCC
ASCRP005379	0.3584	0.0353902	2.77395	-3.702	0.438632	hsa_circRNA_400085	GTATTGACCTTGAGATCATGCGCATGGCAGCTTCTCTAGGATAGCA
ASCRP000871	0.3581	0.0346794	2.79014	-3.681	0.432862	hsa_circRNA_100488	CTGCTTCAGTGCAGTGAAGAGAGATGCAGGTCAGCTCCTCCAGTAC
ASCRP002797	0.3571	0.0344664	2.79506	-3.675	0.426847	hsa_circRNA_102480	TGCAGTACAGGTTCAAGAGCTGCAGGATTCCCTCTTGAGGCTGGAG
ASCRP000722	0.3346	0.0295824	2.91803	-3.518	0.421922	hsa_circRNA_100337	CCTGAGTCTTCAATGAAAGCTGGCAATCCTTTGGTCCAGCAAGGTG
ASCRP001209	0.3596	0.0365146	2.74905	-3.734	0.413953	hsa_circRNA_100835	CTGGGCTCAGGTGATGCTGCATTACCGCTCAGACCTGCTCCAGATG
ASCRP004795	0.3751	0.0400282	2.67631	-3.828	0.413177	hsa_circRNA_104541	CCAAAGTCAGGAGGAAAAGGCTTCTCTTTTACATCGTACTCAGGAA
ASCRP000751	0.3805	0.0408623	2.66005	-3.849	0.41213	hsa_circRNA_100366	AAGACCGCCCAGCGTCGAAGCCTGTCTAGCAGTCCAGAGGAGATGT
ASCRP001149	0.3559	0.0340603	2.80454	-3.663	0.409397	hsa_circRNA_100775	ATACGGTGCACCTTGGGTCGACCCCATCCCATATGACACTCCAAAA
ASCRP003439	0.3703	0.0381187	2.71494	-3.778	0.406495	hsa_circRNA_103136	CCCTGTGCAGGTCTAGCACATACCGCTCCAAGGGCTTTGACGTCAC
ASCRP004184	0.3369	0.0302719	2.89938	-3.542	0.404625	hsa_circRNA_103904	AGATTTATCATGTTCTACCCAAGAGTTCTTCTTGATTGTCAAAACT
ASCRP004852	0.3346	0.0296175	2.91707	-3.519	0.402396	hsa_circRNA_104599	AAGACCAGAGTTTCACGAGCAAGGTCCGTGGTCCTGTCAGTGGAAG
ASCRP003245	0.4021	0.0464336	2.55993	-3.98	0.400433	hsa_circRNA_102938	GCCCTCAAGGTGAACTTATGCCATGTTTACCAAAAGAAGGCATTTT
ASCRP000772	0.3713	0.0384018	2.70908	-3.786	0.400189	hsa_circRNA_100387	TGCTTGCACAGCAGAGGCCTTCGAGGAAGAGGCCCACCTCCTTCAT
ASCRP003669	0.418	0.0493979	2.5118	-4.042	0.400075	hsa_circRNA_103371	AGAGAAGGCCCATGAGCTTTCCTCAAATGAAAGAGATAGCAGTGAA
ASCRP002344	0.3864	0.0423592	2.63177	-3.886	0.393653	hsa_circRNA_102008	GCAGTGTTTTAGCTGCTGGTCTCTTGCATGGCACCAAGAATGTTAC
ASCRP000844	0.4059	0.0470593	2.5495	-3.993	0.392901	hsa_circRNA_100461	AACAATAGAGCTCGACCTTATCTCTTTAAGTGGGCAGACCAACATC
ASCRP001994	0.3583	0.0347796	2.78784	-3.684	0.382054	hsa_circRNA_101645	CCCATGTGTACCTACATCGCTCTGAAGAGCGGCCATTCCTCAGATT
ASCRP005064	0.3979	0.045142	2.58194	-3.951	0.34889	hsa_circRNA_104815	GACTGAAATGGCAGATCAGACACTCCTCTAATTTACAAAGCAGTGC
ASCRP003521	0.3976	0.0448326	-2.58731	-3.944	-0.420294	hsa_circRNA_103223	CTGCATGGAAAGTGAAAAAGACCACAAATTTGGAGCAAGAGGTGGT
ASCRP002566	0.3976	0.0449745	-2.58484	-3.947	-0.420916	hsa_circRNA_102238	AAGGAAGCTTCAGGTGGAGACAGCCCGAAGGTGCACATTCAGGTTC
ASCRP000621	0.3983	0.0456887	-2.57254	-3.963	-0.429927	hsa_circRNA_100233	GGCAGTTAAGGTTGCTGGAGGAGCCAGTATGAGTCAGATTTCAGAA
ASCRP000013	0.3976	0.0448118	-2.58768	-3.943	-0.437922	hsa_circRNA_000113	ATGAGGAACTAAAGCCAGGGGGCGTAGGAGGGTAGGTTGGCCTCCT
ASCRP003993	0.3778	0.04049	-2.66726	-3.84	-0.438383	hsa_circRNA_103699	GCTTACCCAGATAGCCAAGTGTTTTCGTGGGGAAAGAACAGCCATG
ASCRP000330	0.3559	0.034039	-2.80504	-3.662	-0.44952	hsa_circRNA_001772	GTGGGGGCAGGGACAGAACGCAGTGTTCTCTGAGGAACTGCACTTC
ASCRP000540	0.3172	0.0258597	-3.02777	-3.38	-0.470248	hsa_circRNA_100151	CATACCCCGGGTTACACGCATGGGGAGATACTCTGGAGGAAGCATT
ASCRP002336	0.3584	0.0354626	-2.77233	-3.704	-0.473003	hsa_circRNA_101999	AGTGTAGGCATCAAACCCAGCCTGAACATTGACATCACCAATTTCA
ASCRP000336	0.3277	0.0277367	-2.97041	-3.452	-0.479829	hsa_circRNA_001818	GATGAGGAAGGTCTGGGCACATACAGTCACTTGATCAGCAATAAGA
ASCRP001123	0.4021	0.046432	-2.55995	-3.98	-0.479938	hsa_circRNA_100749	TGTGGAAGGCATGGAAGTCATCAGAAGAGTTTTGCCGAATTGACAA
ASCRP002727	0.3918	0.0433062	-2.61442	-3.909	-0.489266	hsa_circRNA_102408	TTCAAGCAGGAGGGTGTCCTGAACAGCAAGCCTGTGCAGGAGACAT
ASCRP001500	0.2881	0.0197095	-3.25406	-3.1	-0.506478	hsa_circRNA_101134	CATTGATAGGGTGAAGGTTGTCATCCTGGGACAGGATCCATATCAT
ASCRP002088	0.353	0.0333085	-2.82241	-3.64	-0.519915	hsa_circRNA_101742	GTAAGAAACTAGGAAACAAGTGGGAATGGAAGTGGCCCCACATCTC
ASCRP004532	0.2516	0.0151771	-3.47833	-2.83	-0.549233	hsa_circRNA_104261	TAATTTGAAAGGCAAGAGGGCACATTGGGAGATTCAGCTTGCAAGA
ASCRP000485	0.3528	0.0332078	-2.82484	-3.637	-0.560615	hsa_circRNA_100095	GGAGTGTTCTGCACTTACACAGGTCATCATCAGATTTGAAATATTT
ASCRP000220	0.294	0.0207585	-3.21034	-3.153	-0.5679	hsa_circRNA_001190	ATTGTACTTTGTCACTATCACTTATAGGACCAGGCCCAGAAGACTC
ASCRP005228	0.3596	0.0363556	-2.75253	-3.73	-0.584927	hsa_circRNA_104981	CAAATTGAAGATAGCTGATCAGCTTCCTTGGGTTTTGCTGATGACA
ASCRP000695	0.2448	0.0134416	-3.58492	-2.704	-0.58973	hsa_circRNA_100308	AATATGCCACAAGTCTGTGCTGGATGCCCTGGAGGAACAAGGAGGC
ASCRP003229	0.2993	0.0218534	-3.16725	-3.206	-0.591184	hsa_circRNA_102921	CATATGGGTTGCTTATGTACAGAAGTACGTCGTGAAGAATTATTTC
ASCRP005078	0.2305	0.0117535	-3.70458	-2.566	-0.591837	hsa_circRNA_104830	TCAGCCCATGCTACAAGGCTTTGGCCGACCAAGTGTGTACCATGCT
ASCRP003840	0.3277	0.0276219	-2.97379	-3.448	-0.620644	hsa_circRNA_103542	TGACTTGTTGGAATGGAAGTTGGATACACTTTGTGACTTGTACGAG
ASCRP004788	0.3965	0.0442304	-2.59789	-3.93	-0.621039	hsa_circRNA_104534	GAGATTCCCAAGCTTTCAGCAGAGGCCAAGGCAGCATTGCTTGAAT
ASCRP000607	0.2416	0.0129841	-3.61561	-2.668	-0.622883	hsa_circRNA_100219	CAGACGACTCAGAGAGATTAAACAGATTCTAGAAAATGAACTTCAG
ASCRP000161	0.2585	0.0167579	-3.3925	-2.932	-0.630453	hsa_circRNA_000950	TGCTTAACATGGGAGATGTCCACACACAGTCATACCTGTGTTTGAA
ASCRP001976	0.2448	0.0138755	-3.55689	-2.737	-0.640205	hsa_circRNA_101627	TGAAACTCAGGTAGCAGTAGCTGATGTGCAGTTTGGCCCCATGAGA
ASCRP000965	0.3277	0.0275154	-2.97695	-3.444	-0.645231	hsa_circRNA_100588	CTGCTGAGAGGGCTTAGGAACCAAGGAGGGTGTCATCATTGAGATC
ASCRP000671	0.2991	0.0215799	-3.17779	-3.193	-0.650395	hsa_circRNA_100283	GCTGTTGACTCACAATGATCCAAAAGCAAAACTGTTCATTGTAGAA
ASCRP005080	0.1878	0.0075451	-4.11472	-2.109	-0.660919	hsa_circRNA_104832	CTTATGGATGGGTTCTACATGAAACATTTTCTCAACACACATTCCT
ASCRP005299	0.2886	0.0199078	-3.2456	-3.11	-0.692628	hsa_circRNA_400002	TTTATAGTAGAAGGTCATGGGGTTCTGGGAGAGAAAGCAGACCTCC
ASCRP000931	0.3584	0.0349422	-2.78412	-3.689	-0.693688	hsa_circRNA_100551	ATATGGACCCAAATCAGAAGGGGTTTCTAGAGTTGATCATGGCCTT
ASCRP000450	0.3605	0.0368548	-2.74169	-3.744	-0.71117	hsa_circRNA_100060	ATGTTCCAGGGCATGAGAGTCAGGTGGGTGACATCACCATCCTGGT
ASCRP002108	0.3976	0.0449253	-2.5857	-3.946	-0.719353	hsa_circRNA_101762	AGGGACGTCCTCATTGTCCTCGTTTGCTGCTTTGTGGTGCACAAGC
ASCRP004091	0.3448	0.0313401	-2.87137	-3.577	-0.746029	hsa_circRNA_103801	ATTCTGTGTGTGCCTCTGACAGCCCTGATAGGCAGTAGACAGCAGG
ASCRP002213	0.2206	0.0105086	-3.80595	-2.45	-0.75542	hsa_circRNA_101870	TGGATTATGGGAGTGACAGTGAGGATTCACATTTGGGTTATTTCAA
ASCRP000326	0.208	0.0092059	-3.92769	-2.314	-0.772389	hsa_circRNA_001747	ACATTCGCAGGGAGTGGAGGAAGAGGTGAAGATGTGGAAAGCCCAG
ASCRP002173	0.209	0.0094391	-3.90451	-2.34	-0.775057	hsa_circRNA_101829	CAGTGTAGAAGCAGGGGAAATGGAAGGTGATGCAGTCGAAGCCATT
ASCRP002603	0.3658	0.0375556	-2.72674	-3.763	-0.78424	hsa_circRNA_102284	ATGCCCTTAAAAGGGAATGACTCTACTAATGATGGGGTCAGCAGAT
ASCRP001324	0.3976	0.0445723	-2.59187	-3.938	-0.796967	hsa_circRNA_100952	CAATGTGGCAATGAGGAATACGGGGTGCTTTGCATTCAGGAATACA
ASCRP003179	0.3172	0.0257612	-3.0309	-3.376	-0.818919	hsa_circRNA_102871	GGTTTCAATGGCTGACAGAGTACTTCTTGGTGGTCCTGGTAGCTTT
ASCRP000144	0.3316	0.028679	-2.94321	-3.486	-0.833255	hsa_circRNA_000881	ATGATGGATGGGCCTAGTTTGCCTTTGAGTGTGTGTCTGTTTGGGG
ASCRP002390	0.2941	0.0210136	-3.20008	-3.166	-0.834298	hsa_circRNA_102055	CATCCTATTGAAGAATGGTGGACTCATCTTTGGTTAAATGAAGGTT
ASCRP002578	0.2338	0.0121338	-3.676	-2.599	-0.861756	hsa_circRNA_102250	AAGGTGGCAGCATGGAGAATGGATGATGAACTTGTTGTTGGACATA
ASCRP000069	0.3584	0.0359958	-2.76044	-3.72	-0.880031	hsa_circRNA_000578	AGACGGGGCTGAGGGGGGAGGGTTGGAGTTTGCGCATGCGTAAAAA
ASCRP003469	0.1694	0.0055989	-4.40484	-1.804	-0.883587	hsa_circRNA_103168	AACAGTGAGGGTACATTACCTGTGCTGAATACACTCACTTTTATGG
ASCRP002541	0.2913	0.0203363	-3.22764	-3.132	-0.886698	hsa_circRNA_102213	GCTGTGCCAAGCCACCAGGGAAGCTTCTGCATGCTGTGTGTCATGC
ASCRP003477	0.3448	0.0314505	-2.86854	-3.581	-0.912086	hsa_circRNA_103178	TGCTGCGGGAGGAGAGTTGTGGACTGGGGCAACCTTTGCCAGTGAT
ASCRP001359	0.3087	0.0242014	-3.08239	-3.311	-0.915268	hsa_circRNA_100988	TGTCACACCTCAGTTACCTCAGGGAAAGAGGCTCTGTCGGTGGTGA
ASCRP000727	0.1938	0.008184	-4.0377	-2.193	-0.925762	hsa_circRNA_100342	AACGTGCACGGGAGTGGGTCCTGAAGAGCAGCATCCTCATTGCCAT
ASCRP003523	0.2498	0.014819	-3.49917	-2.805	-0.947837	hsa_circRNA_103225	ACTTGGAAAGGGGAGATGGCCCAATCATTTGGAGCAAGAGGTGGTG
ASCRP003649	0.3294	0.0280791	-2.96041	-3.464	-0.950735	hsa_circRNA_103351	TGAGAGACAGTATGTGGGTGCCCCGGTGGCTTATGTCCAGCAGATA
ASCRP003873	0.3713	0.0384837	-2.7074	-3.788	-0.962482	hsa_circRNA_103577	GGAGGAAGAGGGCAGCTGGTGGAATTTTTGAAGAAAATGGAATCTC
ASCRP001862	0.1548	0.0023991	-5.30019	-0.949	-0.962499	hsa_circRNA_101511	AGTCTGCTAACACACTAGCTATAGGAGATCCCAAACTGATCTTCCA
ASCRP003317	0.2413	0.0126847	-3.63636	-2.644	-0.992739	hsa_circRNA_103011	ATTACGATTTCACATGGCTGCTGAAGAAGAGGATGGACTCAGACAA
ASCRP003246	0.1845	0.0068825	-4.20283	-2.015	-0.994705	hsa_circRNA_102939	AAATTAGCAATGAATGGTAGTGTCTAGAAAGGGTATGTCCCTTCAA
ASCRP004522	0.3751	0.0398462	-2.67991	-3.824	-0.997167	hsa_circRNA_104251	TTCTTTGTGGTGCTCACCTTCATCGTCACTGCTGGCGCCCATGCGG
ASCRP004634	0.2552	0.0159959	-3.43269	-2.884	-1.00877	hsa_circRNA_104372	CGCAAAGCAGAGGATGATGTGGACCTGGAAGCCCTGGTGAACGATA
ASCRP000006	0.3346	0.0294918	-2.92051	-3.515	-1.01467	hsa_circRNA_000042	CTCGCAGTGGGGGAGATGGAGGTGGAGGAGAGAGATGCTGTGTGGG
ASCRP004891	0.2543	0.0157003	-3.44886	-2.865	-1.01671	hsa_circRNA_104638	GCAGGGATGCTCTTTGGATGCACAGGAACAAACGAGGGAATATGCC
ASCRP005117	0.3341	0.02927	-2.92664	-3.507	-1.0185	hsa_circRNA_104870	GGTCTTAGAGAGTTGTGGAAAGTAAAAATGTAGCCCTACCAAAAGG
ASCRP004770	0.2448	0.0137015	-3.56801	-2.724	-1.02573	hsa_circRNA_104516	CTGTCGACAGGCCAAAGTGGGCAGTTTCAGCCAGAATGTGGAACTC
ASCRP003702	0.2448	0.0144669	-3.52021	-2.78	-1.03312	hsa_circRNA_103404	TGTGGTCAAGGAGTCAGCCAGCCTGAAAGAGCAGGATGGATCTTGA
ASCRP001842	0.1573	0.004056	-4.73235	-1.476	-1.03575	hsa_circRNA_101491	GGAGCTGAGGGTGTGTGGTTGTGTTGTTCAATCCCCGGAAACACAA
ASCRP003978	0.3751	0.039342	-2.68996	-3.811	-1.07146	hsa_circRNA_103684	GACTCACCAGGTTACAAGAACAGCCAATCGTCCAATAGCCGCTGGA
ASCRP002764	0.3273	0.0268372	-2.99735	-3.418	-1.0844	hsa_circRNA_102445	TCAAGGACAAGATGAAGATGTGTGTGTCTTTAAGTGCTCAGTGTCC
ASCRP000310	0.1548	0.0024995	-5.25423	-0.99	-1.08769	hsa_circRNA_001653	ACTTGTGTGTGGGTGACTAAGTGGATGCATGTGTGCCCCTGCACTC
ASCRP002359	0.2264	0.0110885	-3.75714	-2.506	-1.08849	hsa_circRNA_102024	TAACATTCAGGTGGATGATGACTTTACAGCCCAAGATTACAGGCTC
ASCRP005105	0.1632	0.0049434	-4.52955	-1.677	-1.10909	hsa_circRNA_104858	TGGCCTGCTCAGCCTCAGCGATCTGGACGTTGGTGGTTGGCTATGT
ASCRP000398	0.3001	0.0223075	-3.15008	-3.227	-1.13626	hsa_circRNA_100008	AGTCTGACATCAATGCCATTTGCTGCCCTGTGGGACATCGAGACCG
ASCRP003659	0.1507	0.0015842	-5.78222	-0.54	-1.17564	hsa_circRNA_103361	GTGTGTGCTGTGATGAGGAAGATGAAGATCCTGCCAAAGGTGATCA
ASCRP002598	0.3746	0.0391354	-2.69412	-3.805	-1.22175	hsa_circRNA_102270	GAGGACAGCTCATGAGACAAGCAGGGTCATCCGAGAGTTGGCTGCG
ASCRP001456	0.1573	0.0042371	-4.68708	-1.521	-1.25701	hsa_circRNA_101088	TGTGCCAGAGGGTGCCATGTTTGAAGGGTGCCGGAAGTCATACTCA
ASCRP003745	0.1878	0.0074964	-4.12088	-2.103	-1.25848	hsa_circRNA_103447	TGGACTGTGGGTGGTCCTGCCATCATGGCTGTCCTCTGCAAAGGTC
ASCRP003648	0.3584	0.0352866	-2.77629	-3.699	-1.27117	hsa_circRNA_103350	CAGACTTCAGCCACACTCAAAGTATGTGGGTGCCCCGGTGGCTTAT
ASCRP004704	0.3001	0.0225005	-3.14289	-3.236	-1.30114	hsa_circRNA_104450	AGGTTGCCAGCTCTGGATGAGGGGGATATTGCCTTGTTGAAAACTT
ASCRP002278	0.3827	0.0414453	-2.64891	-3.864	-1.33478	hsa_circRNA_101937	TGACAGTCATTGATTTCACCGAGGATGAAGTGGAGGGTGCCCCCGT
ASCRP003856	0.3045	0.0234793	-3.10748	-3.28	-1.34945	hsa_circRNA_103558	CAAGGAGTGGGTGCTTACTGCTCTGTTGTCAGGTGGCCTGGCTTTA
ASCRP005211	0.3584	0.0360798	-2.75859	-3.722	-1.35417	hsa_circRNA_104964	TAAGATCCTCAACTGCCAAAAGGCAATGGGGGGCGACGATGGCCTT
ASCRP003008	0.1513	0.0020979	-5.45266	-0.816	-1.36477	hsa_circRNA_102696	AATTACAGTGGAGGCAGGTGGAAGTCATCATAAAGTTTCTGTTTCA
ASCRP005329	0.2305	0.011754	-3.70454	-2.566	-1.38354	hsa_circRNA_400033	ACCGATTTCTAGTGTGTGTTGGTGATGGGGCCGCAGCTGGTTTACC
ASCRP001555	0.1569	0.0026436	-5.19184	-1.046	-1.3896	hsa_circRNA_101192	CAGAGTATTGATTTAATCCAGAGACTGACTTCACTATAGAACCCAC
ASCRP003385	0.3584	0.0350589	-2.78145	-3.692	-1.39877	hsa_circRNA_103081	ATCACCACAGTTGCAGGGGCTCTCATTGCTGACTTCTTGTCTGGCC
ASCRP000238	0.2561	0.0161482	-3.42449	-2.894	-1.42483	hsa_circRNA_001255	GCTGTGGAAGGTGGAATGGGCAGGGCTTCCAGAGCAGCTGTTTTTG
ASCRP000123	0.3941	0.0436901	-2.60751	-3.918	-1.42637	hsa_circRNA_000798	TAAAGTTGGGATATGGGTACAGAAGCTTTTCCTCATAGGGCATGAG
ASCRP000084	0.3751	0.0395587	-2.68562	-3.816	-1.46554	hsa_circRNA_000626	TGAGGGAGAGGTGGGACAGTGACCTGGGAGAGCTGAAAGTGGAGAC
ASCRP001191	0.3541	0.0335736	-2.81606	-3.648	-1.47443	hsa_circRNA_100817	TACCGCAAGGGTTTTACGACTACTAGATGTCATTGGTTTGCCTGAA
ASCRP004880	0.1694	0.0059279	-4.34836	-1.862	-1.48172	hsa_circRNA_104627	TTGGGGAAGTCTGGATGGGCATGGAGAATGGTGGAAAGCAAAGTCC
ASCRP002755	0.2549	0.0158683	-3.43963	-2.876	-1.54649	hsa_circRNA_102436	CTGGGGGACTCACGGATGATACCATCGGGGACCTTAAGAAGCTGAT
ASCRP002235	0.1694	0.0056274	-4.39978	-1.809	-1.60178	hsa_circRNA_101893	TCAAAGATTTTTTGTGCTCTTCACTGGGGCAGTACCCAAAGGAAAC
ASCRP000044	0.1507	0.0017935	-5.63485	-0.661	-1.60343	hsa_circRNA_000422	GCTTTAGGGGGTGGGGGCAGCAGTGGGTGGGGAAAAGCTGCAGGTC
ASCRP001667	0.3896	0.0429778	-2.62039	-3.901	-1.60488	hsa_circRNA_101308	GTTTTCTTCGCCTCCATAGGTGTGGAAGATTTCCTTACAAGGGCCG
ASCRP003257	0.0913	0.0002117	-8.6393	1.31	-1.63579	hsa_circRNA_102950	ATGTGGAGAGGGTCTTCCAGGACGGGAATTGTGGGTAACTTGGCCA
ASCRP003256	0.3983	0.0457291	-2.57185	-3.964	-1.67814	hsa_circRNA_102949	TGAATGTGGAGAGGGTCTTCCAGGACGATGCCTTCGTGAACAGCCA
ASCRP000087	0.1573	0.002735	-5.15427	-1.08	-1.82136	hsa_circRNA_000639	GAGCAGGTGGGTATGGAGCAGCAGGGAAGATCATCCATTTGGGAAT
ASCRP005306	0.1044	0.0003516	-7.82665	0.869	-1.82245	hsa_circRNA_400010	AGTATAGGATGACTCACTGACAAATGGAACCTGTGTGGGCAGTTAA
ASCRP002317	0.3746	0.039055	-2.69574	-3.803	-2.02363	hsa_circRNA_101978	TCGACAAAGGGCTTTCTTGATCATGGATGGTGAAGATATACCAGAT
ASCRP000294	0.1165	0.0007494	-6.73598	0.177	-2.16296	hsa_circRNA_001547	AGGGCAGTGGGTGGGAGGGTGCAGGCACTGGCCTGGGGCTGCTCTT
ASCRP001763	0.2545	0.0157823	-3.44434	-2.87	-2.6338	hsa_circRNA_101404	ATACCATTCTCATCGTTGGATGACTCACTGGTTGTGTGGAAGGAAG
ASCRP003903	0.1573	0.0044297	-4.64129	-1.566	-2.78315	hsa_circRNA_103608	GGGACTCCTGTGGGTTGCCAGCGTTGATGTGGTGGAGAATGAAGAG
ASCRP004845	0.2234	0.0107887	-3.782	-2.477	-2.96651	hsa_circRNA_104592	GGGTTTTGTTAGCCCTACATGATCGAGGATATTATACCATTTATTG
ASCRP001766	0.202	0.008804	-3.96922	-2.268	-3.48599	hsa_circRNA_101407	AGCTGGAATATTGTAATGGATGACTCACTGGTTGTGTGGAAGGAAG
