# Supplementary material for: Circular RNA hsa_circ_101555 promotes hepatocellular carcinoma cell proliferation and migration by sponging miR-145-5p and regulating CDCA3 expression
Source: Cell Death Dis. 2021 Apr 6;12(4):356. doi: 10.1038/s41419-021-03626-7 (PMC8024300; doi:10.1038/s41419-021-03626-7)
Supplement: Supplementary file 2 — Supplement Materials and Methods-Additional file 2 GSE94508 [file 41419_2021_3626_MOESM2_ESM.xls]

## Sheet: 新建文本文档 (3)
ID	adj.P.Val	P.Value	t	B	logFC	SPOT_ID	SEQUENCE
ASCRP000085	1.44e-07	1.18e-09	21.9215	12.9084	1.58964	hsa_circRNA_000629	AGGCCTCTTCCTTTCTTCCTTTCTCAGATACATCCCGGCCTCAGCT
ASCRP000121	3.94e-07	5.75e-09	18.5799	11.2744	1.58517	hsa_circRNA_000791	TCTTCCTTATGCTGGTTCCTCCCTCTTTGAACTCATCTGGATCTGG
ASCRP005274	4.49e-07	9.42e-09	17.6443	10.7606	1.56924	hsa_circRNA_105027	AAAGATGCAGGTGCTCTCCCGTTCTCTGCTGGCTCCCTTCTTGTTT
ASCRP002396	4.31e-07	7.38e-09	18.1012	11.015	1.5545	hsa_circRNA_102061	GCATCTCCCATCATTTTGCATGAGAATAATGGTCATTTAATGAACC
ASCRP000752	4.3e-07	7.18e-09	18.1527	11.0433	1.54852	hsa_circRNA_100367	GCCCAGCGTCTCCTTCAGTGAATCTACAGACCTATTTTCTCAGGAG
ASCRP000286	4.49e-07	1.13e-08	17.3037	10.5664	1.54186	hsa_circRNA_001506	CGTCGTGATGGTAGTCTCCCACTATTTTATATCTTTGTTACTTCAA
ASCRP004893	2.3e-07	2.25e-09	20.4895	12.2435	1.53945	hsa_circRNA_104640	TGAAATGGTGTCTCCCAGTGCTCCAGACAATGAAACATCCAAATCT
ASCRP000248	4.35e-07	8.46e-09	17.8444	10.8728	1.53122	hsa_circRNA_001302	CGGGTAGGTGGTGCCCTTGCTGACCTGGGTGATGGCCTTCTCCCCG
ASCRP000611	4.23e-07	6.75e-09	18.2715	11.1081	1.52638	hsa_circRNA_100223	CTGCCCTCTACCACCTGCCACAGACCCCTTTGCTTCTGTTTTTGGG
ASCRP004578	1.79e-05	2.47e-06	9.68668	4.83555	1.5243	hsa_circRNA_104315	CCTGTTGTTGTTGTTTCAAGAGAATTTCCCAAGAGATTTGTGTAGT
ASCRP003198	4.49e-07	1.02e-08	17.5041	10.6812	1.51413	hsa_circRNA_102890	AAAGAATGCCCTCTCTCCCAGGTTTGATGATTCCTGTCTTTTGTGT
ASCRP001876	3.94e-07	5.82e-09	18.5574	11.2624	1.5082	hsa_circRNA_101525	GTGTTCTGTGTTTTTTTGCCAGTTGTGCTCCTGGTTCACATGGTAT
ASCRP005187	0.0142	0.00498	3.60371	-3.27505	1.50599	hsa_circRNA_104940	CTCTCCCCAGGGATTTAGTGCTGGCAGCATCTGCGGCTTCAACAGA
ASCRP003092	6.11e-07	2.72e-08	15.7794	9.6469	1.49832	hsa_circRNA_102782	ACACTCCTGCTTCCTTCCTTCCCTGCAGTTGGTGCTGAACCTGAGA
ASCRP004222	4.61e-07	1.38e-08	16.9469	10.3588	1.49222	hsa_circRNA_103942	GGCTTATTGGGTCCTTCTGTACCTCCCTTAGTGAATCCACCTCTGC
ASCRP004228	4.27e-07	6.97e-09	18.2099	11.0745	1.48714	hsa_circRNA_103948	TGTTGGCTCTCCTTAAACAGGATATACACATGACACCATCCACTGA
ASCRP001906	3.66e-07	4.37e-09	19.1223	11.5601	1.48185	hsa_circRNA_101555	TCGAAATCAGGTGAAGGTCTCCCACAGGTGTATTACTTTGGACCAT
ASCRP003511	4.6e-07	1.23e-08	17.1513	10.4783	1.48048	hsa_circRNA_103213	GGACCCCTCCAGTGGCTCCCGTTTCATGGACACATCTGCTCTCATC
ASCRP002289	5.4e-07	2.27e-08	16.0877	9.83994	1.47982	hsa_circRNA_101948	ATACTCCTACGGGTCCTTGCTCCCTGCCTTATCCTGTGTTCAGACA
ASCRP001508	3.94e-07	5.69e-09	18.5998	11.2851	1.47917	hsa_circRNA_101142	CCGTGGGTGGTTTCTGGTGAGTTATTCTCCCCACCTCAGAAGTACC
ASCRP005384	5.28e-07	2.04e-08	16.2627	9.9479	1.47752	hsa_circRNA_400091	ATCTCCATCTGGGCCCTTCCTCCAGCTTTGCTTTGTTTGGCTAACA
ASCRP000760	3.94e-07	5.35e-09	18.7213	11.3498	1.47741	hsa_circRNA_100375	TTTGTCTCCCATTCCCGTCTTCCGTGTGTGCTAAGATCGTGCAGCT
ASCRP001401	3.66e-07	4.42e-09	19.1011	11.5491	1.46982	hsa_circRNA_101031	GTGCTTCCCTAGACTCTCCTTTCCAATTCCTCGGAAACAGGCACTG
ASCRP003844	4.61e-07	1.35e-08	16.9871	10.3824	1.46886	hsa_circRNA_103546	AGTGCAGCTCCCCCTATAAGCCTCGGCCTCCACAGGTGATTTTCTT
ASCRP004407	4.5e-07	1.16e-08	17.2699	10.547	1.46734	hsa_circRNA_104134	AAAGCCCTTCTGTGTTATAGTTTTCTCCTTGTCTTTGGTTGCTTGA
ASCRP003486	4.58e-07	1.21e-08	17.1835	10.497	1.4649	hsa_circRNA_103188	TCATTGGCAAGCCCGGTGGTGTCTCCCTGTCCAAATGTGAGCCTGG
ASCRP000144	4.58e-07	1.2e-08	17.1977	10.5052	1.46194	hsa_circRNA_000881	ATGATGGATGGGCCTAGTTTGCCTTTGAGTGTGTGTCTGTTTGGGG
ASCRP004574	6.42e-07	2.94e-08	15.6489	9.56406	1.45535	hsa_circRNA_104310	TTATGGACACGGTCTTTCTTATTCAGGTGTGTGTAACTGGTGTGTG
ASCRP004753	5.28e-07	2.06e-08	16.2463	9.9378	1.45374	hsa_circRNA_104499	GCCTCCGTGGGACTCTCCTTCAGCAACTCCAGAAGCTTCAGACTTT
ASCRP002123	4.49e-07	1.03e-08	17.472	10.6629	1.45304	hsa_circRNA_101777	TTTTCTGCTCTCCGAGTGCCTTGGCATCTCCCAATGGGGTGGCTTT
ASCRP002054	4.61e-07	1.37e-08	16.9643	10.369	1.43567	hsa_circRNA_101707	GGTTCTTGCAGATTATCTCCCTCCAAACTCTAAAGAAGGAATATAA
ASCRP000162	4.49e-07	1.04e-08	17.4622	10.6573	1.43416	hsa_circRNA_000956	AGAAGAGCCAGGTCTTCTCCCCCCTAATGTTATGCTCCCTAAGCAC
ASCRP003861	7.98e-07	3.94e-08	15.1739	9.2566	1.42085	hsa_circRNA_103563	GATCCCTCTATGTCAGCTTCTTCTCAGCCTGTTGATAACCATGTTA
ASCRP005240	9.27e-07	4.9e-08	14.8263	9.02547	1.41746	hsa_circRNA_104993	ATGGCTTAAGCCCCACTGTGTTCTCCTTGCCTCAAAAGAAAACTCG
ASCRP001647	4.23e-07	6.64e-09	18.3023	11.1249	1.41143	hsa_circRNA_101287	CAAGATACAAGATCTCCCCAATAATATGATTTACCAAGTCGCCATT
ASCRP001434	4.31e-07	7.54e-09	18.0621	10.9935	1.411	hsa_circRNA_101066	TGGTAGTCATCCTCTCCATTGTGGGTGGTGGTGAATGCCTTGGTGG
ASCRP001419	6.6e-07	3.16e-08	15.534	9.49056	1.40844	hsa_circRNA_101051	CCTGCCCTGGGACAGCCATGACTCCCACCTGATGCCCTCCCCTGCC
ASCRP005336	5.28e-07	2e-08	16.2989	9.97006	1.40595	hsa_circRNA_400040	GTGTGTTTTACTTTCTAGGAGCTCCCCCTCTGAACCATCCCATCCG
ASCRP004099	4.49e-07	9.54e-09	17.6199	10.7468	1.39734	hsa_circRNA_103809	TCCAAGCTGGCCCTTACGTCGTCCTGACTCATCTGATGACCGTTAT
ASCRP001527	6.05e-07	2.63e-08	15.8336	9.68111	1.39543	hsa_circRNA_101164	AGCCTCTGATTCTCCTGTGCCAGTCCTTCGACATCTGTGGACGTGT
ASCRP005010	5.62e-07	2.38e-08	16.0026	9.78708	1.39334	hsa_circRNA_104760	GTTCTCCTCAGAGCCTGCTTTCTGAAACAAAGGTCTTCACTGCCTC
ASCRP001070	5.28e-07	1.92e-08	16.3682	10.0124	1.38021	hsa_circRNA_100696	CATTCCTCCTGCAATTTCTTTCCTCACACCCCTGGCTGTTATTTGT
ASCRP002764	4.33e-07	8.26e-09	17.8899	10.8982	1.37962	hsa_circRNA_102445	TCAAGGACAAGATGAAGATGTGTGTGTCTTTAAGTGCTCAGTGTCC
ASCRP000113	6.11e-07	2.71e-08	15.7855	9.65078	1.37705	hsa_circRNA_000764	ACAAGGCGAGCTCCCGCGGCTCCAGCCTCCGCGCCCTCCCGGCCGG
ASCRP002900	5.4e-07	2.21e-08	16.1268	9.86417	1.36544	hsa_circRNA_102587	CGTCGCACAGAAGCCTGCCCTGGACTGCTCACAGGTCTCCCCGCCC
ASCRP001842	3.05e-07	3.44e-09	19.6061	11.8078	1.36474	hsa_circRNA_101491	GGAGCTGAGGGTGTGTGGTTGTGTTGTTCAATCCCCGGAAACACAA
ASCRP000150	1.21e-06	6.97e-08	14.2814	8.65225	1.36423	hsa_circRNA_000911	AAACATCACTATGGCTGGTGAACGTGTGTGCTGGTGTCCCTGGGCA
ASCRP003291	0.000424	9.62e-05	6.30859	0.90224	1.36074	hsa_circRNA_102984	TTCCCTCCTTCAGATAAGCATGGATTCCTGGTTCATTCTTGTTCTG
ASCRP000189	4.61e-07	1.3e-08	17.0567	10.4232	1.35849	hsa_circRNA_001059	ATTCTGGGTAAAAGGACAGGGGGATGGCGTCTCCCACAGACGGTAA
ASCRP001800	5.28e-07	1.98e-08	16.3217	9.984	1.35816	hsa_circRNA_101441	ACCTGTCCAGCCCCCAGGTTTCCCTAGATGACAAATAAACATTCCT
ASCRP000890	4.96e-07	1.67e-08	16.6111	10.1593	1.35739	hsa_circRNA_100508	GCCGCCTCCTTCTTTGCACGGACCCTGCTTTCTCGGCTGTGATTCA
ASCRP000776	4.67e-07	1.44e-08	16.8799	10.3193	1.35738	hsa_circRNA_100391	GTCCCTTCCGCTCAAATCCCAGCCTTCTATATGGACACAAGTCATT
ASCRP001020	6.11e-07	2.73e-08	15.774	9.64351	1.35557	hsa_circRNA_100646	ATTTTCCTCCTAAAGGTCGATCTTCTCTCTTTCCCTTTGAAGATGC
ASCRP002369	1.98e-06	1.35e-07	13.3098	7.95112	1.35074	hsa_circRNA_102034	AAGACAGCAGGTTCCTCCCCGGGCAGAAGAAATCACCATTCCAGCT
ASCRP005344	1.79e-06	1.15e-07	13.5341	8.11727	1.34743	hsa_circRNA_400048	TCTCACATCTCCCTGTGGCCTCTCCTTGGCATTAGAAAGCCAGGGA
ASCRP000828	8.64e-07	4.43e-08	14.985	9.13167	1.33797	hsa_circRNA_100445	TTTTACAAGAGCAAGGTTGGACTAGATTTCTCCCCCAGATTTGCTG
ASCRP002761	6.97e-07	3.41e-08	15.4057	9.40779	1.33548	hsa_circRNA_102442	TTTTGGGGAGGTCCCTGAGTGCCAGAGGTGGTGGTGTTGCTTATCT
ASCRP002094	0.000638	0.000153	5.9504	0.4054	1.33094	hsa_circRNA_101748	CTCTCCCAAGTGCACTCACTCTTGAGGATGAGAAAAGAATGCTGTC
ASCRP003569	4.92e-07	1.58e-08	16.7062	10.2162	1.3255	hsa_circRNA_103271	CTGCATCATGACAGTGACAATACCCTCCCCTCCCTTGGGCTGGACC
ASCRP001277	0.000808	0.0002	5.74893	0.11823	1.32514	hsa_circRNA_100904	GGGTCCTTTCCTGGCCTTGGTGCTGTAAATGCATTGATGGAAAAAA
ASCRP000795	1.64e-06	1.04e-07	13.6873	8.22923	1.32492	hsa_circRNA_100412	GTGCTCTTCATGTTCTTTGGAAGTGTGCTGATTCTCTTCCTTACTT
ASCRP002799	6.45e-07	3.04e-08	15.5952	9.52977	1.32397	hsa_circRNA_102482	CCTCCTACAGACGCATCTTCTCTCCAGACTGCCGATCCCAGAAAGC
ASCRP001510	5.01e-07	1.72e-08	16.5667	10.1326	1.32377	hsa_circRNA_101144	CCTTGATGCCATTCTAGTGAGTTATTCTCCCCACCTCAGAAGTACC
ASCRP000443	9.68e-07	5.16e-08	14.7463	8.97156	1.31909	hsa_circRNA_100053	TTTTTGGCCGCGCAATGTCCCTGCTCTTCTCTCGATGCAACTCTAT
ASCRP003369	4.61e-07	1.37e-08	16.9656	10.3698	1.31509	hsa_circRNA_103065	CTTCTCGCCCTCCCAGGACCCTGATGCTTGGTGTGACCTGAGTAAA
ASCRP003058	1.38e-06	8.18e-08	14.0403	8.48263	1.31158	hsa_circRNA_102746	GTGTCCTGGATTATGTGAAACCTGTTTCCCTCCAATCTTGTGGTTG
ASCRP003742	8.48e-07	4.32e-08	15.0265	9.15921	1.31139	hsa_circRNA_103444	ACCACTCAAGATGTATGGTCTGCTGGCTGTGTGTTGGCTGAGCTGT
ASCRP000140	6.2e-07	2.8e-08	15.7339	9.6181	1.31032	hsa_circRNA_000864	CAGCAGTGTGGACTGTTGGCTGGTAAAGTGTGTGCAATGTGAGGAA
ASCRP001816	4.61e-07	1.34e-08	17.0072	10.3942	1.3096	hsa_circRNA_101465	TATGGGTTCTCCTTCATGGAATTTTTCAGATTCCCGTGCTCCTGAA
ASCRP001576	4.33e-07	7.99e-09	17.9523	10.9328	1.30159	hsa_circRNA_101213	AAGTATGTAGCTTGTATTGGTTGGTGATGGTGGTACTGGAAAAACG
ASCRP003053	8.48e-07	4.26e-08	15.0485	9.17382	1.29803	hsa_circRNA_102741	AAGACTAGAGCTCCTTTTTGGTTCAGGTGTGCTGGTGTCTCTAAGC
ASCRP005365	1.77e-05	2.39e-06	9.72321	4.87177	1.29205	hsa_circRNA_400071	TCCCCAAGGTCAGGACTTCTCCCACTCTGGGCTCTGGCTGGAGCCA
ASCRP004839	4.55e-06	4.26e-07	11.7569	6.72328	1.29031	hsa_circRNA_104586	ATACTTCTTCATCCTTGCCTCCCCGATTGAAAGAGATGAAAAGCCA
ASCRP000624	1.46e-06	8.83e-08	13.9248	8.40039	1.28812	hsa_circRNA_100236	TTTTAAGATGCCTCTCTCTCTTATGTCCCTGATGCCAAAAATGCAC
ASCRP001767	1.9e-05	2.66e-06	9.60799	4.75713	1.26165	hsa_circRNA_101408	AGTTGTTTTGCCAAACCAGATCTCCCTGGAAGAGAACATTTTGGTC
ASCRP000267	8.17e-07	4.07e-08	15.122	9.22244	1.26153	hsa_circRNA_001405	TGAATGGATGGTAGATGGAGGCAGGTGCATGTGTGATGGGAAGTGT
ASCRP003839	1e-05	1.15e-06	10.5508	5.66274	1.25277	hsa_circRNA_103541	TTCTGCTCTGGTTGTGTTGCTTTCTGCCACAATGCCAACTGATGTG
ASCRP003146	4.05e-06	3.59e-07	11.9749	6.90441	1.24729	hsa_circRNA_102838	GAAGAAGAAGGTAACGGCGACTGTGACTGTGGTGAATGTGTGTGCA
ASCRP002446	0.00133	0.000355	5.33179	-0.49422	1.24142	hsa_circRNA_102113	ATGCTGGTTTGGTATGTTTCCTTCCAATGGGCTTTTGGTGTAGGAT
ASCRP005304	2.08e-06	1.46e-07	13.1972	7.86673	1.24041	hsa_circRNA_400008	TTCCTCTCCCAGTACCAAAGAGGGAATGCTCCCTCAGGCCCCCAAA
ASCRP000022	3.54e-06	3e-07	12.2111	7.09726	1.23933	hsa_circRNA_000200	GTGGTTAAGACAGTGTTGTGTTGAAGGGACTGTTTATAATTTTCAC
ASCRP002298	4.49e-07	1.06e-08	17.4215	10.6341	1.23926	hsa_circRNA_101958	GTTGATGCTGCGTGAAGGTGGTGTTTTTAAGGCTCATCTTACTTTC
ASCRP000172	4.22e-06	3.86e-07	11.8832	6.82858	1.23841	hsa_circRNA_000993	TGTTAATTCTGGGATCAAGGTGGTCGGACATTGTGTGGTGTAATGA
ASCRP001224	5.28e-07	2.07e-08	16.2377	9.93254	1.2374	hsa_circRNA_100850	CCATCGTGGGGTGGTGAAGGTGGGTCTGGTTGAAGACTCTCCCTCC
ASCRP001712	2.35e-06	1.72e-07	12.9695	7.69397	1.23428	hsa_circRNA_101353	ATGGTTTGGTCCAGGTTCTGTTCTTTATGCCCCGTGGTGCCCTGCT
ASCRP003290	2.35e-06	1.74e-07	12.9489	7.67821	1.23385	hsa_circRNA_102983	CTTTCCCTCCTTCAGGACACATGTTCAAAGAGCATAATTAACTTTT
ASCRP000143	5.51e-06	5.38e-07	11.4622	6.47343	1.23195	hsa_circRNA_000872	ATGATCTTCACCTGGGCTGCCACCTCCCGCACCAGCTTGGCAAACT
ASCRP005381	3.34e-06	2.79e-07	12.3066	7.17429	1.22897	hsa_circRNA_400087	GAGGAACCGGCAGGCGTTTCCTCCCGGGCCCACCCTGCGCGCGCCG
ASCRP002307	0.000114	2.22e-05	7.53608	2.47884	1.22886	hsa_circRNA_101967	GCTCTCCCAGAGAATCCAGGAGTCCTGCCAAAGTGGCACCAAGTGG
ASCRP000192	6.81e-06	7.18e-07	11.1066	6.16418	1.22881	hsa_circRNA_001067	TCTCCACTTTCTCCCCGTTTACCAGTCTAAGGGGTTGACACAGTGA
ASCRP002749	6.05e-06	6.14e-07	11.2978	6.3316	1.22639	hsa_circRNA_102430	TTCCAAGACGATCAACTCCCTTCTCCTGACCTGGACCTTGTGGATC
ASCRP002823	2.94e-06	2.36e-07	12.5327	7.35441	1.22428	hsa_circRNA_102509	GGTGCTGTTGGTGTTGTTCGATCCTTTGGTACAGAAGACAGACCGA
ASCRP000581	2.09e-06	1.48e-07	13.1779	7.85219	1.2204	hsa_circRNA_100192	TATGCTTCAGCCTTGATGACGGCCATCTTCCCCCGCTCACCGAGGA
ASCRP003389	1.98e-06	1.34e-07	13.3222	7.96037	1.2152	hsa_circRNA_103085	ACATCATCCCCATTAGGTACTGTTGTGGGTGTTGTTCTTTACACTG
ASCRP002642	2.35e-06	1.74e-07	12.946	7.67597	1.2146	hsa_circRNA_102323	AGTGTGCAGCCTGGATTTTCTTTGCTAAGTGCCCTCCTCCTCCTGG
ASCRP004014	2.58e-06	2.01e-07	12.7507	7.52522	1.21069	hsa_circRNA_103723	TTCACAGCAGGTTTTGCGTGTGAAGCTGTGTGGAAATGTGAAATAC
ASCRP001854	0.000943	0.000242	5.61018	-0.08279	1.20673	hsa_circRNA_101503	GCTGGCTCAATCCTTTATCCTATTGAAACCTGTACAATGTTGTTTT
ASCRP000236	2.15e-06	1.54e-07	13.1233	7.81099	1.20548	hsa_circRNA_001241	GGCTATGGAGGTCACGTCCCGTGTGGCTGTGGAGATCTCTGTGTGA
ASCRP002875	1.4e-05	1.72e-06	10.0882	5.22745	1.19916	hsa_circRNA_102562	TTAACCCCCGCTCTCCATCCATGAGACCGAGGACCCCAACGACAAC
ASCRP000027	5.28e-07	1.89e-08	16.4015	10.0326	1.19869	hsa_circRNA_000274	GGGTAGGGAGGTGAGGGCCTGGTGTGGGGTTTCCCAAGGAGAGCGC
ASCRP000529	2.09e-06	1.48e-07	13.1733	7.84874	1.19504	hsa_circRNA_100139	CAAGGTCCAGGCGTCCTGCCTCTGCGGCTCTGCCCCCTGCATCCTG
ASCRP002678	5.6e-05	9.7e-06	8.29686	3.36642	1.19463	hsa_circRNA_102359	TTTCTTTCCCTTATTCCAGTTGATCCCCAGGGTTCTCATGTATCAG
ASCRP003708	2.96e-05	4.68e-06	9.01696	4.15052	1.19456	hsa_circRNA_103410	TCTCTCTTTCTAAACCTGAGTTACAACAAACTCTCTGAGATTGACC
ASCRP001672	1.58e-06	9.97e-08	13.7467	8.27227	1.19303	hsa_circRNA_101313	GGCACGGCAGTGTCCCCATGAACTCCCTTGTCCCCAGTTGACCAAC
ASCRP004599	1.41e-06	8.37e-08	14.0058	8.45812	1.19163	hsa_circRNA_104336	GTTTCTGGTGGTAGTATCTTCCCCAGCAGATGTTGCTGAAAAAGCT
ASCRP002042	0.0476	0.0195	2.79024	-4.66984	1.19039	hsa_circRNA_101695	AGAACTCTCCTTTTTCACCAGCCAGGACAACATGTGGCGCTGTCCC
ASCRP000779	4.56e-06	4.34e-07	11.7322	6.70249	1.19029	hsa_circRNA_100395	CCGTAGTGGATTGGTGGTTGGTGCAGTGGAGATGCCATTTCCAGTG
ASCRP000480	2.35e-06	1.73e-07	12.9551	7.68296	1.18976	hsa_circRNA_100090	ATCAAGCACCTCCTCGGATCCCCCTCTGTGTGCCTGAGCGAAGCTT
ASCRP004324	0.00686	0.00219	4.11232	-2.4203	1.18835	hsa_circRNA_104050	TATGCTTTACTGGGATCTTGTGTGTGATAATGCCTGGAAGGTCCAT
ASCRP002770	0.0144	0.00506	3.59362	-3.29223	1.18527	hsa_circRNA_102451	TCCTCCCCATCGGACAAAGTATTTTGGACAGATATCATCAACGAAG
ASCRP005329	2.2e-06	1.59e-07	13.0738	7.77343	1.18525	hsa_circRNA_400033	ACCGATTTCTAGTGTGTGTTGGTGATGGGGCCGCAGCTGGTTTACC
ASCRP001636	1.02e-05	1.17e-06	10.5233	5.6373	1.18158	hsa_circRNA_101275	AGGCCCTTCTGTCTCTACCCACCAAGAGCCAAGCTGGTGATACAGA
ASCRP005323	3.05e-06	2.49e-07	12.4613	7.29781	1.18127	hsa_circRNA_400027	TGGATCGATGCATTTGCAGAAACAAAGATTGTGTGTGGATCGATGA
ASCRP000310	5.28e-07	2.03e-08	16.2734	9.95445	1.18113	hsa_circRNA_001653	ACTTGTGTGTGGGTGACTAAGTGGATGCATGTGTGCCCCTGCACTC
ASCRP003614	1.56e-06	9.72e-08	13.7841	8.2993	1.17912	hsa_circRNA_103316	AAAGAGTCTATTCTTCTCCGCTCCTCCGACCCAGGTATGTGCCCTG
ASCRP001124	1.32e-06	7.67e-08	14.1355	8.54992	1.17902	hsa_circRNA_100750	TCTTTGGGCCTCCTCTCTAGTTTTGCCGAATTGACAAGCCCCTGTG
ASCRP000794	2.58e-06	2.02e-07	12.7446	7.52048	1.17868	hsa_circRNA_100411	CTTACAAGGACTTTCTCTGGGTGTGCTGATTCTCTTCCTTACTTTT
ASCRP001564	1.21e-06	6.9e-08	14.2965	8.66279	1.17824	hsa_circRNA_101201	TCATCTGCCAAATCCGGAGCCAAGTGCCCCCTTGTTTCTCTCCCAT
ASCRP000182	2.39e-06	1.81e-07	12.8958	7.63747	1.17221	hsa_circRNA_001040	AGAGCTGCAGGGGCCCGTTTGTGTTGTGGAGCAAGGTTCTCAAAAG
ASCRP003085	3.53e-06	2.98e-07	12.2214	7.10558	1.17045	hsa_circRNA_102774	ATCTGGAAGGAACATCTTCGCCTGGTGTGGTGGAAAGTCCAACATC
ASCRP000056	1.52e-05	1.92e-06	9.9632	5.10689	1.16579	hsa_circRNA_000486	CACGAACCACCCGCGCTGAGAATGAGCCCCGTGTGGTTGGTGCGCG
ASCRP001639	1.54e-05	1.98e-06	9.92776	5.07247	1.16249	hsa_circRNA_101278	TTGGAAGTTTTTCTGATCTGTGGTTGTGGTTCCGGAGAATCTGGTT
ASCRP004292	2.08e-06	1.46e-07	13.1941	7.8644	1.15966	hsa_circRNA_104017	TCATCACCACGCCCTGGCCTCCCACGACTACATCCTGAAGATTGTG
ASCRP003509	5.69e-06	5.67e-07	11.3963	6.41676	1.1591	hsa_circRNA_103211	AGACCTCGCCATTGAGTATGAGGTGGTGTGGACCCTGCAAGATCCT
ASCRP000204	3.07e-06	2.52e-07	12.4448	7.2847	1.1565	hsa_circRNA_001108	GCCCCTCTGTCCAAGAGCCCACATATTTGTTCATTTACTTTTTAAT
ASCRP002454	8.85e-05	1.64e-05	7.80571	2.80076	1.15176	hsa_circRNA_102122	ATCTACTTCCTCTGGCAGGTCCTGGGTGTCCTGCTGTGGTGCGTCT
ASCRP005264	1.41e-05	1.74e-06	10.074	5.21383	1.14968	hsa_circRNA_105017	ATGTCATTGAGTGTGATTGGCCTCTCTCTGGCTCAGCATACATCTC
ASCRP004283	6.18e-05	1.09e-05	8.18566	3.24062	1.14892	hsa_circRNA_104003	GAGTTCCCCTCCAACCACAGTGTACAGTGGACCCTTCTGTGAACAC
ASCRP004647	0.000849	0.000212	5.70465	0.05437	1.14374	hsa_circRNA_104387	TTCTCTCCCCATCAGAGGAGCTGAAGGTCCCCCTAGAGGAGTATGT
ASCRP002417	2.04e-06	1.4e-07	13.2588	7.91301	1.14317	hsa_circRNA_102082	GGCTTCCATGATGCTGAGTTTGTGTGTGAACGGACACTGAAATATT
ASCRP004822	2.38e-06	1.79e-07	12.9097	7.64811	1.14189	hsa_circRNA_104569	TTCAGTATAGAGCTGTCCCCTTTCCTCCAACCCAACGGCTTACTTT
ASCRP000311	2.68e-05	4.11e-06	9.14972	4.28957	1.14153	hsa_circRNA_001654	GGAAGGTCAGGCCTGCATGTATCTTAGTGTGTCTGCTGGTGTGAGT
ASCRP001235	1.12e-06	6.24e-08	14.4489	8.76846	1.13981	hsa_circRNA_100861	GCTCGTTCCGCCTCGCCGCTCCTGCTATTTGCCAACCGCCGGGACG
ASCRP004605	0.00288	0.000834	4.74274	-1.40016	1.13913	hsa_circRNA_104342	GGTGGTGTAAAAGTGTGAAAGAAAATGTCTTTATTTAAAGCCCGTG
ASCRP003440	0.00433	0.00131	4.44307	-1.87895	1.13878	hsa_circRNA_103137	GGTGCCTCAGGTGGTGGTCTGTCACGTGGTGGGCCAGGCTATTCAG
ASCRP004538	3.58e-06	3.05e-07	12.19	7.08019	1.13609	hsa_circRNA_104268	CCAAAATAAACTCCTGTGTCCTACCGACCTCTCCACTGTATCTGGG
ASCRP004408	2.84e-05	4.44e-06	9.07037	4.20666	1.13379	hsa_circRNA_104135	TGTCAGTGGGGTTGTTTTGGGTCAGATGTCATGTAATCCTTCCTTT
ASCRP004399	1.12e-06	6.25e-08	14.4476	8.76754	1.13087	hsa_circRNA_104126	ATCATCAATGGGAAGGTGGCAATGCAGTGGTGGATGGTTGTGGCAA
ASCRP004040	3.69e-06	3.21e-07	12.1217	7.02466	1.12933	hsa_circRNA_103749	ATGGAAAGCAGGTGAGAGTTACGTGTGTGCATCCAATGAACCATTT
ASCRP005081	1.57e-05	2.05e-06	9.89012	5.0358	1.12706	hsa_circRNA_104833	GGATGGCCAGGCCATGTGTTTATACTGTGGGATCTCCCATAAACAA
ASCRP002143	3.64e-06	3.11e-07	12.1638	7.05887	1.1234	hsa_circRNA_101798	ACTTCTCATTTCATTTCCCGCTCCCGGCCCGTGGTGGATATGGTCA
ASCRP000805	2.3e-05	3.41e-06	9.34611	4.49226	1.12251	hsa_circRNA_100422	AATTTGAGTGTGTTACCTTCCCTGGTTTGAAGTGTATTACAAGCTT
ASCRP002297	5.56e-06	5.49e-07	11.4354	6.45048	1.12152	hsa_circRNA_101957	ACTTATTTCAGGTGAAGGTGGTGTTTTTAAGGCTCATCTTACTTTC
ASCRP005021	8.34e-06	9.24e-07	10.8033	5.89341	1.117	hsa_circRNA_104771	AGAGCTGACGGTGCCAAGCTCTCCTGATGAAATGTGTTCTGCCCCA
ASCRP004828	8.88e-06	9.94e-07	10.7161	5.81425	1.11566	hsa_circRNA_104575	AAGCGATGAGGGCGGTGGCCAGTTTGAATACTCCCTTCATACCAGC
ASCRP001732	2.04e-06	1.4e-07	13.2512	7.90732	1.11355	hsa_circRNA_101373	AGACTAAAAGGAAAATGCTGTCCAGTGGGGTGTGTACATCAACTGT
ASCRP003583	7.33e-06	7.83e-07	11.0004	6.07012	1.11199	hsa_circRNA_103285	TACTCCTCAACAAGTTCCTCCTCTTGACATTTGCAGAGTGCTCCCA
ASCRP001643	1.23e-05	1.47e-06	10.2655	5.39633	1.10602	hsa_circRNA_101282	AAACAGCAAAACAGACATTGCTACAAGTGGTTGGTGTGGTCTCTGT
ASCRP003107	1.9e-05	2.66e-06	9.60921	4.75835	1.10508	hsa_circRNA_102798	AGCCAGTCAGGGACAGTTGCCGTTTGCTGTTGTGGGAAGTATGGAT
ASCRP001922	1.21e-05	1.43e-06	10.2949	5.42407	1.10111	hsa_circRNA_101571	GGTGAATTCTCAGAATCTCCGCCACCTCCCTACTCTCGGCTGTCTC
ASCRP002196	1.01e-05	1.16e-06	10.5316	5.64505	1.09167	hsa_circRNA_101853	AGTCTCTCTAGGTTGGTTCATTCTGGCTCCGGATGTCGATCCCCCT
ASCRP002651	6.96e-06	7.36e-07	11.0761	6.13728	1.09097	hsa_circRNA_102332	AGCTCCTTGATGTGTAGCTGCGTTTGCTGTATCTGCTGTTGCTTCT
ASCRP000054	1.32e-05	1.61e-06	10.1643	5.30028	1.09088	hsa_circRNA_000481	TCTTGGGCAGGTGCCCTGGAGCAGCGCCCTGCTCCCCTCCCCTCTT
ASCRP002533	2.5e-06	1.91e-07	12.8196	7.57863	1.08901	hsa_circRNA_102205	TTTGCTCCTTACCCTCTCGGCATACCAACGTTTACAAATCCAGCAG
ASCRP002545	7.66e-06	8.28e-07	10.9339	6.01078	1.08612	hsa_circRNA_102217	AACTCCCTCATCGGAGCTGGTGGTGGCTCTGAGTCATCTTGTGGTT
ASCRP000173	6.51e-06	6.76e-07	11.1793	6.22812	1.08451	hsa_circRNA_000996	GGGGAGGCAGGTCTCCTGTCTGCCTTCCCACAACCACGACCTGGGA
ASCRP005271	1.3e-05	1.57e-06	10.1877	5.32253	1.08407	hsa_circRNA_105024	TGTGGTAAACACTCGGCTGATCTTTCTCCTGGCCTGCCCTCCATGT
ASCRP001763	2.96e-06	2.4e-07	12.5114	7.33757	1.08356	hsa_circRNA_101404	ATACCATTCTCATCGTTGGATGACTCACTGGTTGTGTGGAAGGAAG
ASCRP000379	0.023	0.00854	3.27794	-3.83241	1.0805	hsa_circRNA_002086	CTATCCACAGTTTTCCTAAAATTCCCTTTTCCACTGGTGTGTGGTG
ASCRP001695	3.69e-06	3.2e-07	12.1249	7.02729	1.07997	hsa_circRNA_101336	CTGGTTAGCTGCCTCTGTGTCCTGCAGTTGTTAGCCATCACCTTGC
ASCRP001195	2.9e-06	2.29e-07	12.5727	7.38596	1.07724	hsa_circRNA_100821	GAGATGCCAGGGTCTGTCCCCTTACGCAAGAGCCTCTGCTCCCCCA
ASCRP003344	0.00013	2.56e-05	7.40706	2.32183	1.07619	hsa_circRNA_103038	AAAGTGCAGTTCCCTCCGGTGTGTTCGAGGGCGAGCTCTCCGATAC
ASCRP000272	0.0163	0.0058	3.5105	-3.43397	1.07479	hsa_circRNA_001416	GTAGCCCGAGGTCCCTCTCTAATATGAAGAAGCAAGGAACTTTCCA
ASCRP003903	3.93e-06	3.44e-07	12.0311	6.95056	1.07399	hsa_circRNA_103608	GGGACTCCTGTGGGTTGCCAGCGTTGATGTGGTGGAGAATGAAGAG
ASCRP004760	0.000829	0.000207	5.72537	0.08429	1.06944	hsa_circRNA_104506	GAATCCACCTCTCCTTCTTCACATCGTAGAAACATGGCATATAGGG
ASCRP002058	1.88e-06	1.24e-07	13.4259	8.03747	1.06585	hsa_circRNA_101711	ATGTGTTTTCCCCAGCATTCCATGGACTTTTTGCTATTTCAGTTTG
ASCRP001507	2.36e-05	3.51e-06	9.31534	4.46074	1.06449	hsa_circRNA_101141	CTTAGATTGTTATGAAGTGAGTTATTCTCCCCACCTCAGAAGTACC
ASCRP001771	0.000947	0.000243	5.60598	-0.08891	1.06435	hsa_circRNA_101412	CTTTGTCTAGCCCCAGTGCAGTGAAACCAGCAGTGTGTGTAGCAGC
ASCRP005395	1.38e-05	1.69e-06	10.1049	5.24351	1.06334	hsa_circRNA_400102	GTGGTCTTGGCATAGGCTCATTCCCTGCCTTTGGGGTCTGGGCTCC
ASCRP001255	0.00013	2.55e-05	7.41024	2.32572	1.06212	hsa_circRNA_100882	GACCCCAAAGTGCCGGATGGAGTGCTGTGATGTGCCAGCCGAGACA
ASCRP002643	1.19e-05	1.41e-06	10.3144	5.44243	1.05485	hsa_circRNA_102324	GCAGTTCAAGTATGTGCTGTCTGTCTTGAAATTTACCTACCCTACA
ASCRP002839	0.00152	0.000415	5.22194	-0.65953	1.05462	hsa_circRNA_102526	CCCTCCACCTCCACAGGTTGCCAAGGAAAGTGTACTGCAGTTTTAC
ASCRP003646	4.06e-06	3.62e-07	11.9671	6.89798	1.0533	hsa_circRNA_103348	TCAATGGCGGCTACCCACTGCTGAAACTCCCCTTGCCAGGAACAGG
ASCRP004476	1.72e-06	1.1e-07	13.6081	8.17148	1.05274	hsa_circRNA_104203	AACTTTCTCATATTTGGTTCTTCTGCTGGTGATGCAGTGTGGTCAG
ASCRP002315	2.9e-05	4.55e-06	9.04498	4.18	1.05021	hsa_circRNA_101975	TCATCCACAGGCTCCTCCTGCTGGACCCTCCAGCCCCGGGCCTCAG
ASCRP004905	0.00382	0.00112	4.54366	-1.71694	1.04773	hsa_circRNA_104652	CTGGGTGTTTGGCTGACTGAGTTGAATACCTTCTTCTTGAAGCATA
ASCRP004661	0.000248	5.28e-05	6.7912	1.54473	1.04725	hsa_circRNA_104401	ACTATTGAAGGTGGTCGTGTGATGGTAACAGATGCTGACAGGTCAA
ASCRP002712	0.000146	2.93e-05	7.29025	2.17798	1.0459	hsa_circRNA_102393	CCCGCCAACGCCCGACCCTGCCCGCCCTGGACTGGCAGCTGCCGTC
ASCRP004360	1.03e-06	5.58e-08	14.6231	8.88787	1.04477	hsa_circRNA_104086	TCTCTCCAGTGTCCTTACATCATGCCGAGCCTTCCTTGTAACAGCG
ASCRP003755	8.36e-05	1.54e-05	7.86407	2.86935	1.04353	hsa_circRNA_103457	ATCATCGAGGGGCTCTGGTCTACTCTCTGGTGGTCATCCTTCCCAA
ASCRP004729	5.41e-05	9.3e-06	8.33713	3.41165	1.04317	hsa_circRNA_104475	CTTGGGAGAGGCTTCTCCCCCTGAAGTACGTGGAGCTACGAATCTA
ASCRP002053	1.74e-05	2.34e-06	9.74667	4.89496	1.04258	hsa_circRNA_101706	GAAACTGTTATGATTGCTCATTTAGAAAGTGGATGTGTGGGATAAC
ASCRP003922	0.0243	0.00904	3.24364	-3.89134	1.04183	hsa_circRNA_103627	ACAATGGCCGTGTTTTGCTGTGCGTTCTCTGGGATGGGTAGAGATG
ASCRP001766	6.05e-06	6.15e-07	11.2944	6.32863	1.04133	hsa_circRNA_101407	AGCTGGAATATTGTAATGGATGACTCACTGGTTGTGTGGAAGGAAG
ASCRP004190	1.46e-05	1.82e-06	10.0217	5.16348	1.03546	hsa_circRNA_103910	ACCAGTGCAGGCTGTTCCACCTCCCAACTTCGAGATGCCAGTCTCC
ASCRP001568	7.87e-06	8.6e-07	10.8889	5.97049	1.03536	hsa_circRNA_101205	TTCCGCTGGGGGTGTGCTGGACCGGTTTTCTCAAATTCAGCCAAAG
ASCRP000431	5.55e-05	9.57e-06	8.30994	3.38113	1.03312	hsa_circRNA_100041	GCCTGTAGGGCATTTTTGAAACGTTGGGGTTGTTGGAGTGGTTGGA
ASCRP004757	0.00065	0.000156	5.93342	0.38141	1.03239	hsa_circRNA_104503	TAATCTTCCCTCTCTTCCGGATAGGCAGTTGGTGTCACCAGCCAGC
ASCRP000950	7.29e-06	7.77e-07	11.011	6.07952	1.03062	hsa_circRNA_100571	TGTTTGCCTGTCAGCAGGTCTCTGTTCTAGGATGTCCCGACCCAGT
ASCRP001462	2.14e-05	3.1e-06	9.4453	4.5933	1.02978	hsa_circRNA_101094	CACTACTGAGGACCCTGATGCTCCCATAAGACAGAAAATGCCCCTT
ASCRP004438	4.03e-05	6.66e-06	8.66316	3.77173	1.02373	hsa_circRNA_104165	TCCTCTCTTCGTCACCATTATTGCAGATGATAACTGCAGATTTTTA
ASCRP000184	3.21e-05	5.11e-06	8.92675	4.05509	1.02319	hsa_circRNA_001046	TGGAATCCTACTTTTTCTCCTGGCTGAATTGTTCCCATCTCAAGTC
ASCRP002480	1.01e-05	1.16e-06	10.532	5.64535	1.02203	hsa_circRNA_102148	TTCCACAGTGATTGATGCTGCCTCAGTGGTTCCCCCTGGAAGTCCT
ASCRP000153	0.00117	0.000311	5.42675	-0.35267	1.01728	hsa_circRNA_000926	GGGTGATGTGGAAAAACTTTCTGCCTTATTTTTTGAACAATTGAGC
ASCRP002957	5.58e-05	9.65e-06	8.3016	3.37175	1.01599	hsa_circRNA_102644	AGATCTGAGAGACTCCATACCATATCGTCGTCCTCCCCGCAGTCAG
ASCRP002952	6.21e-06	6.37e-07	11.2521	6.29183	1.01443	hsa_circRNA_102639	TTCTGCCTTGGTAATTCGTGCCTTTCTGCTCTTTCCAACAATTGAA
ASCRP002872	9.17e-05	1.71e-05	7.76769	2.75586	1.01177	hsa_circRNA_102559	TGATGTTGAGGAAACCCCTCCTGGAGTTTCCCCAAAGCCATGGACA
ASCRP000122	0.000866	0.000218	5.68619	0.02766	1.01128	hsa_circRNA_000792	TGCTTGTAAAAAGAGGGCCCTGGTGGTTTCCCTATAGTCTCTAGGG
ASCRP003678	8.95e-06	1.01e-06	10.7034	5.80271	1.00358	hsa_circRNA_103380	CACCTGGCTCTCCGGATGCTTCTCAGCTGCTTCAGATATTACAGAG
ASCRP003261	2.75e-05	4.25e-06	9.11498	4.25334	1.00348	hsa_circRNA_102954	AAACTCTTTGTTTACTCCTCCCAAAGTGAAATGCCTGACCAAGATC
ASCRP002693	0.000294	6.38e-05	6.63675	1.34241	1.00152	hsa_circRNA_102374	ATTAAACAAGGTGCATTGGATCGTTGTGTGATGGGGATAACAGCAG
ASCRP001219	1.17e-05	1.37e-06	10.3447	5.47088	0.99953	hsa_circRNA_100845	AACTGAACTCCTCCAGCCTCCAGAAACCCACCTTGGGACACCTTGA
ASCRP005006	3.24e-05	5.19e-06	8.91191	4.03931	0.998622	hsa_circRNA_104756	GTCACACACACTCCAAAGACAACAGGCCCTCCCTCTGCCCTCCCGT
ASCRP003855	0.0262	0.00978	3.1969	-3.97167	0.997184	hsa_circRNA_103557	CTTTTTCTTGATTGGTTCTTCTGTGTGGCAGTTCAGAATGATGGAT
ASCRP001049	0.000188	3.9e-05	7.04535	1.87107	0.991133	hsa_circRNA_100675	ACTTATTCCAGGCACAGCTTTGGTCCCCTATGGTCTTCCCTGCATC
ASCRP003465	4.54e-05	7.62e-06	8.53084	3.6269	0.989712	hsa_circRNA_103164	CTGTCTGCAGACCTCCCGACCTCTTTTGTGAAGGAGATCCATGATT
ASCRP003074	0.000482	0.000113	6.1847	0.73235	0.988213	hsa_circRNA_102763	TTCCCTGCTGTAGGTAGTCGGTCTTCTCTTGCCCAACCAGACACTG
ASCRP000170	3.82e-05	6.26e-06	8.72469	3.83848	0.986136	hsa_circRNA_000987	GAATCTGGGGGTGCCCTGGAGCAGCGCCCTGCTCCCCTCCCCTCTT
ASCRP003052	6.21e-05	1.1e-05	8.17896	3.23301	0.982641	hsa_circRNA_102740	TGTGCTGTTGTTTAAACTAGCTCCTTTTTGGTTCAGGTGTGCTGGT
ASCRP005339	0.000337	7.44e-05	6.51308	1.17819	0.982371	hsa_circRNA_400043	GTGCCTGCAGAGCCCACTGGGCAGGGCCCTCCCTTTCCAGGGCCTG
ASCRP002237	0.000295	6.4e-05	6.63407	1.33887	0.975338	hsa_circRNA_101895	CATGGAGAAGGTCCTGGCAATCCCTCCCTTTCTAAAGTAGGTACCG
ASCRP004167	2.8e-05	4.34e-06	9.09431	4.23173	0.97519	hsa_circRNA_103887	TCTTCCAAATGCACAGCTTGTGTTCAGGTGTGTCACGGGGTCCCAG
ASCRP000580	7.98e-06	8.74e-07	10.8685	5.9522	0.973134	hsa_circRNA_100191	ACAGTGAAAGTGCGCCGCGTGGCTCCTCGTTTCTCCATCCCTCCCA
ASCRP003094	0.000105	2.01e-05	7.62464	2.5855	0.968927	hsa_circRNA_102784	ATAAGTTTGCTTTGGAATCTGAGTGCTTCCTCCTGTTGAAGAGGCT
ASCRP000116	1.79e-05	2.47e-06	9.68925	4.83809	0.968663	hsa_circRNA_000780	CTTAGGAAACCTGCTGTGGAGTGGGATGTCCTCTGTGTGCATCATG
ASCRP002193	1.51e-05	1.9e-06	9.97502	5.11834	0.968168	hsa_circRNA_101850	GATATATAAGGGTCCTGAGAACATTATCTGTAGCTGTATCTCCCCA
ASCRP000094	3.75e-05	6.12e-06	8.74719	3.8628	0.967824	hsa_circRNA_000671	GTCCTTGGAGGTCCTTAGGGTCTTTCCTTCGTGGTCGCACACGGCA
ASCRP001786	7.73e-05	1.41e-05	7.94415	2.96285	0.963863	hsa_circRNA_101427	CATGTTGCAGGACACTCTGATTGTGTGGTCTGAAGCAGAAAATTAT
ASCRP002099	0.00656	0.00209	4.14357	-2.36861	0.959871	hsa_circRNA_101753	GTGGAAAACGTGGTATGTGTGCAACAGAGAGAAATTATGCGAATCA
ASCRP000536	2.96e-05	4.66e-06	9.02105	4.15483	0.95505	hsa_circRNA_100147	TTGAGGCCAGTCTGGAGAGGTGTTGGTGAATGTTAAGGAGCACTCC
ASCRP004268	0.0154	0.00546	3.54766	-3.37056	0.953938	hsa_circRNA_103988	ACGTTTGTCCTTGCTCCTGAGGTTTGGACATATTTGACTCTTTTCC
ASCRP002021	0.00264	0.000755	4.80952	-1.29508	0.949113	hsa_circRNA_101674	TTAATGTGGGCCATGTCTGTCGTGGCATTCCTGGTGGCTTTCCATC
ASCRP001939	7.31e-05	1.33e-05	7.99896	3.02645	0.947655	hsa_circRNA_101589	TAGAGTATCAAGCAGAGTCAATGCATGTGTTGATGTGGTGCTCTCA
ASCRP005311	1.99e-05	2.83e-06	9.54138	4.69033	0.946744	hsa_circRNA_400015	CCACAGTGTGCCTGCAACTTTCCTGCCCTCCTAGGGACAGAGTCCA
ASCRP002750	5.11e-05	8.71e-06	8.40092	3.48296	0.945996	hsa_circRNA_102431	TATTGCCTCAAAGACCCCTCTGTGCCCCTGGATCCAATCTCAGTGT
ASCRP000175	0.00191	0.000532	5.04871	-0.92363	0.943155	hsa_circRNA_001012	GGCTGCCAAGATTGGGGGTCCTCAGGGTCTCCATCCTGGCTGCCGA
ASCRP000535	7.24e-05	1.3e-05	8.01902	3.04964	0.93969	hsa_circRNA_100146	TAGTGCCAAGGAAAGCAGCTGGCCCTTCTCAAGACCAATTCGGCTG
ASCRP001425	0.000126	2.48e-05	7.43539	2.35648	0.935767	hsa_circRNA_101057	GTAGGGGCAGGCTCCCTTTCCCAATGGTAGTTTTGTGAATGGCTTT
ASCRP005364	0.00811	0.00267	3.98879	-2.62564	0.934387	hsa_circRNA_400070	TGTCCAAGAACTCCCATTGTCCCAGTCCCTGGCTCGGAGCTCTGTG
ASCRP004767	0.000114	2.22e-05	7.53294	2.47505	0.933938	hsa_circRNA_104513	ACTCTGTACAATGCCGGTGGTGGTGTGCACATTGAGCCCCGGTATA
ASCRP002248	6.46e-05	1.15e-05	8.13605	3.18408	0.928378	hsa_circRNA_101906	ATGACAAGTATGACCGCATGAAGATCGCACCCCCTCCCTCCCTGGC
ASCRP004660	0.000352	7.85e-05	6.47023	1.12083	0.928074	hsa_circRNA_104400	CCAGCAGAAGGTGGTCGTGTGATGGTAACAGATGCTGACAGGTCAA
ASCRP002913	0.00327	0.000952	4.65409	-1.54059	0.923875	hsa_circRNA_102600	AACTGGCCCGGAAACAGGAGGACGTGTGGATGTGGAAGCAGCCAAG
ASCRP000438	0.000448	0.000103	6.25742	0.83233	0.923559	hsa_circRNA_100048	GCACAATACGGACCTTCTACCGCTTTGAGGCTGTGTGGGATAGCTC
ASCRP002723	0.000375	8.4e-05	6.41585	1.04768	0.921154	hsa_circRNA_102404	TTCCATGGGGGCCCCACCTCTTCCAGAACCTCCTGCTCTTCCTGTG
ASCRP001505	4.27e-05	7.13e-06	8.59473	3.69704	0.918839	hsa_circRNA_101139	AAGTTGTCTGGTGAATCTGTCTCTGTCATCAAGCACACTGATCCCG
ASCRP001726	0.0337	0.0131	3.02259	-4.27139	0.916896	hsa_circRNA_101367	AATCTCTCCGGTTGCTGCTTTTGCTCAGAGGACATCCATGACCCTA
ASCRP003852	0.0275	0.0103	3.16336	-4.02936	0.916219	hsa_circRNA_103554	ATCGTGTCATGAGAGTTCTTCTGTGTGGCAGTTCAGAATGATGGAT
ASCRP004079	0.000638	0.000153	5.94977	0.4045	0.910855	hsa_circRNA_103789	GGTTAAAGAGTGGTCTCTCATGATATTTCTGTTGATTGTCTTCATG
ASCRP004329	2.01e-05	2.87e-06	9.52746	4.67633	0.910746	hsa_circRNA_104055	ATGGGAACATGCACAGGTTGCTCCGACTGTGTGTTCCAGGAGTGGT
ASCRP004274	2.09e-05	3.01e-06	9.47587	4.62426	0.910516	hsa_circRNA_103994	CCTCCTCAAGAGAGCAGCCCTGAGTCTCCAGTGACCATTACAGAGC
ASCRP000880	1.52e-05	1.93e-06	9.95713	5.101	0.90957	hsa_circRNA_100498	TGTACCACTACTCCACCTCAGTTTTCAGCTATAACACGGATTCCCG
ASCRP002944	0.01	0.00339	3.83907	-2.87659	0.905067	hsa_circRNA_102631	AAGATCAGTGTGTGGAAATCAGCCTAGAGGCAACCAAAAACATGGT
ASCRP003925	1.79e-05	2.48e-06	9.68284	4.83173	0.903143	hsa_circRNA_103630	TAATTTAAGCAAAATCAGGTTGGAGTTGCTGTGGGTGAGCTGCTGT
ASCRP001511	0.000558	0.000131	6.06663	0.56852	0.901578	hsa_circRNA_101145	AAGACAAAGAACTCCCAAATGAGTTATTCTCCCCACCTCAGAAGTA
ASCRP002664	0.00215	0.000606	4.95881	-1.06232	0.898841	hsa_circRNA_102345	AGAATTTGTGTTCTTCTGGTCATCCTACTTTTAAGTGTCCCCTGTG
ASCRP000180	0.000413	9.34e-05	6.33207	0.93421	0.897595	hsa_circRNA_001038	CACCCACCAGGCCTGGACACCCCCTGAAGCCACCTCTCCGCCCGCA
ASCRP004764	2.19e-05	3.2e-06	9.41201	4.55949	0.896517	hsa_circRNA_104510	TTCAGTATGGTTATGAGGTGTTTGTCTTTGGTGCGCTCACAGAATG
ASCRP003077	2.23e-05	3.28e-06	9.38545	4.53244	0.894559	hsa_circRNA_102766	TCTGTTCTGTATGCTGCATCCCCTTTTTGGAATTGCTCAACCAGGT
ASCRP000240	0.000164	3.35e-05	7.1758	2.03546	0.890856	hsa_circRNA_001264	GCTTCACATGGTTTTAAAATGTGCTGCTGTGGTTTGACCTAGAGTA
ASCRP002732	0.000479	0.000112	6.19183	0.74218	0.888743	hsa_circRNA_102413	AGTTCCTGCAGAAGCTGCTCCCTGGCTACTACATGACCACCTCCTC
ASCRP002072	0.000433	9.84e-05	6.29064	0.87776	0.888638	hsa_circRNA_101725	ATTTCACAAGACAGCTCAGCAGCTCCTCCTCCTATAGTGGGGACAT
ASCRP003057	0.0001	1.89e-05	7.67862	2.65006	0.886528	hsa_circRNA_102745	ATGTAACCCATGAAAAGAAACCTGTTTCCCTCCAATCTTGTGGTTG
ASCRP003130	1.7e-05	2.27e-06	9.78018	4.92801	0.880852	hsa_circRNA_102821	AGAGGACTGGGAGCTCATCAGCGATGGCAGTGTGGTCTGCGCTGAA
ASCRP005009	0.00134	0.00036	5.32201	-0.50887	0.879574	hsa_circRNA_104759	AGTCCTCAGTCCTCAGTCATCTTGCTTTCTGAAACAAAGGTCTTCA
ASCRP003745	0.000441	0.0001	6.27515	0.85659	0.879273	hsa_circRNA_103447	TGGACTGTGGGTGGTCCTGCCATCATGGCTGTCCTCTGCAAAGGTC
ASCRP002316	0.000171	3.52e-05	7.13202	1.98052	0.8792	hsa_circRNA_101976	CCTCCCTGAGGCTCCATCTGGCCTGAGCACCCTGCCCCAGCGAGTC
ASCRP001249	0.0104	0.00352	3.81696	-2.91383	0.876535	hsa_circRNA_100876	CTCCTACAATGTTGATATGTCAGATCTCTCTCCAGAAGAGCAATGG
ASCRP004946	0.0158	0.00559	3.5327	-3.39607	0.873763	hsa_circRNA_104694	GGTTAAGCAGGTGGTTTGAAGTGTCCTGTTTGCAGCTTTGTATATG
ASCRP003450	0.000305	6.64e-05	6.60464	1.29996	0.872826	hsa_circRNA_103148	CCGCAAGCAGGCACAGCGTCACCTTCGTCCCCTCCGGAGCTGCACG
ASCRP000474	0.00746	0.00242	4.05106	-2.52192	0.872532	hsa_circRNA_100084	AACCTCAAACCCGTTCTCCGAATTCCTAGAGGACCTGTGCAACAAC
ASCRP003893	0.000106	2.04e-05	7.61024	2.56821	0.872206	hsa_circRNA_103598	AAATATCACCCACGTTTCTCCTTGGACCAAGATGACTGATGGAAAA
ASCRP000178	0.0042	0.00126	4.46956	-1.83615	0.869822	hsa_circRNA_001030	AATTATAGGTGAACGGGATGGGTCTTTGGATGTGTTTCCTGTTGAG
ASCRP005102	0.000373	8.33e-05	6.42223	1.05627	0.86836	hsa_circRNA_104855	AGCCTCAGCGAGGGGTGTTTGATGCTTCCCTCAAAATGGCTGGCTT
ASCRP004848	0.00393	0.00116	4.52146	-1.75258	0.864622	hsa_circRNA_104595	ACACCACCTACTTCTCCGTCAATGTTTCAGCCCAGCCCTGGGGAGC
ASCRP001368	4.56e-05	7.66e-06	8.52477	3.62021	0.863507	hsa_circRNA_100997	AGAAGAAGAGGTTGATCTCTATGTTTGTATGTTTTGTGGTCGGGGA
ASCRP002698	0.0121	0.00419	3.70848	-3.09713	0.860894	hsa_circRNA_102379	GAGAACCAAAATGTGTGCATTGCAATGTTGTGTACTCTGATGTGGC
ASCRP005086	0.000192	3.98e-05	7.0288	1.85006	0.860803	hsa_circRNA_104838	ACGCTATTCCTCTCACATCGCCTTTGTTTTGCCATTCTCTACAGCA
ASCRP003740	0.0466	0.0189	2.80583	-4.64319	0.860586	hsa_circRNA_103442	GCAGCGTCAGGTCTTCCGACCCCGAACTCCACCGGAGGCAATTGCA
ASCRP000303	4.98e-05	8.43e-06	8.43245	3.51805	0.860579	hsa_circRNA_001594	AGCCGCCATCCATCTCTACTACCACATGTTTGAGTTCCCCCAAACT
ASCRP001395	2.11e-05	3.06e-06	9.46002	4.60822	0.85759	hsa_circRNA_101025	ACCATATTAAATCTGGAGAATGGTGTTGAACGCGTGTGTCCTGAGA
ASCRP005361	3.39e-05	5.48e-06	8.8578	3.98162	0.849585	hsa_circRNA_400067	GTCTCATAACCAATTGCTTGCTGGATGTGTACTGGTGTTTCCCATT
ASCRP000372	0.000712	0.000174	5.8534	0.26784	0.848178	hsa_circRNA_002044	GCCACCTTGTTCTCTAAAGTTTTCAGTTTAAATTCTCAACTGGCAA
ASCRP002888	6.92e-05	1.24e-05	8.06735	3.10534	0.845389	hsa_circRNA_102575	GGATGTCAAGAATGGAGGCAACCTGCTGTGTGCAGTGGATGAATCC
ASCRP002284	9.44e-05	1.77e-05	7.7397	2.72272	0.841517	hsa_circRNA_101943	CTCGGATAAGTGTTGCTGTGGATGTATGGTCGACGCTGGCTGATTT
ASCRP004135	1.04e-05	1.21e-06	10.4863	5.60305	0.838152	hsa_circRNA_103846	ATGCTTTTGTCAGTGTACTGGATTTCCTCCTTCTTCACCCCTGAAA
ASCRP000875	1.79e-05	2.46e-06	9.69335	4.84217	0.837836	hsa_circRNA_100492	ACCCCGCCTCACCAATACACAGAGATGCAGGTCAGCTCCTCCAGTA
ASCRP002618	0.00637	0.00201	4.16682	-2.33022	0.836643	hsa_circRNA_102299	AGAAGCTGTGGCTCCCTGGACTTTGTCTCACAAGATGAAATGTTGA
ASCRP000285	1.46e-05	1.81e-06	10.0273	5.16889	0.828922	hsa_circRNA_001503	AGGAGGCTGCAGGTGGAGTGTTATAGTTTTGCCGCTGGACTCTTCC
ASCRP002069	0.00034	7.53e-05	6.50352	1.16541	0.828342	hsa_circRNA_101722	GCCCTTTCTGAATCTGGGCCCTTCCGTCCTGGCTGGAGTGGCGGTG
ASCRP003856	7.17e-05	1.29e-05	8.02906	3.06124	0.825548	hsa_circRNA_103558	CAAGGAGTGGGTGCTTACTGCTCTGTTGTCAGGTGGCCTGGCTTTA
ASCRP001351	0.00288	0.000832	4.74389	-1.39836	0.820018	hsa_circRNA_100980	CCTTGACCAGTCTGGTGCTGCTGGTCATCCTTAACATGATGCTCTT
ASCRP000408	0.0315	0.0121	3.06849	-4.19248	0.813101	hsa_circRNA_100018	CAACTCTCTCTCAGACAAATTTACATGTATTGGAGACCAGACCAGA
ASCRP005105	0.00143	0.000388	5.26997	-0.58705	0.811774	hsa_circRNA_104858	TGGCCTGCTCAGCCTCAGCGATCTGGACGTTGGTGGTTGGCTATGT
ASCRP004577	0.001	0.00026	5.55659	-0.16115	0.8114	hsa_circRNA_104314	TATGAAACAAAAAGCTGTATGTGATGGCTTCTGTGTTTGTCTGTCT
ASCRP000942	0.000475	0.000111	6.19885	0.75186	0.811127	hsa_circRNA_100562	TTCTGCCCCCAGAACTAGTTACCTTATCCCATATCACACAACTGGT
ASCRP000017	0.00793	0.0026	4.0051	-2.59843	0.809512	hsa_circRNA_000166	CGAAGTGAGTTCAATGGCTGAGGTGAGGTGAGTTCCCAGAGAACGG
ASCRP003574	0.0284	0.0108	3.14063	-4.06843	0.808371	hsa_circRNA_103276	ACAGTTTGAGAATTCTCCCTCTGAAGCACAGAATTTAGATGAGAAT
ASCRP002611	0.0169	0.00605	3.48467	-3.47811	0.800156	hsa_circRNA_102292	TTGTGTTGGTAATGAAGAAAAGTCCCAGGTGCTGTTCCCACTGAAT
ASCRP000526	0.000103	1.96e-05	7.64678	2.61201	0.799618	hsa_circRNA_100136	TAACATTCATGCAGAACATCAGGTGTTGGTGGAATGAGCGTTGCAT
ASCRP002736	0.000432	9.81e-05	6.2936	0.88179	0.798248	hsa_circRNA_102417	CCTCCGCAGACCCGTCTGCCGTTTAAGCGCCTGAATCTTGTCCCAA
ASCRP005296	0.0194	0.00703	3.39456	-3.63232	0.796555	hsa_circRNA_105052	GCATCTCTTCCAACAGAACCAGGATAACTACATAAAGAGACAAAAA
ASCRP001234	0.000596	0.000141	6.01235	0.49257	0.795795	hsa_circRNA_100860	CCGCTCACGGCCTCGCCGCTCCTGCTATTTGCCAACCGCCGGGACG
ASCRP005345	0.000375	8.39e-05	6.41655	1.04862	0.795666	hsa_circRNA_400049	CTGCTCCCCCCAGCATGTTCGAGGCCACCTGGCCCCGGACTGCCCC
ASCRP001665	1.97e-05	2.78e-06	9.56247	4.71153	0.795522	hsa_circRNA_101306	CGCCAGTGCATCTTCTAGCTGAAAATGTGTGTCTGACATGCAAGCT
ASCRP004794	0.00136	0.000367	5.30972	-0.52729	0.794604	hsa_circRNA_104540	GCTAAATGGCTCCCTGATTCATGATATGTTTCCTTCTTTTTGCCAT
ASCRP002378	0.000736	0.00018	5.82699	0.23016	0.793628	hsa_circRNA_102043	ATCCAAACAGGATCAGTTGTGTGGCCGGGACCCTACTCTCACTGAT
ASCRP004642	0.0012	0.000319	5.40922	-0.3787	0.787476	hsa_circRNA_104381	TCATGACTGAACAGTGCTCCGTATGTGGATGTGATCTGTTTGAACA
ASCRP000921	0.00521	0.0016	4.3133	-2.0898	0.782356	hsa_circRNA_100541	TAAAAATGGAGTCAGCCTCACTCCTCCCAAAGCAATCAAAGAGAAG
ASCRP002453	0.0146	0.00513	3.58452	-3.30773	0.776729	hsa_circRNA_102121	TCCTGATGGCAAAACTGGCCCCCCTGGCCCTGTTGGTGTTCAAGGA
ASCRP001640	0.000894	0.000227	5.65604	-0.01605	0.775076	hsa_circRNA_101279	TGTCAACTCCAGGCCCCCTTGTATTTGCTGGTCCTATTTTTATGAA
ASCRP005002	0.00638	0.00202	4.16513	-2.333	0.772264	hsa_circRNA_104752	AAGTGTGCGGCAAGCCTCTGCCTTGTGGTTCCTTAGTCTCTGCCAT
ASCRP005149	0.000661	0.00016	5.91861	0.36045	0.771445	hsa_circRNA_104902	GGTGTATGAGGGAAAAGACTACTTTGTGTGTATCCATTCTGGAGAG
ASCRP002716	0.00117	0.00031	5.43019	-0.34756	0.770927	hsa_circRNA_102397	TGGTCATCTTCGCTTCCTGCGGAATGTGGTGTCGGGCGAGCACTAC
ASCRP002368	0.00771	0.0025	4.02847	-2.5595	0.770496	hsa_circRNA_102033	AACTTCATCAAGAAATATCTCAGGTTCCTCCCCGGGCAGAAGAAAT
ASCRP002552	0.00105	0.000277	5.5118	-0.22695	0.769217	hsa_circRNA_102224	CTGATGTGTTTTATAAGGTTGGCTGGATATTTACAGACCTCGTCTC
ASCRP002157	0.000948	0.000244	5.60439	-0.09123	0.767539	hsa_circRNA_101812	TCATTGCCTTCAGCCAGGGGAGCTGAGGAACTGCGTGTGGAGTCAG
ASCRP002210	0.00088	0.000222	5.67076	0.00531	0.767462	hsa_circRNA_101867	CTTTTTGCAGGTGTCCTCCACACATCTGTAGTCCTCCTCACAGAAA
ASCRP001176	0.000102	1.93e-05	7.66031	2.62819	0.765669	hsa_circRNA_100802	AAGGACCAGGGAGTGTGAGGAAGAGGCTGTCTGTGTCATTATGTGT
ASCRP001494	7.13e-05	1.28e-05	8.03643	3.06974	0.76383	hsa_circRNA_101127	AACCATATCTGGAAGGGTGTACTCTGTGTGACCGCGCCTATCCCTC
ASCRP003715	0.00247	0.000702	4.85896	-1.21766	0.761272	hsa_circRNA_103417	GAAGTAGCCAGCTCCCGTCTTCGTCAGGAAGATTTTCCACCTCGCA
ASCRP001353	0.0266	0.00999	3.18416	-3.99359	0.753237	hsa_circRNA_100982	TTGAAAGTGTTATCCATGAGTTTGATCCCTGATCGTCGTGTGTTGC
ASCRP001821	0.000108	2.08e-05	7.59346	2.54804	0.751949	hsa_circRNA_101470	ACCTGCTGGAAGAGTTCTCAGGCGCTGTGGTCTCACCTTCCACTGG
ASCRP000719	0.00046	0.000106	6.23105	0.79616	0.751135	hsa_circRNA_100334	TAACTACAAGTGAAGCCTTCTCCTTCCAAAAAGTTTCGGTCTGGCT
ASCRP003119	0.000534	0.000125	6.10306	0.61927	0.749807	hsa_circRNA_102810	CGTGGACAAGCTCTTCAGTGGGTCATCTGTGTGTCACAGCCTCAGA
ASCRP000012	0.000392	8.82e-05	6.37688	0.995	0.747255	hsa_circRNA_000104	AAGAACCAAGAATGCAGAAGTCTGGGGGTGGTGGAGAGCCAGGCCA
ASCRP005305	6.37e-05	1.13e-05	8.15338	3.20386	0.746491	hsa_circRNA_400009	ATAGATAACTGTCTCTTGATTATGGAATCTCTGTCTCTGCCCAGGC
ASCRP002779	0.000794	0.000196	5.76329	0.13889	0.746475	hsa_circRNA_102462	AGCGTCATCAAGTGCCGCCTGCCCCTGTCAACAAGGACGACTTTGC
ASCRP000089	0.0176	0.00632	3.45816	-3.52344	0.745424	hsa_circRNA_000645	AAGTCAAGGTTGCCCCCAGGCGGTCCTTCCTGGCCATCTATCTGCT
ASCRP001371	0.000312	6.82e-05	6.58271	1.27089	0.741069	hsa_circRNA_101000	CTGGAGAAACTGGATGTCACCATGGAGATGGGTGTCGTGAGCTGGT
ASCRP001009	0.0474	0.0193	2.79404	-4.66334	0.738768	hsa_circRNA_100635	TTCAGAAAGCTGGTGTGCTGTCCGACCTCACCAAAGTGACCCGGAT
ASCRP002730	0.00261	0.000743	4.81982	-1.27892	0.737312	hsa_circRNA_102411	CGGCACTCAGGCACCGTCTGCGTCCTGCTGTCCTTCCCCTTCATCT
ASCRP000389	0.00217	0.000613	4.95148	-1.07368	0.736428	hsa_circRNA_002172	TTGGAACAGACTCACGGCCAGCGAAGTGAGTTCCCAGAGAACGGGG
ASCRP003487	0.00209	0.000588	4.97995	-1.02961	0.735659	hsa_circRNA_103189	CTTTGGGACCCAACTGGAAGCCGTGTGGTTTTGCCATGTTCTGTTC
ASCRP004952	0.00101	0.000261	5.55402	-0.16492	0.732745	hsa_circRNA_104700	GGAAAAAGAGGAAAGATTTCTGCCCAGCAGACCGGGTTATCCCAGT
ASCRP001225	0.000878	0.000221	5.67403	0.01005	0.732417	hsa_circRNA_100851	ACGGAGCCTGACCTCTTACTTCCTGTGGTACTTCCAGGCGCGACTG
ASCRP003279	0.00397	0.00118	4.51083	-1.76967	0.729183	hsa_circRNA_102972	TTCTCACGTCCCATCTCCTGCAGTGGCCAAAGAATGTGGTGCTTCG
ASCRP000473	0.0466	0.019	2.80573	-4.64335	0.726804	hsa_circRNA_100083	AATGCTTATGACCCCTTATCCCTCTGGACAGAATGCAGGTCCAACC
ASCRP002753	0.0369	0.0145	2.9633	-4.37326	0.725429	hsa_circRNA_102434	ATTCTGTCGTGTCCCGGAACAGCATCTCTGCCTTCCTGTTCACGGT
ASCRP002204	0.00209	0.000587	4.98071	-1.02844	0.724702	hsa_circRNA_101861	AGGTCTGGCTGTTTATTGATGAGATATGTGTTGAGACGGATTCTCC
ASCRP003754	0.00527	0.00162	4.30527	-2.10292	0.723706	hsa_circRNA_103456	AAAGGTGTGGTTAACGTCCTCCCAGGATCTGGCTGGTGGAGGAAGT
ASCRP003900	0.000683	0.000166	5.89056	0.32069	0.721967	hsa_circRNA_103605	CTACCTCAGGCTATCGGCAGGACCCTCATCCCCCGTTACTTTAGCA
ASCRP000031	0.00211	0.000594	4.97229	-1.04146	0.719848	hsa_circRNA_000300	CCTGGGGCAGGGGTGGCCTCTTTCACTTTAACCTGCTCCTCACCTT
ASCRP001343	0.0173	0.00622	3.46831	-3.50608	0.719157	hsa_circRNA_100972	GCCCAGTAGTGACAATGCAGATGTTTCCCCTCAAAAAACCTATAAG
ASCRP000259	0.000273	5.9e-05	6.70124	1.42726	0.712408	hsa_circRNA_001379	TCTGGCCCTATCTGACCTCGCGCGGAGCCCCGTTCTCTGGGAACTC
ASCRP001941	0.0266	0.01	3.18351	-3.99471	0.712083	hsa_circRNA_101591	TTTATGCAGAAGAGGGAATGGTGGTTTGGCCTGGAGTGATGATGCA
ASCRP003941	0.00146	0.000398	5.25166	-0.61464	0.711848	hsa_circRNA_103647	TGCATTTCCATATGGCAATGGTTTTCCTCCTCCACCAGGCGCTCCA
ASCRP001664	0.000143	2.86e-05	7.31097	2.20361	0.708338	hsa_circRNA_101305	CTCGGGGTGACAAAGAAGCTGAAAATGTGTGTCTGACATGCAAGCT
ASCRP002505	0.00402	0.0012	4.4996	-1.78774	0.705264	hsa_circRNA_102173	TTTGACACCACAATCAGGCTGCTCCCGGCAGATCGGCTTCTCCTTT
ASCRP000269	0.00268	0.000768	4.79753	-1.3139	0.700108	hsa_circRNA_001409	GGCTGGGCAGGGTTTTGTCCACCTTGTGTCTGTAGCATCTAGGATG
ASCRP001808	0.00756	0.00245	4.04202	-2.53697	0.699272	hsa_circRNA_101457	GTCTCATAAGCTTTTGTCTGGTCCTCTGAGCCCCAGTGAGAGTTTC
ASCRP004955	0.0305	0.0117	3.09268	-4.1509	0.691676	hsa_circRNA_104703	CGTCTCTGTGTCAGAAAAGATGTTGGTTTAAAGCGATTTTTTCCTA
ASCRP001592	0.000227	4.79e-05	6.87243	1.64992	0.685157	hsa_circRNA_101229	CTGTGCACAGAATCGCATGTGTGAGTGCCCCTAGTGTTTACCAGAA
ASCRP001778	0.0123	0.00426	3.69857	-3.11394	0.684928	hsa_circRNA_101419	GACTCAACTGCCCTACCATTGACCATGCCCTGCTGGACATGCCCTT
ASCRP005266	0.000976	0.000252	5.5792	-0.12804	0.683228	hsa_circRNA_105019	ATGAAGAACAGCTCAAGGTGGATTTCAGTGTGTTCTTTGGATGGCA
ASCRP002112	0.002	0.00056	5.01337	-0.97802	0.677583	hsa_circRNA_101766	GACGTCCTCATTGTCCTCGGACCCCCGCAGCAAACACAAGTTTAAG
ASCRP000263	0.0446	0.018	2.83522	-4.59291	0.674969	hsa_circRNA_001389	AGGTGAGGAGGCATGTGTAGCTGTGTAAAGGTGAGGCATGCAAGTG
ASCRP001128	0.00954	0.0032	3.8756	-2.81517	0.674241	hsa_circRNA_100754	GCAACCAGAGGCGTGCCGATGCTCTCCGTCCAGCCCAAAGGGAAGC
ASCRP005052	0.0091	0.00303	3.90866	-2.75968	0.668837	hsa_circRNA_104803	AAATTTGGTGCCTGGAGTAGGAGTTTGGTGGTAATCCATTTGCTTC
ASCRP005175	0.0042	0.00126	4.46831	-1.83818	0.666551	hsa_circRNA_104928	TGGAGTACTTGGTCTCAATGCCAGGAAGCCTCCCGCTCCTAAACAG
ASCRP000627	0.00647	0.00205	4.15486	-2.34995	0.666443	hsa_circRNA_100239	TGTGCGATGCACTCCGATTGTCCGTGTGGAGCCCTTGGTGACCATG
ASCRP002311	0.0384	0.0152	2.93705	-4.41833	0.664808	hsa_circRNA_101971	TTCCCACTGCACTCCCCAGAGGTGTATGCGGTAGTCGATCTCTATG
ASCRP002650	0.00101	0.000262	5.5501	-0.17067	0.660888	hsa_circRNA_102331	ATGAGTCAAGTTTGTCAGGGAGCCACTGGTGATGTGGATGGGGCAC
ASCRP002309	0.000253	5.42e-05	6.77066	1.51799	0.660755	hsa_circRNA_101969	AAGTCTTTGAGTGGCTGGCGTGGCTCACCGATTCCACAGTACTTGC
ASCRP002247	0.00159	0.000436	5.18769	-0.71142	0.659616	hsa_circRNA_101905	ACCTGTGTGATGATGCCTGAGTTCAGCCCTCAGCAGGTGTCCCACC
ASCRP000333	0.0262	0.00979	3.1963	-3.97272	0.658557	hsa_circRNA_001800	GCTAACTCAGGGTGGGTTATGTGGAGCTGTTCATACTGCAGATATG
ASCRP000075	0.018	0.00648	3.44389	-3.54784	0.657145	hsa_circRNA_000598	CACCCTGGAGCCCAGCCCCCTGGCCCAGGGTCCCTTCCCTGTCACT
ASCRP000500	0.00298	0.000865	4.71781	-1.43956	0.656887	hsa_circRNA_100110	TATCCAAAACAGGATCTATCTGGTTCAATAGATGACCTCCCCATGG
ASCRP003781	0.0022	0.000623	4.9405	-1.09071	0.653474	hsa_circRNA_103483	GACCTTAAGAAGTTTCTAAAACGTTTGATCTTGCTCTTCTACCTAG
ASCRP001059	0.00956	0.00321	3.87358	-2.81856	0.650533	hsa_circRNA_100685	TCATAGGCAGCTTGCACCTTCTCTTCCTTTACAAGAAGATTTTGTT
ASCRP005350	0.000692	0.000169	5.87749	0.30212	0.649434	hsa_circRNA_400056	GCAGCAGGTGTCTTGCATCTCATATTCTTCAACCCTGTCAGAAGAG
ASCRP003970	0.0169	0.00606	3.48353	-3.48006	0.639219	hsa_circRNA_103676	AACCTCGTGGGATACTGTGCTGTCTGCCATGAGTCCTGTGCAGGTT
ASCRP003963	0.0229	0.00848	3.28211	-3.82526	0.638694	hsa_circRNA_103669	CAAGCGCCAGCTCCTCTACTAGTGACCTCTCCAACTATGACCATGC
ASCRP003463	0.000781	0.000192	5.7782	0.1603	0.634161	hsa_circRNA_103162	CCCTGTCCAGGAATCGGTGAGTTTCAAGGATGTGGCTGTGGACTTC
ASCRP000226	0.0169	0.00603	3.48659	-3.47483	0.633672	hsa_circRNA_001205	TCACAAGCAGGACTCTTCTCCAGCCCGGACACCTGCTCCTCAATGG
ASCRP002384	0.00409	0.00122	4.48852	-1.80559	0.630684	hsa_circRNA_102049	CCATTCCATTTCACTACTTCAGATTTTCCTGTCCTTGATCCCAGCT
ASCRP002892	0.000683	0.000166	5.8893	0.31889	0.627315	hsa_circRNA_102579	GGATCATGTGAAATATCTTCCCTTCCAACCTGGTGTCAGCAGCCTT
ASCRP000354	0.0017	0.000468	5.13784	-0.78724	0.627292	hsa_circRNA_001950	ATGGGGCCTGGCGGGCTTTGGGCTTTACTATATATGGATGGATCCA
ASCRP002910	0.0351	0.0137	2.99536	-4.31819	0.622639	hsa_circRNA_102597	ATACTATCGGGTCGGGAGAAAGGTCGCTGTGTGGCCTCAGAATATT
ASCRP000889	0.0469	0.0191	2.80065	-4.65204	0.621492	hsa_circRNA_100507	ACCCATACCAGGACCCTGCTTTCTCGGCTGTGATTCACGACAAACT
ASCRP000235	0.0077	0.0025	4.02949	-2.55781	0.62037	hsa_circRNA_001240	ATCTCTGTGTGACTATGGAGGTCACGTCCCATGTGGCTGTGGAGGT
ASCRP004482	0.0115	0.00392	3.74937	-3.02793	0.610876	hsa_circRNA_104209	GCAAATCTCCAACCTCTGACTGTTCGCCATGGATTTCCCTATCAAC
ASCRP000788	0.0069	0.00221	4.1064	-2.43009	0.609356	hsa_circRNA_100404	CTAATTTCTTGGCCCCATCTGCTTTGATATGATTGAAGAAGCATAC
ASCRP000004	0.0414	0.0164	2.88911	-4.50057	0.597268	hsa_circRNA_000031	ATTGGCACTCAGTGACCATCAGGCTGGCTGTGTGCGGCAGCTTCCT
ASCRP004141	0.00902	0.003	3.91604	-2.74732	0.594439	hsa_circRNA_103852	CTGGTCTGAGGTTAAAAAATGGCCATACTTTAGTAACTAATCAGCC
ASCRP004856	0.00647	0.00205	4.15426	-2.35095	0.593899	hsa_circRNA_104603	ATGTACACAGGAGCACCAGGTTCCGCTGTGTGGCAGCTGATTGCTT
ASCRP000594	0.0312	0.012	3.07571	-4.18007	0.591212	hsa_circRNA_100205	TCCTTCCAAGTCACCTACTGCCACCTTCGAAAAACACGGAGAGCAC
ASCRP004749	0.00369	0.00108	4.56853	-1.67708	0.583754	hsa_circRNA_104495	AAACACCCTCTGTCAACCCAGACTACTACGGACTCATCTAACAAAA
ASCRP005342	0.00503	0.00154	4.33847	-2.04874	0.583409	hsa_circRNA_400046	CACTGGGGATGCACAGACTTACAGGGGTGTGTATGCATGCACCTGT
ASCRP001584	0.000337	7.44e-05	6.51287	1.1779	0.583076	hsa_circRNA_101221	ACCTGTCCAAGGACCTTTGTCATTCATGGATGTGTTTGTGGATTTT
ASCRP003489	0.0104	0.00355	3.81158	-2.9229	0.580183	hsa_circRNA_103191	CAAAATTTATCACCTAAAGAGCCGTGTGGTTTTGCCATGTTCTGTT
ASCRP000315	0.0333	0.0129	3.03047	-4.25786	0.580113	hsa_circRNA_001678	TCCGCGCGAGGTCTGAGACTAGGGCCAGAGGCGGCCCTAACAGGGC
ASCRP003252	0.0462	0.0188	2.81175	-4.63306	0.574633	hsa_circRNA_102945	TTGCCCTGGGGAAGAGAGGATGGTGATGCACCGGTTACAAAAGATG
ASCRP000043	0.00294	0.000853	4.72763	-1.42403	0.568749	hsa_circRNA_000410	TTTAGTTCCGTGTAATCAGTAGGTTCCTGTCCTCTTCCTTCATGAC
ASCRP000452	0.000491	0.000115	6.1702	0.71233	0.567699	hsa_circRNA_100062	TTACTATAAAACTTTAAAGAACACTACTGAGCCTGTGGCGGCCACC
ASCRP001264	0.0305	0.0116	3.09408	-4.14848	0.566062	hsa_circRNA_100891	TTCTAATGCCTTGTAGCTGCTGCTGGTGGTGACAATGTCAAATAAC
ASCRP000940	0.00498	0.00152	4.34633	-2.03593	0.564592	hsa_circRNA_100560	TTTAAGATACTGTAAGGGTTTGTGTTTAGTGAATCAGAGGGATCTG
ASCRP001711	0.03	0.0114	3.10471	-4.1302	0.555343	hsa_circRNA_101352	ATTAGGATCAGACAGTATGCCTTCAAGACAGTGTGTTGGCTTTCTG
ASCRP001889	0.014	0.00488	3.61523	-3.25546	0.555244	hsa_circRNA_101538	GATGGTTGCCCTGGCAAAGGTGTGGATGAGGTCACCATTGTCAACA
ASCRP002312	0.00791	0.00259	4.00791	-2.59376	0.551168	hsa_circRNA_101972	GAGAGCCAAGGTGGAACGGCACATGTGTGATGGGGACATTGTTATC
ASCRP000061	0.0292	0.0111	3.12122	-4.10182	0.548389	hsa_circRNA_000526	CGGAGTGCAGGCTTGGTAGTTCTGAGAATTTTAGATTCAGTTATAA
ASCRP000823	0.0102	0.00347	3.82553	-2.89939	0.54697	hsa_circRNA_100440	ATGATTGGCTGGCATCAGCAGCCTGTTCAGCTCTCTAAAAGTTGTC
ASCRP000658	0.0423	0.0169	2.87248	-4.52908	0.545064	hsa_circRNA_100270	CCATGACAAGATTGTGTTCAATTAGACCTTCAGGACCTCTCCAAGA
ASCRP002075	0.021	0.00767	3.34227	-3.72198	0.53342	hsa_circRNA_101728	TGAAAATCGAGGATGTCCTGGGCTGCAATGTCTCACCAGTGCCTGG
ASCRP002189	0.00442	0.00134	4.42863	-1.9023	0.529992	hsa_circRNA_101846	ACCACCCCAGGCTCGGGCTCAAGTTCACTACAGGTCACAAAACATG
ASCRP002683	0.046	0.0187	2.81488	-4.62771	0.52701	hsa_circRNA_102364	GGATCATCAGATAGCAGTCCTTTCCCCTCATCAATTCCACATGCCT
ASCRP000008	0.0011	0.000289	5.48002	-0.2738	0.526249	hsa_circRNA_000082	AAATGAGTAGTATGTTGGTGAGAGTGAACGTGCTGTGCGACAAGTT
ASCRP000596	0.0104	0.00352	3.81656	-2.91451	0.522911	hsa_circRNA_100207	TGCTGGCCTGGATGTAGTAACTGGAGTTAGTCCCCTGCTCTTCAGG
ASCRP001206	0.0106	0.00362	3.79838	-2.94516	0.510186	hsa_circRNA_100832	ATACTTCTTCCTAAGCCCAGGCTGGCTGGCTGCAGCATGACTTTGG
ASCRP001942	0.0144	0.00507	3.59254	-3.29407	0.506157	hsa_circRNA_101592	TCTTGTAGCAGCGCCTCCTCGATGCATCACTGTAAGCGATACCGCT
ASCRP000266	0.00034	7.55e-05	6.50106	1.16212	0.491584	hsa_circRNA_001401	GAAAAGTTCATCCACTCAGGATTCCATTGTATCCCACCAGAAACAG
ASCRP001342	0.017	0.0061	3.48005	-3.486	0.479669	hsa_circRNA_100970	TCACATGATTTTGACCCCACAGGTTTCCCCTCAAAAAACCTATAAG
ASCRP004112	0.00189	0.000527	5.05549	-0.91322	0.476599	hsa_circRNA_103822	TGTGAACTAGCTTCTTTGTGATATTGGCCACAGTGAAGAAAAACTG
ASCRP003550	0.0283	0.0107	3.14368	-4.06319	0.475011	hsa_circRNA_103252	GGAGCCTCCTGATGATGAGCTTTTCGCTGTGGCCTGCAGTTTTTAG
ASCRP002831	0.00819	0.0027	3.98186	-2.63722	0.470558	hsa_circRNA_102517	CTGGGTATCTTGGACAAGTAACTACTATCAAAAAGATTGATCTGGA
ASCRP000981	0.0337	0.0131	3.02215	-4.27216	0.462841	hsa_circRNA_100606	CCGGAATTTGAAAAGTGCCTGTGTTTCATTTTTTACTTTTGGTACC
ASCRP004478	0.00383	0.00113	4.54096	-1.72127	0.462837	hsa_circRNA_104205	GTGTTAACAGAGAAAATGCAAAATGCTGGCTCCTCTCATTCAAAAA
ASCRP001418	0.0201	0.0073	3.37203	-3.67095	0.460163	hsa_circRNA_101050	TTGTCTTTGCAAACAAACAGGATCAAGTCTTCCATACCAGGGACCA
ASCRP003791	0.00115	0.000303	5.44533	-0.32512	0.447882	hsa_circRNA_103493	TTCAAGAAAGGTTTTAAATGCACAGAGAGCAGGATACAAGGCAGCC
ASCRP005085	0.0176	0.00634	3.45698	-3.52546	0.446715	hsa_circRNA_104837	CTGACAGATAGCTGCTATCGCCTTTGTTTTGCCATTCTCTACAGCA
ASCRP001458	0.0284	0.0107	3.14131	-4.06727	0.435138	hsa_circRNA_101090	AGCTATTCAGGTCCCCAGGTGCATCCAATTTTTCAACTTTACCAAA
ASCRP002074	0.0119	0.0041	3.72177	-3.07463	0.429217	hsa_circRNA_101727	TATTCAGAGACTGAGAAGGAGGTGGCTGGCCGTGCGGCTGGAGTGT
ASCRP001365	0.00677	0.00216	4.12224	-2.40388	0.419248	hsa_circRNA_100994	TAGTTCAAAGGTCTAGGCTGAGGTTCTCATCCAGTAAAATTTCTCC
ASCRP002609	0.00342	0.000999	4.6221	-1.59151	0.416906	hsa_circRNA_102290	TGAGCTGTTTTCCAAGATTGCTATGCTATGCCTTGTATGACTAAGA
ASCRP002802	0.0212	0.00778	3.33383	-3.73647	0.415718	hsa_circRNA_102485	CAGTCCACAGAGATGGGATCTCACTATATTGCCCTGGCTGGTCTTG
ASCRP004358	0.00101	0.000263	5.54725	-0.17485	0.412805	hsa_circRNA_104084	AGAGCCAGCCAGGATCTGCATTTACTGCTCAACCACATCTAATTTG
ASCRP004315	0.0291	0.011	3.12456	-4.09607	0.4091	hsa_circRNA_104040	CCTATGTTGGAGATCCTGCCCGGCCTGTACATCGGCAACTTCAAAG
ASCRP004449	0.00269	0.000774	4.79275	-1.32141	0.402398	hsa_circRNA_104176	AGAGTCAAGCAAAGAATAAAACCCAAGACAAGCCACATAAAAGCAA
ASCRP003892	0.0126	0.00437	3.68358	-3.13934	0.400647	hsa_circRNA_103597	AACTTCTTTGCAAGTTTCTCCTTGGACCAAGATGACTGATGGAAAA
ASCRP004485	0.00619	0.00194	4.18916	-2.29339	0.399837	hsa_circRNA_104212	TCAAAACGACTAGATCTGGGGTTACATTTTGCCATCTGCCTTTCCA
ASCRP005391	0.0201	0.00729	3.37281	-3.66961	0.392049	hsa_circRNA_400098	GAGGAGACCCCAGCAGGGCTGGCCTTGAAGCCGGAAGCCTGGGCCC
ASCRP003553	0.0283	0.0107	3.14474	-4.06136	0.387541	hsa_circRNA_103255	ATGCCTGAAGCTCAAGGGACTGTGTCCACCCTCAGAATGTGGCCCC
ASCRP004381	0.0325	0.0126	3.04693	-4.22956	0.380568	hsa_circRNA_104108	TTCTTCTGCCAGAATGCTGATCCTAAGTCATCCCTCAAAGGTGTAA
ASCRP003627	0.00473	0.00144	4.38154	-1.97866	0.376878	hsa_circRNA_103329	TTGGCCTCAGCTCTTGAGGATCTTGCTTGTCCAAACCCAGAAGACA
ASCRP002131	0.00572	0.00178	4.24625	-2.19954	0.376344	hsa_circRNA_101785	ACAGTGCTTGGGCTACTGACAGTTGATCCAGTCCCCTGTGACAACC
ASCRP000548	0.0407	0.0161	2.9	-4.4819	0.364886	hsa_circRNA_100159	TCAAGGCTTCTTATGAAGCCCGCATGTGTGATGCCCACCTTCGAGG
ASCRP000766	0.0127	0.00439	3.6805	-3.14457	0.364458	hsa_circRNA_100381	GAACTACTTATGAGGTTAATACAATCTGTTGGAATGACACTGGAGA
ASCRP002103	0.0182	0.00657	3.43545	-3.5623	0.363874	hsa_circRNA_101757	AGTATAATCGGCACAAGCCCCCCAAGCAGGTACAACGCCGTCACCG
ASCRP000909	0.00794	0.00261	4.00336	-2.60135	0.36383	hsa_circRNA_100528	GCCACGTGGGCTCAGATTGTCTCCAGCTTTAAGACCACGACATCGA
ASCRP001044	0.0451	0.0182	2.82861	-4.60422	0.35743	hsa_circRNA_100670	TCAGAGGAGCAGTCCTGAGGCTTTCTACCAATGCAGGCCAGTGGAA
ASCRP002617	0.0016	0.000439	5.1826	-0.71915	0.356887	hsa_circRNA_102298	AATGATGATGTGAAAACAGAAGCTGTGGCTAACCAACTGTGAGAGC
ASCRP002929	0.00217	0.000613	4.95088	-1.07461	0.355825	hsa_circRNA_102616	GCAGCGACATATCCTACATGGCTTTCCACCAACCTGGGCATCCTGA
ASCRP000098	0.0284	0.0108	3.13832	-4.07241	0.351545	hsa_circRNA_000684	AAGGAAGCAAAAGAAAGTCTTGTTCTGTCATCCAGGCTGGAGTGTA
ASCRP002758	0.027	0.0102	3.17367	-4.01163	0.342718	hsa_circRNA_102439	CAAAGACCAGCTGAACCTTCACCTAGCCCCAGGATTACAAGGAAAA
ASCRP002486	0.0315	0.0121	3.0689	-4.19178	0.341588	hsa_circRNA_102154	CCAATCCCTTACCGGGACCACTTAATAGTGAGTCTTCCAACCAGAG
ASCRP003994	0.0057	0.00177	4.24939	-2.19439	0.33297	hsa_circRNA_103700	AAGCTGCACAGGATAACCACCTGCCTCAAAGATAATCTGCTCAAAA
ASCRP002918	0.0174	0.00626	3.46469	-3.51226	0.331558	hsa_circRNA_102605	TATGCTGGCCACCAGCTCCCAAGAACTCAACGAAGCGGTACTGCAA
ASCRP005088	0.018	0.00649	3.44248	-3.55026	0.32668	hsa_circRNA_104840	TTGTTGGATGCTACATGATCGCCTTTGTTTTGCCATTCTCTACAGC
ASCRP005210	0.0368	0.0145	2.96427	-4.3716	0.319816	hsa_circRNA_104963	TTACTGCAAGAAGTATGAGCAGCTCAAGGACATGGCGGACTCCCGC
ASCRP001609	0.0129	0.00447	3.66853	-3.16489	0.310512	hsa_circRNA_101246	GAATGATCGGAGCCTTGCTTCCTGTTTTACATCACAAATCTAAAAA
ASCRP002863	0.0316	0.0122	3.06439	-4.19955	0.295696	hsa_circRNA_102550	ACCCCCAAGACCAGTCCAGGAGGTGCAGCCCATCACCAGTTATGAC
ASCRP004819	0.0221	0.00813	3.30747	-3.78172	0.286587	hsa_circRNA_104566	TTCTTAATACCGATCTACATGGCCACCAATGCTGGGGTGAAAACAA
ASCRP005200	0.0226	0.00834	3.29201	-3.80826	0.283225	hsa_circRNA_104953	GGACTACTTCTACCGACCAGAGACCCAGCACCGATCTACGCAGACC
ASCRP004840	0.0152	0.00539	3.55462	-3.35868	0.271641	hsa_circRNA_104587	TCAGGAAAAGGTACTGACTTTAACATAGATAGCTTACCTCTGCCTC
ASCRP002887	0.0383	0.0151	2.93898	-4.41503	0.261133	hsa_circRNA_102574	TTTAGCTACCCCTGCTGTCAGCCTCGAGGGACCCGGCTACCTGTAA
ASCRP002608	0.0437	0.0175	2.85156	-4.56492	0.25775	hsa_circRNA_102289	CTGATAGCACCCCAAGATTGCTATGCTATGCCTTGTATGACTAAGA
ASCRP003201	0.031	0.0119	3.08138	-4.17033	0.257046	hsa_circRNA_102893	GTTATTTTAGTTTTGCACAGTAATAAGTTGACTCACACAGACTTAA
ASCRP001751	0.0253	0.00943	3.21858	-3.93442	0.254865	hsa_circRNA_101392	AACCACCTGAGCAATACTACCTAATCTGGGAGCCTGCAAGTGACAA
ASCRP002748	0.0484	0.0198	2.7807	-4.68613	0.245244	hsa_circRNA_102429	CCGGTCCCCAGTACCGGCCAGCCCAGAAGACGGACAGCCTCGGGGA
ASCRP001513	0.0263	0.00986	-3.19236	-3.9795	-0.242291	hsa_circRNA_101147	TATAGAGCAGTTCCAAGATTATCCCCTAAAACTCATAGACCCAGGT
ASCRP004409	0.0234	0.00868	-3.26834	-3.8489	-0.271093	hsa_circRNA_104136	ACACTGCGAGGCTACGGTGTTCAGTATGATTACTTAGATCCCCGTC
ASCRP004068	0.0418	0.0166	-2.88209	-4.51261	-0.276454	hsa_circRNA_103778	GCTGTTGGAGGAGGCCCGCCGTGGGGGCAGAGAAGTCCAACCCCTC
ASCRP001705	0.0316	0.0122	-3.06477	-4.19888	-0.279626	hsa_circRNA_101346	AACCTTACTGGTGTACTTTTCCCAACACTGGTGCTCGTATCATGAT
ASCRP005051	0.046	0.0187	-2.81401	-4.6292	-0.296934	hsa_circRNA_104802	CATCATCGGGACTGAAATCGCCAAGAGATTGAATACGATTTGTGCA
ASCRP001977	0.00834	0.00276	-3.96686	-2.66227	-0.297356	hsa_circRNA_101628	CACTGTGCAGGTACTTTTAGTGTTTACCAAAGAAGATAACCAATGT
ASCRP000265	0.0442	0.0178	-2.84203	-4.58125	-0.298109	hsa_circRNA_001396	GGTGAAGCACCCATCTCATCACACCATATCAAAGCACCCATGGGAC
ASCRP003069	0.0274	0.0103	-3.16484	-4.02681	-0.310764	hsa_circRNA_102758	GTCATTTGAAGCTTTGTGTTATTCTTGGAAAATTTCGCACCACTTG
ASCRP005047	0.0211	0.00774	-3.33673	-3.73149	-0.345358	hsa_circRNA_104798	CTCCATCAAGCAACAACTCCAGGCCCAGCATTTATCACATGGACAT
ASCRP002507	0.0129	0.00448	-3.66737	-3.16686	-0.345986	hsa_circRNA_102178	CATGTCACAGGACCCCAGGAGCAAGCACAAGTTCAAAATCCACACT
ASCRP004492	0.0427	0.0171	-2.86747	-4.53767	-0.347236	hsa_circRNA_104220	CAGTGCTCCACACATGAAAATGGAATCATCAAGACAGATAAAGTAT
ASCRP001196	0.0349	0.0137	-2.99833	-4.31309	-0.348859	hsa_circRNA_100822	ACTAATGAGGGTTACGGGTAAATTCCGGGGAGGTGTGAACCCCTTC
ASCRP003868	0.042	0.0168	-2.87822	-4.51925	-0.349576	hsa_circRNA_103570	AAACCAACAAAGAGTGATGACAGACCTAATGCTCTATTAAGTTCAC
ASCRP000477	0.0116	0.00399	-3.73912	-3.04526	-0.353596	hsa_circRNA_100087	TCAGCAGTCTACAGCACGAATTCCTAGAGGACCTGTGCAACAACCT
ASCRP004265	0.0292	0.0111	-3.12046	-4.10312	-0.353858	hsa_circRNA_103985	AGGCATCGACTGGACCCCTGCGAGGACAAACGTCACAAAGACATCT
ASCRP001293	0.0264	0.00988	-3.19075	-3.98225	-0.356099	hsa_circRNA_100920	GTAGCAAGTACATGGGGAGGCCCCTAGCAGTCTTCTTGATGCTTTG
ASCRP004055	0.0452	0.0183	-2.82646	-4.60789	-0.36299	hsa_circRNA_103765	ACCTATGCAGATGCACAAAGCAGGGTCATCAGAAGCCTCTCGATTC
ASCRP000335	0.00848	0.00281	-3.9554	-2.68142	-0.373195	hsa_circRNA_001808	TATTAGACTTAACTGTTAGAGATTTTTAGTGCCAGCCACCACGCCC
ASCRP000368	0.0196	0.00712	-3.38722	-3.6449	-0.374073	hsa_circRNA_002011	TTTTATGTTGCTTACAGCACTTAGAAATTGTTGATGGCCGGTATCT
ASCRP000159	0.0226	0.00832	-3.29375	-3.80527	-0.377027	hsa_circRNA_000943	AGCCTAGGATACATTTCTATTCCCCAGGAAGCCATCACACTCCTTC
ASCRP002638	0.0347	0.0136	-3.00189	-4.30698	-0.37735	hsa_circRNA_102319	TATCCAAGTGGCAATAGTCTGATCTGAAATGTGTCCAGGATGCCAA
ASCRP000738	0.0244	0.00909	-3.24039	-3.89693	-0.38222	hsa_circRNA_100353	AGCAAGAGAATAATAAAAGGCTCCCAGCCAACCTCTGATAAACCCT
ASCRP003803	0.00581	0.00181	-4.23434	-2.21909	-0.383847	hsa_circRNA_103505	TGTCAGTCTGCAGCTACTCAGCTGATTTTCACACCCGCTACCACTG
ASCRP001972	0.0182	0.0066	-3.43219	-3.56787	-0.384628	hsa_circRNA_101623	GATGTTCTCGGTTTGCAAAGATTCATATCAGTGTATCTGAACCTAT
ASCRP000634	0.0209	0.00762	-3.34597	-3.71564	-0.384837	hsa_circRNA_100246	TCACAGCACGAAAGTTGTACAAGGGATTGATTTAAACCAAATTCGA
ASCRP003502	0.031	0.0119	-3.08207	-4.16914	-0.38796	hsa_circRNA_103204	AATGTCGTAGACCCTAAGATGATGAGCTAGTTGTGAACCCCAAAGT
ASCRP004918	0.00978	0.00329	-3.85721	-2.84608	-0.390817	hsa_circRNA_104665	AGGGTGCCAGACCTCATCACTCAGAACCGTGCTGCATACTATCCTC
ASCRP002924	0.00793	0.0026	-4.00612	-2.59673	-0.392596	hsa_circRNA_102611	AGTGGAGAACATGCACAAGTCAACTTTGTAGTGTGCCAACTCTTTG
ASCRP000650	0.0305	0.0117	-3.09295	-4.15042	-0.393585	hsa_circRNA_100262	TGCTGTCCAGGGCACTCCACAGAAGGATGTTATTATCAAGTCAGAT
ASCRP002342	0.0409	0.0162	-2.89669	-4.48758	-0.399223	hsa_circRNA_102005	GTCCTCACTGTTTCAGGAGGCCAAGTCCTGTATCTGCCATGTCTGT
ASCRP003302	0.008	0.00263	-3.99815	-2.61003	-0.403816	hsa_circRNA_102995	CATCAGCAAGTTCCACTTACTTACATGATCATTTCGAGAGATGTAA
ASCRP004786	0.0442	0.0178	-2.84205	-4.58122	-0.406699	hsa_circRNA_104532	TGAATTTACATGAACTTGAAGATGATTTACTTGGAGAAGATTTGCT
ASCRP001294	0.0139	0.00484	-3.62001	-3.24732	-0.411114	hsa_circRNA_100921	AAGTACATGGGGAGCAAGTTGGAATTGACAGAGGTGATATACCAGA
ASCRP004410	0.00499	0.00153	-4.34383	-2.04	-0.413553	hsa_circRNA_104137	TGTCTACAAAATTGGTGATGCCTTGGTTCAAGGGATGGAAAGTCAC
ASCRP002179	0.00321	0.000932	-4.66824	-1.5181	-0.418267	hsa_circRNA_101835	ACCCCTATATTTCGATCTTGAGCCAGATGATTGTGCATCCATTTAC
ASCRP001156	0.00252	0.000717	-4.84448	-1.2403	-0.419009	hsa_circRNA_100782	ATATCTACAATCTCGGTACTACAGGTATGGCCTCACAAGTCTTGGT
ASCRP004883	0.0058	0.00181	-4.23576	-2.21676	-0.420219	hsa_circRNA_104630	TGTAGAAGAGGCAGGGCAAGAATCCTTTCGTTCCATCACAAGGTCG
ASCRP001262	0.0094	0.00314	-3.88658	-2.79673	-0.4245	hsa_circRNA_100889	GTAGCACAAGGTGTAAGCTGTTCAGATGAAGATGAAAAACCCAGAA
ASCRP004291	0.0091	0.00303	-3.90984	-2.7577	-0.424738	hsa_circRNA_104016	CATCAACAAGTGTGAACGAGCTCTATGTCGATGACCCAGACAAGGA
ASCRP003857	0.0282	0.0106	-3.14649	-4.05836	-0.426725	hsa_circRNA_103559	CTTTGAAACACTCCTAAAAGACGACGGCCTGCACGTTCAATTTTTG
ASCRP003962	0.00431	0.0013	-4.4476	-1.87163	-0.428945	hsa_circRNA_103668	TTTAATACACAGCAGCAGCAGCAAACTAGTGGGTTTGGAGGATTTG
ASCRP000013	0.0355	0.0139	-2.98716	-4.33229	-0.431592	hsa_circRNA_000113	ATGAGGAACTAAAGCCAGGGGGCGTAGGAGGGTAGGTTGGCCTCCT
ASCRP000381	0.0338	0.0132	-3.0199	-4.27603	-0.432318	hsa_circRNA_002111	TATTTTTCAGGCTGAACTCACGGGAATCAAATGGCGTAGGTACAAT
ASCRP002948	0.00832	0.00275	-3.9691	-2.65853	-0.433113	hsa_circRNA_102635	CATCCAGTTTGCATTTAGGTTTGATCTGTGGATGAAATGAATCATG
ASCRP002346	0.00379	0.00111	-4.55058	-1.70584	-0.433927	hsa_circRNA_102010	CCTCATAAACAGGTTTGAAATATCTCCATTCAGCTGGCATTTTACA
ASCRP003264	0.0107	0.00364	-3.79505	-2.95078	-0.434132	hsa_circRNA_102957	GGAGGAAACGTCAGTACTCGGGTTTCATATTTTGCTGTTTTTGATG
ASCRP002128	0.00135	0.000365	-5.31339	-0.52178	-0.434311	hsa_circRNA_101782	AATCACACCTCTAATCAGCACCAAGGTTGGTCAAAGTCACTCTGTA
ASCRP000010	0.0204	0.00743	-3.36099	-3.68987	-0.434521	hsa_circRNA_000094	ACATTCGCAGGTCTTTCACTACCATTCCTACAGTGATTGGCAAGAT
ASCRP001390	0.0401	0.0159	-2.91005	-4.46467	-0.441096	hsa_circRNA_101020	GAAGGGACACAGTGTTGTTTTTCATAGTACTCATAAGCAGTACTAT
ASCRP000426	0.0441	0.0177	-2.84505	-4.57607	-0.44344	hsa_circRNA_100036	ACACCACTCTGAATGCACTGAACACAACTGTGTGTATATCGAGAGT
ASCRP000684	0.0243	0.00904	-3.24414	-3.89049	-0.445835	hsa_circRNA_100297	TAAGATTCAGACGTTCGGCTACTACTTAATAATGACAATCTCCTCA
ASCRP004739	0.0163	0.00582	-3.50893	-3.43665	-0.450075	hsa_circRNA_104485	TGTGATCTACCAGAAGAGAGGCCACAGACCTCCACCAGCACGAAGT
ASCRP004967	0.00953	0.00319	-3.87722	-2.81245	-0.455387	hsa_circRNA_104716	GGGACAGCCTCCACCCAGGTCGATCCGTGCAACCTCCAGGAGCTGT
ASCRP003434	0.0249	0.00927	-3.22878	-3.91688	-0.455431	hsa_circRNA_103130	CCTGATAATGGTGACAGATTCCGCTCTATTATTGATGATGCTTGGT
ASCRP003073	0.00979	0.0033	-3.85571	-2.84859	-0.463965	hsa_circRNA_102762	AAACTAAAAGAATCAAGTGACGGATACTAATAGAAAACTACAACAT
ASCRP003407	0.0168	0.00599	-3.49123	-3.46689	-0.464668	hsa_circRNA_103103	TGGTGCGCAAGAGTAACAGTTACCCCTCAATGAGCGACCCCTACCT
ASCRP004919	0.00482	0.00147	-4.36877	-1.99942	-0.465066	hsa_circRNA_104666	AGACCTCATCGGCCTGCCTTAAGTGTGAAAGTAATGACTGATGAAA
ASCRP000727	0.0206	0.00752	-3.35384	-3.70213	-0.466061	hsa_circRNA_100342	AACGTGCACGGGAGTGGGTCCTGAAGAGCAGCATCCTCATTGCCAT
ASCRP003215	0.00125	0.000333	-5.37798	-0.42521	-0.470824	hsa_circRNA_102907	GAAATGCTGTGGCGACATACCTTCTGTTGAATACCTTTTACAAAAT
ASCRP004561	0.0061	0.00191	-4.20004	-2.27548	-0.472197	hsa_circRNA_104297	TCGAACCTGAGGACAAGGTTTATAGCTCGGTGCTGCGGCAGTGCTA
ASCRP002619	0.0468	0.0191	-2.80196	-4.6498	-0.473648	hsa_circRNA_102300	GAAAATGATAAATTGGCCCCTTCACAGATGTAGTCACTACAAATCT
ASCRP000039	0.00677	0.00216	-4.12124	-2.40553	-0.488675	hsa_circRNA_000368	ATAACTAGTGTGAGGAGAGGTTGAAGGTATCTTATTGACAGCCGGT
ASCRP002062	0.00162	0.000445	-5.17309	-0.73358	-0.489208	hsa_circRNA_101715	TTCTCCTCAGATTAATGATGTTTTGCAGCAGTTTTCTACGTCTGAA
ASCRP002846	0.0423	0.0169	-2.87391	-4.52664	-0.492121	hsa_circRNA_102533	CTCCACCTCCACAGGAGAAGAAACGAATGCATCAGATCAACAGAAT
ASCRP004221	0.00566	0.00175	-4.25535	-2.18461	-0.495428	hsa_circRNA_103941	ATAAAGTCAGGTCCTGTCCAAAATGCATTGCTGTCTTCACAAGAGT
ASCRP005113	0.0137	0.0048	-3.62554	-3.23792	-0.495577	hsa_circRNA_104866	TAATTTCACAGCCCCAGGTGGACGTCTGATTTATGAAGCTCCCCAT
ASCRP003281	0.00253	0.000721	-4.84079	-1.24607	-0.501376	hsa_circRNA_102974	GACCTACCAAAACAGTGGAAGAACTCAGAAACAACTAGTAGATTAT
ASCRP000497	0.0207	0.00755	-3.35163	-3.70592	-0.501992	hsa_circRNA_100107	ACCATAGCGTGCTTCAGTGATATCTCTGAGTCTCTGCTTGATAAGT
ASCRP002969	0.00201	0.000564	-5.0088	-0.98508	-0.504497	hsa_circRNA_102656	TTTCTTCTGATTTCTGCCATTGGGCCATGCAGGATATACGTACTGT
ASCRP001286	0.00385	0.00114	-4.53697	-1.72768	-0.507893	hsa_circRNA_100913	GAATGCTGCAACAATGCACATCAAAGCTGCCCAATGATCTGCTTGA
ASCRP002057	0.0113	0.00386	-3.75927	-3.01119	-0.508796	hsa_circRNA_101710	GTAAAGATTGGTTATTTCTTATGAGGGTCATGGATATCCCCTATCT
ASCRP002401	0.0446	0.018	-2.83565	-4.59217	-0.510254	hsa_circRNA_102066	TTCCCCACCCAGGGTGTCCAGGGTGGTCGAGCCAAACGCTATTCAT
ASCRP003219	0.00637	0.00201	-4.16733	-2.32937	-0.511904	hsa_circRNA_102911	GCTTCTATTAAGTAATTGTGTAAGTGACTGCATTGGAACTGGATGT
ASCRP005242	0.00723	0.00233	-4.07508	-2.48204	-0.519682	hsa_circRNA_104995	TGTGTTCAAGTGCCTCAGCAATGTGCCACAGCTCACCGAGTACTTC
ASCRP003961	0.00274	0.000787	-4.78113	-1.33968	-0.520278	hsa_circRNA_103667	AAACATTGCCAGATGATCAGTGGGTTTGGAGGATTTGGGACAACAT
ASCRP002230	0.00595	0.00186	-4.21855	-2.24504	-0.521954	hsa_circRNA_101888	TAGCCATAAAGATTGCAGCTTCCTCCATACAGTGGAACAGTTCTGT
ASCRP002272	0.0247	0.00919	-3.23371	-3.90841	-0.526787	hsa_circRNA_101930	TGCAGGGTGACGGTTGAGACTGAGCTAAAGTTAATCTGTTGTGACA
ASCRP001652	0.000597	0.000142	-6.00831	0.4869	-0.527833	hsa_circRNA_101292	AACTATGTTATTCGAGGTTGAGCATCCTGTCACAGAATGCATTACT
ASCRP003485	0.0151	0.00534	-3.56077	-3.3482	-0.528038	hsa_circRNA_103187	TTTATGAAATGACTGTCAGTACCACAGCAGCCTGGCTTCACTGAAT
ASCRP004801	0.00653	0.00208	-4.14731	-2.36242	-0.531524	hsa_circRNA_104547	GAACCTTCCGGGTGTTCTAAGGATACATTTTATTGAAGCTCAGGAT
ASCRP004336	0.000645	0.000155	-5.94064	0.39162	-0.53172	hsa_circRNA_104062	AAGGAAGCACCGCACATTTTTCAGCCAAATTTGTATCCTACTGTGG
ASCRP004332	0.00247	0.000699	-4.86174	-1.21332	-0.532464	hsa_circRNA_104058	CAGCCCTCAGACTCAATAAACTAGAGCGCTTTCAAAATTTGGTTCT
ASCRP002789	0.0209	0.00761	-3.34657	-3.71461	-0.535518	hsa_circRNA_102472	GCTTCTGAAGGAACTACCATGTGTTTTATTATTTGTTACTTGGGGT
ASCRP004526	0.0218	0.008	-3.31696	-3.76541	-0.537691	hsa_circRNA_104255	TACGCTAGGAATATGGCAAACTGGAAGACTTATAACCCTGCCTTCT
ASCRP002299	0.0135	0.00472	-3.63575	-3.22056	-0.539093	hsa_circRNA_101959	ACGTGTGCACTGCTAAGGTCTCGAAGGCCACATTGCAGGAGATCCT
ASCRP001937	0.0142	0.00498	-3.60335	-3.27567	-0.540717	hsa_circRNA_101587	CAAGAGATGCACAGGAGTGCAATCGACTGTTAAAGTGGTGTCCTGC
ASCRP001985	0.0013	0.000348	-5.34604	-0.4729	-0.546873	hsa_circRNA_101636	ATTTGCGTTATATACACATAGAGAACTGGCGCAGTCTTCACACGCT
ASCRP000802	0.000811	0.000201	-5.74483	0.11234	-0.549472	hsa_circRNA_100419	AGAAGGACAGAGTTCAGCAAGACCAGCAGATTGGAAGTATCAAAGT
ASCRP001320	0.00775	0.00252	-4.02407	-2.56682	-0.549716	hsa_circRNA_100948	TATTGGGTGCAGGAAATAAGATATGTGGAACGGAGTTATGTATCAA
ASCRP001454	0.0433	0.0174	-2.85669	-4.55614	-0.551483	hsa_circRNA_101086	TGCTGAGCAGCTGAAACTGATGTAAATGTGGTCATGCTTCAGGAAT
ASCRP003743	0.000843	0.000211	-5.71084	0.06332	-0.551664	hsa_circRNA_103445	TGGCACCATGGACCCATCCATTTTCACAGTATTGACTGCTAAGTCT
ASCRP000459	0.00778	0.00254	-4.02084	-2.57221	-0.568484	hsa_circRNA_100069	ACAGACTGGGAAGGATGCCCCTTACCTAGACCTGGCCCCCTACATG
ASCRP004100	0.000908	0.000232	-5.64137	-0.03737	-0.570271	hsa_circRNA_103810	ACATATTCTGGATTCATACTCATATGTAAGGTCCACAGCTCCTGCT
ASCRP003287	0.0321	0.0124	-3.05425	-4.21697	-0.57968	hsa_circRNA_102980	AGCCTCCCTGGACCTACAAGAACAGTGAGGAGCTTCGGTCTCGTAT
ASCRP000972	0.00046	0.000106	-6.23078	0.79579	-0.581402	hsa_circRNA_100597	ATGTTTTTAAATAATCCCGTGACGACAGCATGTACGATCCCTGAAT
ASCRP004907	0.0123	0.00426	-3.69865	-3.1138	-0.585305	hsa_circRNA_104654	TGACACTACGATCATCAATGCTGTGGTACTGTTGATTTTATTGAGT
ASCRP001916	0.00112	0.000296	-5.46201	-0.30042	-0.586635	hsa_circRNA_101565	GTCCTTCCAATTGAGAAGCCTAATTTGTAGATATCCTCAAGAAGAT
ASCRP000845	0.00393	0.00117	-4.5203	-1.75444	-0.589246	hsa_circRNA_100462	ATCATATGGCAAGTTGATCCGGTATCTGATGTGTAGCCATGCAGAA
ASCRP001654	0.00353	0.00103	-4.60061	-1.62579	-0.591095	hsa_circRNA_101294	GAAAATTCAAGGTGTTACACATAATATTGCATTACTTCGAGAGGTG
ASCRP005150	0.00627	0.00198	-4.1785	-2.31096	-0.592671	hsa_circRNA_104903	GAAAAGAGAGAATCAGTTCAAATGGTGAAAGACGATGACCCCTCCT
ASCRP001272	0.000312	6.83e-05	-6.58163	1.26946	-0.593055	hsa_circRNA_100899	TGCCTTGAGGGTGCTTGAAGTTTCTGGGAAGTCGGCATCCAACCCT
ASCRP002197	0.00429	0.00129	-4.45209	-1.86436	-0.599861	hsa_circRNA_101854	AACTGGATATACTGTAGTCAGCTTTTAACCTCTGGACCAGCTACAT
ASCRP004667	0.00784	0.00256	-4.01425	-2.58319	-0.600248	hsa_circRNA_104411	ATTTCCATGTCAACATAGTCCTGGGGCCAGTGTCATTCAAAGATGT
ASCRP001205	0.0043	0.0013	-4.45014	-1.86752	-0.60036	hsa_circRNA_100831	TAGTAATGACTGGGATATTTACTACTGGGCCACAGATGCTTGCTCT
ASCRP000427	0.00511	0.00157	-4.32616	-2.0688	-0.600431	hsa_circRNA_100037	TTAGGATATAACCCTGAGACAAGAGTAAGAGGGACCATCTCCTCAT
ASCRP001863	0.0148	0.00522	-3.57401	-3.32563	-0.602411	hsa_circRNA_101512	ACTGTTACAAAATACAAATCATATTCCCCTGAAGCCCTCTGGAGAT
ASCRP003548	0.0368	0.0145	-2.96505	-4.37026	-0.603272	hsa_circRNA_103250	AGCCTCCTGATGATGAGAGAAACAGCACCCAGGACTATCTTCCAAA
ASCRP003597	0.0338	0.0132	-3.018	-4.27929	-0.604044	hsa_circRNA_103299	ATCCAGGAAGATTGTCACGGATTCTGCCTCTGTGGAGCGTTTACTG
ASCRP003081	0.000266	5.71e-05	-6.7271	1.46113	-0.605004	hsa_circRNA_102770	GTGCAACCAGTGCTGTAGAAAACAAAACATCACCTCATTCAAAGTT
ASCRP004502	0.00104	0.000271	-5.52517	-0.20728	-0.605286	hsa_circRNA_104230	TCTTGTACAGTCTCCTGCAGACAGATCTCAGAAGATTCATGCTGGT
ASCRP003750	0.000205	4.28e-05	-6.96619	1.77029	-0.605904	hsa_circRNA_103452	CGTCTGCAAGGTCTCAACATATGCACTAGTGGAAGTGCCACCTCAT
ASCRP000835	0.0391	0.0155	-2.92553	-4.4381	-0.607724	hsa_circRNA_100452	CATTCAACAGGACACATTCAGCTAACGTATTTTAGCAGGTGGAGTG
ASCRP003752	0.00141	0.00038	-5.28345	-0.56675	-0.607977	hsa_circRNA_103454	TAATGTCCCTGCAGTTATACTTAAGCATGAACATTGACGACAAACT
ASCRP002697	0.000894	0.000227	-5.65707	-0.01455	-0.608626	hsa_circRNA_102378	GGAAGGAGCACGGGAAGAAGACTTGCACTATCTGCCAGATGCTGCT
ASCRP003227	0.0144	0.00504	-3.5957	-3.2887	-0.610216	hsa_circRNA_102919	GAGACCCCAGCATTTAAGAAGCCAAAACACACAAGTCGGTGGTGAT
ASCRP000087	0.00621	0.00195	-4.18545	-2.29951	-0.611136	hsa_circRNA_000639	GAGCAGGTGGGTATGGAGCAGCAGGGAAGATCATCCATTTGGGAAT
ASCRP000742	0.000758	0.000186	-5.80236	0.19493	-0.611374	hsa_circRNA_100357	CTGAGGACAATTCCAAGATGAGATGGGATTCTCCAACATGGAAGAT
ASCRP005030	0.00993	0.00336	-3.84583	-2.86522	-0.611768	hsa_circRNA_104780	AAGTGAAGAACTGTGAGGTGGAGCAGTGGGACTCGGATGAGCCCAT
ASCRP001602	0.0417	0.0166	-2.88408	-4.5092	-0.612445	hsa_circRNA_101239	CAGAAAACAATTTACAGTTCCAGGAATGGATGGAGGTGCTTTAACT
ASCRP000029	0.023	0.00851	-3.27973	-3.82934	-0.613657	hsa_circRNA_000294	TTTACTGAGGGGAGGAAGAGGGATCTGGCCCACTGCGCTAAACTCT
ASCRP002990	8.68e-05	1.61e-05	-7.82601	2.82466	-0.613779	hsa_circRNA_102678	TTGCTGTACTTTGCCAACAAGATGAGAACTGGACTGATGACCAACT
ASCRP001856	0.000235	4.99e-05	-6.83947	1.60733	-0.616327	hsa_circRNA_101505	ATAATGGAGAGTTGATTGCACTGCCAACACTAACACCTGTAATAAA
ASCRP000892	0.0181	0.00652	-3.43936	-3.55559	-0.619687	hsa_circRNA_100510	AGCCATACAGCTCACCATCTGCTACCTGGATATGCTGATGACCAGT
ASCRP005375	0.0381	0.015	-2.94308	-4.40798	-0.619966	hsa_circRNA_400081	GGCTTGACTTTGCGTAAGTAGCTTATTCTTGGTTTGTATTTTCCTT
ASCRP001373	0.00428	0.00129	-4.45394	-1.86137	-0.62153	hsa_circRNA_101002	TTGGTATCGTGGAAGGACTCATGCAATGCCTCCTGCACCACCAACT
ASCRP000969	0.00604	0.00189	-4.20717	-2.26374	-0.623198	hsa_circRNA_100593	GTTGTATAAATGTACAGTAACTGGTATGAACCCTCTGTCTCCTTAT
ASCRP002559	0.000183	3.77e-05	-7.07426	1.90768	-0.625546	hsa_circRNA_102231	CTTTAAGAAGCTGGCAGAGAGGCTGATGACATCGTGAACTGGCTGA
ASCRP001296	0.000786	0.000194	-5.7716	0.15083	-0.626971	hsa_circRNA_100923	CCAGACCTTTCACAGACTTAATTCAGTGCACAAATGAGATGAATGT
ASCRP000557	0.00129	0.000345	-5.35301	-0.46247	-0.627766	hsa_circRNA_100168	ACCTCAGCACCATACCCAGGTCCACAAGGCGATTACAATTTCCAGT
ASCRP001008	0.00133	0.000356	-5.33109	-0.49526	-0.631604	hsa_circRNA_100634	GCAGCAGCAGGCCCTACCACAGGCTGAATCCTGACTATGAGAGGCT
ASCRP001385	0.0015	0.000408	-5.23333	-0.64231	-0.635559	hsa_circRNA_101015	CTTCAAGTGGCGGCCCCTTTGTTGCTTTATGCAAACAGACGGGACT
ASCRP003593	0.00013	2.58e-05	-7.40239	2.31611	-0.637069	hsa_circRNA_103295	CGACATCCGGGTCGGCCACACACCCGGAGCACCGTCATCACAGCGG
ASCRP003930	0.00287	0.000828	-4.74756	-1.39256	-0.638832	hsa_circRNA_103635	TTGGCCAAGACGATCACCAAACAGATTTTCAGCTGAACTCTCATCT
ASCRP002715	0.00626	0.00197	-4.17957	-2.30919	-0.639049	hsa_circRNA_102396	TCCTGGCCCTCGTCGTGGACCTGCTGCAGATGCTGGAGATGAACAT
ASCRP000859	0.00718	0.00231	-4.08019	-2.47356	-0.639186	hsa_circRNA_100476	CCATCTCCAGGAAGATTTCGATGTCGATCATTTTGTGTCTGACTGT
ASCRP001940	0.00979	0.0033	-3.85535	-2.8492	-0.645901	hsa_circRNA_101590	ACCATCACAGGCAGGGGCAGCCTTCCACCACGGGGAGCCCAGCTGT
ASCRP003642	0.000928	0.000237	-5.62321	-0.0638	-0.647268	hsa_circRNA_103344	GAAGGATTCAGAACACCTTTGTCCTAGAATATTGTGGAGAGGTACT
ASCRP000633	0.00506	0.00155	-4.3336	-2.05667	-0.64838	hsa_circRNA_100245	AAGGCAACAGGTGTCACAGCACGGTGGAGGAACTGCAATGTCTGGT
ASCRP003809	0.00266	0.000762	-4.80357	-1.30442	-0.653247	hsa_circRNA_103511	AGCTCAGCAGGAAGCCAGTTGAGGGAAGTTCTCCATGAATGTACGT
ASCRP002415	0.00134	0.000359	-5.32481	-0.50467	-0.658572	hsa_circRNA_102080	TCTCAGTGACCTTCAGGTGAGTGGCCGGGGTTTGCCTGATGATCAT
ASCRP004781	0.00578	0.0018	-4.23939	-2.21079	-0.662592	hsa_circRNA_104527	GAGCACAGAAAGAACGATCTCCTCAGCAGAATATAGTATCTTGTGT
ASCRP002278	0.00101	0.000261	-5.55319	-0.16613	-0.667331	hsa_circRNA_101937	TGACAGTCATTGATTTCACCGAGGATGAAGTGGAGGGTGCCCCCGT
ASCRP000579	0.000603	0.000144	-5.99496	0.46815	-0.673591	hsa_circRNA_100190	CCCTGGAAAGGATGACATCTGAACTGGAGAGCAGCCTAACGTCTAT
ASCRP002467	0.00744	0.00241	-4.054	-2.51703	-0.675975	hsa_circRNA_102135	TTTCTGCTTTATCTGATTATGGCATCGTCAAAGCATTGTGGTGTCT
ASCRP005068	0.000143	2.87e-05	-7.30963	2.20196	-0.676762	hsa_circRNA_104819	TCCACTAGCCTCACTAAAGGTTGCACAGAGCATTGAGGATCACCAT
ASCRP002963	0.0227	0.00837	-3.28998	-3.81174	-0.678032	hsa_circRNA_102650	ACTGCAATGATTATTGTACAGTGCTGTGGATACCAATCCACTTTCT
ASCRP003401	0.033	0.0128	-3.03567	-4.24891	-0.678815	hsa_circRNA_103097	TCAATCCCTCAAGGTTGGTGTTCGAGGAAGAGACATTGTTGTTCTT
ASCRP005003	0.0121	0.00416	-3.71316	-3.08921	-0.682988	hsa_circRNA_104753	ACTTATCAAAGTTTCGGAGCAACATCCCCTGTCACCTGGTTGATAT
ASCRP002185	0.0093	0.0031	-3.89465	-2.78319	-0.683542	hsa_circRNA_101842	TCTCCTGGCTGCTGCTTGCATATGCCACAGCAAACACAGGTGTGCA
ASCRP000886	0.000273	5.89e-05	-6.70215	1.42845	-0.685413	hsa_circRNA_100504	AAAGATTGTGTACCGTGATCTCAAGGCTGAGTCATCACTAGAGAGT
ASCRP002962	0.00688	0.0022	-4.10961	-2.42477	-0.685994	hsa_circRNA_102649	TATGACATTAGCCAGGTGTACAGTGCTGTGGATACCAATCCACTTT
ASCRP000985	0.00386	0.00114	-4.5329	-1.7342	-0.686293	hsa_circRNA_100610	TTTCAGCTTAGCAATATTCACAACCTCAGCAGGCCCTGTATAGTGT
ASCRP001745	0.0083	0.00274	-3.97201	-2.65365	-0.686679	hsa_circRNA_101386	TGTTTGATAGGTAAGTTCTCTTCTACGCTGTATGAGACTGGTGGCT
ASCRP003698	0.00736	0.00238	-4.06135	-2.50482	-0.689673	hsa_circRNA_103400	CACATCCCCGGGCAACATGCAGGTTCTGGTGACTTACGGTGGCGAT
ASCRP002412	0.000113	2.19e-05	-7.54721	2.49229	-0.691767	hsa_circRNA_102077	GAAAGCATTTGCTATTTCAAGAAGCCCCTGAATATCTACTTTGGAT
ASCRP003931	0.000598	0.000142	-6.00453	0.4816	-0.695495	hsa_circRNA_103636	TCTATGAATATGCAGATTTTCAGCTGAACTCTCATCTCTCAACACT
ASCRP003127	0.00607	0.0019	-4.20328	-2.27014	-0.695632	hsa_circRNA_102818	CTTTAAAAAGGGCAAGCGACTTGGTAATGAAGGTGGATGCTCTTCT
ASCRP000518	0.0116	0.00399	-3.73892	-3.0456	-0.696169	hsa_circRNA_100128	GCTGGTTTAGACTCAAGAACCTGGAGCTAGCTGCTGTGAGAGGATC
ASCRP002273	0.0109	0.00372	-3.78124	-2.97408	-0.69784	hsa_circRNA_101932	CCGTGCCTGCAGGTTGAGACTGAGCTAAAGTTAATCTGTTGTGACA
ASCRP001837	0.00155	0.000423	-5.20774	-0.68102	-0.700047	hsa_circRNA_101486	GAAGCAACAAACTGCACTTTTCCCACAGTCAAATCACTCGCCTCTA
ASCRP003801	0.0018	0.000499	-5.09331	-0.85524	-0.702553	hsa_circRNA_103503	GACATCAAGTATTCACCAGTTAATAGCACCAGCTGATTTTCACACC
ASCRP003989	0.000972	0.00025	-5.58379	-0.12133	-0.706041	hsa_circRNA_103695	TGATGTCACACTCAAGTCACAGCAAACTGTACAATGGCAGTTGAGT
ASCRP004471	0.000456	0.000105	-6.23965	0.80796	-0.707006	hsa_circRNA_104198	ATGGAGCTTCTTGCCAGTACTTCCGGGAATCTATACTCAATGACAT
ASCRP003137	0.0157	0.00557	-3.53527	-3.39169	-0.707969	hsa_circRNA_102828	GAGTGGAAAGGTGATGATGAACAGTCTACACAGATGGCTGCAAGTT
ASCRP001471	0.00864	0.00287	-3.94356	-2.70123	-0.709105	hsa_circRNA_101103	TCTTCTATGTTTCCACATCGGTCAGAAAAAGATAGGGAGACGTGGT
ASCRP003214	0.00154	0.00042	-5.21369	-0.67202	-0.711889	hsa_circRNA_102906	CACTGCTCAGTATAATTGTGTAAGTGACTGCATTGGAACTGGATGT
ASCRP005247	0.00972	0.00327	-3.86216	-2.83775	-0.716801	hsa_circRNA_105000	ATTTGGCAGAGGTCCTCCAGCAGCCTGACCTGAGTGGGTTAGTGAT
ASCRP002733	0.0169	0.00606	-3.48449	-3.47842	-0.721317	hsa_circRNA_102414	TTGGGATCCGGCCAGATGATTACTTGACCACCTCCTCCACCCTGAA
ASCRP005099	0.000404	9.11e-05	-6.35152	0.96063	-0.724792	hsa_circRNA_104852	CAACTGACAGGCAAAATCCTCAATGATGATACTGCTCTCAAAGAAT
ASCRP003907	0.000164	3.36e-05	-7.17317	2.03217	-0.725051	hsa_circRNA_103612	TTCAAAGTGTATGCATCTCATTCAGCAGGGCAAGTGTCCAGAGAAT
ASCRP001357	0.000127	2.51e-05	-7.42654	2.34566	-0.725194	hsa_circRNA_100986	AGCTGGCTACACAGATATGGAATGTGCAGATGTCCCACTATTAACT
ASCRP003793	0.000456	0.000105	-6.24101	0.80982	-0.726946	hsa_circRNA_103495	CAGACTTGAGGGCCGTTGCTCCAGGGAGAACTGCAAATATCTTCAT
ASCRP000365	0.043	0.0172	-2.86167	-4.54761	-0.733673	hsa_circRNA_002006	GGGGCTCCAAAATGACATCCTTAACTCCAGGCTGCAGGTACTCTGT
ASCRP003297	0.000314	6.89e-05	-6.57458	1.2601	-0.734304	hsa_circRNA_102990	CATCACTTAGGTCTTGACTCCACTAACGGGGACTTCTCATACGGCT
ASCRP002604	0.000535	0.000126	-6.10001	0.61503	-0.735633	hsa_circRNA_102285	CAGGAAGTCAAGTATCTTTTTACAGGACTTAAATTGCCCTTAGAGA
ASCRP000672	0.000103	1.96e-05	-7.64323	2.60776	-0.736548	hsa_circRNA_100284	GATCCAAAAGGAGTTTCCAGATGTCTTGGAATGCACTGTATCTCAT
ASCRP000575	0.00172	0.000476	-5.126	-0.80529	-0.737009	hsa_circRNA_100186	GGCACCAAAGTCCTACACACCTCCAAGCAACGAGTTCAAGATCAGT
ASCRP002946	0.00014	2.78e-05	-7.33545	2.23384	-0.742236	hsa_circRNA_102633	AAATTTGCCAGAGTGAAATGGTAAAGGAGCTGGATGGTCATGTGCT
ASCRP004791	0.000596	0.000141	-6.01127	0.49105	-0.744906	hsa_circRNA_104537	AAGCACTCCAGAGACGACTAAATGGTTGTTTTTGAGCACGTTCACT
ASCRP004864	0.000165	3.38e-05	-7.16599	2.02317	-0.748651	hsa_circRNA_104611	AGCCAATTATACAGTGTGGGACAGAGCAGAATGGGCTGATATAGAT
ASCRP000812	0.0398	0.0158	-2.91453	-4.45698	-0.764188	hsa_circRNA_100429	CAGCCTAAGGGATTGGCAGCCACCATTTGCATGTGATGTTGATAAA
ASCRP002760	0.0083	0.00274	-3.97123	-2.65497	-0.768073	hsa_circRNA_102441	TTTGAGTACCTCTTTGAGCAGGTATCACTCCTCCTTGCTTCAATCT
ASCRP005083	2.85e-05	4.46e-06	-9.06557	4.20163	-0.768501	hsa_circRNA_104835	TAGCAGCTGGCCTACCGATGTTCACCGTGCTCAGGAAATTCACCAT
ASCRP001635	0.00195	0.000544	-5.03385	-0.94648	-0.774501	hsa_circRNA_101274	AACAGTGCAGGTTCCTGATGTTATTAGCAGCATAAGGCAATTATCT
ASCRP004720	0.000148	2.97e-05	-7.27758	2.16229	-0.776484	hsa_circRNA_104466	GAACACCCAGAATGGCAACATCACAGAGCTCCTCCTGAAGGAAGGT
ASCRP004833	4.21e-05	6.99e-06	-8.61462	3.7188	-0.776532	hsa_circRNA_104580	GAGTTCACAGTGGGAATGTAAGACGGACTTAGATATTGCATACAAA
ASCRP004117	0.00101	0.000263	-5.54707	-0.17511	-0.776646	hsa_circRNA_103827	ATTCAAACATAGCAACTGAGGGCTTCGTGGGACACATATGCAACAT
ASCRP004248	0.0111	0.00381	-3.76788	-2.99664	-0.777028	hsa_circRNA_103968	ATAGAGAAAAAATGACAGTCCCTATCAGGGTGGAGTATTTTTCTTG
ASCRP003647	0.000407	9.19e-05	-6.34427	0.95079	-0.778029	hsa_circRNA_103349	TCTTCCAGCACTACCATGCCAATATGTGGGTGCCCCGGTGGCTTAT
ASCRP002485	0.00699	0.00224	-4.09774	-2.44444	-0.778864	hsa_circRNA_102153	AGAAGTTCTTGTTGTGAACACTTGTCCTGCTCCTTCACCTTTTTCT
ASCRP001529	7.29e-05	1.31e-05	-8.01027	3.03954	-0.781053	hsa_circRNA_101166	GCAGCTTATGAGGATGAATGAAATGAATGATGTGCCTTTCTTTGAT
ASCRP003794	0.0323	0.0125	-3.05159	-4.22154	-0.785239	hsa_circRNA_103496	ATGCTGTTGAGATTGGTTTTTCAGCAGCAGATGCTGTAACAGGACT
ASCRP002894	0.0133	0.00462	-3.64863	-3.19868	-0.789948	hsa_circRNA_102581	TCCCCATCACGGTCGGCTACCAGATCCGCTTTGAGAGCACACGTTC
ASCRP001166	0.000585	0.000138	-6.0281	0.51464	-0.79149	hsa_circRNA_100792	TTTAAAAGTTAGGCAAGATCTGGTCAAAGGTGAAGCGGTGAGTGCT
ASCRP000821	0.00534	0.00165	-4.29571	-2.11854	-0.792485	hsa_circRNA_100438	ATTTAACCGCTCTCTGCCTCCCAGAGGACTCAGGAGAGTGCAGCTT
ASCRP000988	0.000864	0.000217	-5.68949	0.03245	-0.798369	hsa_circRNA_100613	TTCACTGTTACAGGTTCGAGACTATAAGAGGCTTACCCCCATTTCT
ASCRP002093	0.000135	2.68e-05	-7.36808	2.27401	-0.808687	hsa_circRNA_101747	TAGAGCATCTGAAAACCCTGGCCAAGGACGAGGTGGGAATGGAAGT
ASCRP003240	0.00047	0.000109	-6.21139	0.76913	-0.810537	hsa_circRNA_102933	GAGGAGCAACAGGTCTGTAAACAGATTTGGCTAGGATTATTTGATG
ASCRP004158	5.89e-05	1.03e-05	-8.24397	3.30675	-0.81457	hsa_circRNA_103870	CCTGTACTCGTGGGAGGGCTGGTGAATTACCAGATCTCCGTCAAGT
ASCRP000400	0.0312	0.012	-3.07693	-4.17798	-0.815662	hsa_circRNA_100010	ACACCACGTGGACGCCAGGAAAGCATGTGCAGATGCAACTCTCTCT
ASCRP003651	0.00655	0.00208	-4.14545	-2.3655	-0.816417	hsa_circRNA_103353	ACAGAAGCTGGGGAAACTGACTCTACTCTGTGATGCCAAGACAGAT
ASCRP000974	0.00423	0.00127	-4.46297	-1.84679	-0.817136	hsa_circRNA_100599	AACAGTGGCTGTTGCAGCGTGACGACAGCATGTACGATCCCTGAAT
ASCRP004127	0.00264	0.000754	-4.81014	-1.2941	-0.822873	hsa_circRNA_103837	ATTGGTCCTAAACAGACACAGGGTGCTTATTGGTTCTCCGTTAGTT
ASCRP005284	0.00143	0.000387	-5.27039	-0.58641	-0.823827	hsa_circRNA_105037	TTGTACACAATTAGGAATACACCATTGACATCATCTTCTCCCAGAC
ASCRP004382	3.35e-05	5.38e-06	-8.87507	4.00007	-0.825655	hsa_circRNA_104109	AGCTGTGCAGGCTCAGAAAAAATGTCTGAATCAGACTTCCCCCATT
ASCRP001347	0.00104	0.00027	-5.52787	-0.20331	-0.82772	hsa_circRNA_100976	CAGAGTCCAGATTTATACACGTTGCTGCTGGAAGACATTCTTGTAT
ASCRP005317	3.16e-05	5.02e-06	-8.94526	4.07473	-0.828407	hsa_circRNA_400021	GCTGTGATATAACTAGTTGTTTACGAAACCCCATCTCTACTAACAA
ASCRP002850	0.0323	0.0125	-3.04957	-4.22502	-0.831032	hsa_circRNA_102537	GCAATGTGAGGCAACAGAGACATCCAGATGATCAGCTGTGGGGCTG
ASCRP005286	0.0144	0.00504	-3.59533	-3.28933	-0.832927	hsa_circRNA_105039	CCAAGTGACGGATCCCGAAGGCAAGCCGAAGAAGACACACATCCAA
ASCRP003549	0.000597	0.000142	-6.00696	0.48501	-0.835871	hsa_circRNA_103251	AAGATAACCAAGACAAGAGAAACAGCACCCAGGACTATCTTCCAAA
ASCRP003239	0.000817	0.000203	-5.73734	0.10154	-0.83633	hsa_circRNA_102932	ACAGTCATGCAGGTCTGTAAACAGATTTGGCTAGGATTATTTGATG
ASCRP000478	0.000113	2.18e-05	-7.54967	2.49527	-0.847886	hsa_circRNA_100088	TCTACAGCACGCAATCCCACAGAGTATTGATGAGGAAACTGAAGTT
ASCRP003756	0.0283	0.0107	-3.14428	-4.06217	-0.853348	hsa_circRNA_103458	CTGGCCAATGGTACCTGCTGGAGCAGCGAGACGTGGAGGTGAATGT
ASCRP002569	0.00779	0.00254	-4.01953	-2.57439	-0.860342	hsa_circRNA_102241	GTGAACAATGAATTCAATTCGCCACAATCTCTCTCTGAATCGTTAT
ASCRP004126	8.51e-05	1.57e-05	-7.84607	2.84824	-0.86328	hsa_circRNA_103836	TATGCTTAGGGGAATATGGAGCCATTGATGATGTAGATATTGATCT
ASCRP001601	0.000234	4.95e-05	-6.84573	1.61543	-0.865114	hsa_circRNA_101238	TCTCTCAGAGACGAAAGTTCCAGGAATGGATGGAGGTGCTTTAACT
ASCRP004724	0.000388	8.71e-05	-6.38717	1.00894	-0.868078	hsa_circRNA_104470	TGCAGATATATCTGGGGATAAGAACAAGAAACTGCGTCCCCTGTAT
ASCRP001039	0.000201	4.2e-05	-6.98323	1.79204	-0.87047	hsa_circRNA_100665	CATTACTCAGTCAGATGCCCTGGATGCAGCTAGAGGATGATTCTCT
ASCRP003062	0.0133	0.00463	-3.64751	-3.20058	-0.884239	hsa_circRNA_102750	TCCTTCAAGTGAACAATTGGTGATGGCTTGGACAACAGTGTAGCTT
ASCRP004671	0.046	0.0187	-2.81466	-4.62809	-0.893556	hsa_circRNA_104415	TAACCGCAGGCATGCTGTCTTGTCGACGGTCTCACTGATGCCTCTT
ASCRP000147	0.000594	0.00014	-6.01564	0.49719	-0.894749	hsa_circRNA_000896	CTGGTCGAGGGTCGGATTTGGGCGCAGGACGGGGAGTCGGGGGAGG
ASCRP000659	2.63e-05	3.99e-06	-9.17988	4.32092	-0.896007	hsa_circRNA_100271	TATAGTACACTATCCAAACCAGCAGCACTAACAGGATCGGAAACTC
ASCRP002061	5.4e-05	9.25e-06	-8.34234	3.41749	-0.899007	hsa_circRNA_101714	CCAGATGTCAAATTTGTTTGTCAGCATTCCATGGACTTTTTGCTAT
ASCRP001694	2.57e-05	3.87e-06	-9.21378	4.35607	-0.902467	hsa_circRNA_101335	CACAGGTCAGGAAGCAGAATATTCCTTATATGCCTTTGAAGTAAAT
ASCRP003169	0.000445	0.000102	-6.26396	0.84129	-0.903209	hsa_circRNA_102861	TGAGTTACAGGACATGGATTTGATTGACATACTTTGGAGGCAAGAT
ASCRP002239	0.00539	0.00166	-4.28913	-2.1293	-0.903417	hsa_circRNA_101897	TACTCGAAACAGATCAACAGGCGGTCCTTCGGGTCGGAGTGGACAT
ASCRP000772	7.74e-05	1.42e-05	-7.94105	2.95925	-0.903719	hsa_circRNA_100387	TGCTTGCACAGCAGAGGCCTTCGAGGAAGAGGCCCACCTCCTTCAT
ASCRP004569	0.000701	0.000171	-5.86704	0.28726	-0.911271	hsa_circRNA_104305	CCATGACAAGTTGGATCATCATCGCTGCCACAGTGGTTTCCATTAT
ASCRP002690	6.05e-05	1.06e-05	-8.20943	3.26762	-0.915079	hsa_circRNA_102371	AAGGTTACAGGAGTTCATGATCAAGTGTTGCCCACACCAAATGCTT
ASCRP003247	0.0115	0.00395	-3.7457	-3.03414	-0.916762	hsa_circRNA_102940	GATGAAGAAAGATGTTCACGGAAGACCAGGGTGTAGATGACAGGCT
ASCRP004084	3.85e-05	6.35e-06	-8.70921	3.82173	-0.918635	hsa_circRNA_103794	CTCTTGCTTATTCTGAGATGTTTGACTGGATCACACACAACAAAGG
ASCRP004855	0.00386	0.00114	-4.53465	-1.7314	-0.9226	hsa_circRNA_104602	TACACAGGAGCACCAGTTGCTTCTTGGTTTATATCTCCACTGTTGT
ASCRP005121	8.18e-05	1.5e-05	-7.88545	2.89438	-0.927292	hsa_circRNA_104874	CCCAAAATTACATTGCCAAGGTTTAGACGTCTGTGCCACTTGCCAT
ASCRP004442	1.46e-05	1.82e-06	-10.0217	5.16345	-0.927427	hsa_circRNA_104169	AAGCCACCAGCAGAACTTTGCAGAAAACACCATGAATGAACTCCTT
ASCRP005388	0.00369	0.00108	-4.56998	-1.67476	-0.929676	hsa_circRNA_400095	GCTCTTCCCCGAAGGGAGGCCTCCTGATGCGGGACAGCTCAGGTGT
ASCRP000294	0.0116	0.004	-3.73654	-3.04964	-0.929789	hsa_circRNA_001547	AGGGCAGTGGGTGGGAGGGTGCAGGCACTGGCCTGGGGCTGCTCTT
ASCRP004900	8.8e-06	9.82e-07	-10.7309	5.82772	-0.935445	hsa_circRNA_104647	GCTCTACAAGGTCCCTGACAGGCTGGATGAAATGAGATCCCCATGT
ASCRP000401	0.000311	6.78e-05	-6.58796	1.27785	-0.937889	hsa_circRNA_100011	GGACACACAGGCTTCTCGTCAGTGCCTCGCAGGATGGTAAACTTAT
ASCRP003804	0.004	0.00119	-4.50559	-1.7781	-0.940954	hsa_circRNA_103506	TGTCAGTCTGCAGCTACTCAGATCAACCTCTCCACTTCTCCTACAC
ASCRP003044	4.13e-05	6.84e-06	-8.63555	3.74166	-0.945295	hsa_circRNA_102732	TTCACATACTGCTGGTTCATACGTTTTATGAAGCTGTGGGGTACAT
ASCRP004251	0.000103	1.94e-05	-7.65272	2.61911	-0.946963	hsa_circRNA_103971	GGCCTGCATGTCGCAGTCTAGCAGAAGCTTGTTCAGATGGGGATGT
ASCRP001000	0.00728	0.00235	-4.06961	-2.4911	-0.947502	hsa_circRNA_100626	AAGGCAGCAAAGTATTAGTTGCCAAGCTGTTCTGCCTTTCTGGAAT
ASCRP001464	0.000236	5.02e-05	-6.83392	1.60015	-0.951507	hsa_circRNA_101096	GAGAGCAATTAGTGAGACAGGTTCTTTTTTATCTTGGCCAGTATAT
ASCRP001118	0.00994	0.00336	-3.84463	-2.86724	-0.951833	hsa_circRNA_100744	CAACACCATGGTACAACTGGATTTGGAACAAATCCAGGTGGTCTCT
ASCRP003355	0.000446	0.000102	-6.26203	0.83863	-0.960893	hsa_circRNA_103050	AACCTGTCAGTGCTGCAAGTTTACCCAAGGTCCAGCCTAGCCCCTA
ASCRP001389	0.000445	0.000102	-6.26457	0.84211	-0.961583	hsa_circRNA_101019	ACCTTTCAAGCATAAGCAGTACTATAATGGATGTAGACAGCACAAT
ASCRP000216	4.57e-06	4.37e-07	-11.7241	6.69571	-0.962264	hsa_circRNA_001172	GAGGAAGGAAGTTTTATTTTTCTTCTGGTGATCCATGGATGCCTAT
ASCRP003083	0.000173	3.56e-05	-7.12209	1.96802	-0.964344	hsa_circRNA_102772	TTTTAACAAGATTTGTCCAATATGTGCAGCGTTACCTGGAGGCGAT
ASCRP005278	0.000114	2.23e-05	-7.53133	2.47309	-0.966084	hsa_circRNA_105031	AGGCAATCAGGGTTCTTTTCCTATGACTCCATCAATTCCAGCTAAT
ASCRP001961	0.00489	0.00149	-4.35941	-2.01464	-0.971777	hsa_circRNA_101612	AGCTATTCAGGGGGCAGCTGGCATTTTATGCTATGTGGGAGCCTAT
ASCRP003528	0.000599	0.000143	-6.00135	0.47712	-0.972004	hsa_circRNA_103230	CACATTTCCAGACTTGATTATTCTTAGAAATGCACTTGACCTGCTT
ASCRP005360	0.000811	0.000202	-5.74374	0.11077	-0.972133	hsa_circRNA_400066	CCTGCCCCACCGGTCACAGCCTCATACCAAGGGCTGGAGAGACGAT
ASCRP005333	0.000281	6.1e-05	-6.67404	1.39153	-0.972568	hsa_circRNA_400037	CACTCAAGTGTTTCCTAATGTTATCTCAAGCTTCTCTGGTCCTCTT
ASCRP001087	0.0045	0.00137	-4.41666	-1.92168	-0.975942	hsa_circRNA_100713	AGCAATATTGCTTACAGAGCTTCCTGCCTGACACAGCTCACTTCAA
ASCRP001492	0.00614	0.00193	-4.19485	-2.28402	-0.986346	hsa_circRNA_101125	AAGAGAAAAGGAGTTAGCTGTGCCAGTGGTTCATGACGGGGGCGCT
ASCRP001332	0.00401	0.0012	-4.50163	-1.78448	-0.987493	hsa_circRNA_100960	AGAGCTTTTGGGCAAGGACTTCCTCGTTCTGCCCATCTTCCTAACA
ASCRP003461	0.00821	0.00271	-3.97997	-2.64037	-0.990777	hsa_circRNA_103160	GACCAACTCATTCTCTTTCAACATGTTCGACCACCCTATTCCCAGG
ASCRP003604	1.8e-05	2.5e-06	-9.67708	4.82601	-0.993801	hsa_circRNA_103306	AGCAACCAAAAGCCAGGTGATCTTTAGACAGTGACTGAGTATGGAT
ASCRP001868	0.0406	0.0161	-2.90242	-4.47775	-0.995233	hsa_circRNA_101517	GAAACTCCAGCTGGGAACTTCTCCACTTCATCTAGCAGCACAGTAT
ASCRP000142	0.0431	0.0173	-2.85989	-4.55066	-1.00017	hsa_circRNA_000868	TCACAATACAGGAACGTCGATACGATGCGGTCAGGACCCTCCCTGT
ASCRP005330	0.0499	0.0204	-2.76121	-4.71941	-1.00125	hsa_circRNA_400034	CCAGGACCCTAGAATCTTCATAGTATAATCTTCCCTGCCTCTCAGC
ASCRP003045	0.00348	0.00102	-4.61022	-1.61046	-1.01341	hsa_circRNA_102733	ATATGATAAATAAGGTTCATACGTTTTATGAAGCTGTGGGGTACAT
ASCRP002020	0.00432	0.00131	-4.44494	-1.87593	-1.01573	hsa_circRNA_101673	ATCCTGTTCCAGGATGGGAGTCCCAGCTTCTGGAGACGGGGTTCCT
ASCRP001040	2.35e-05	3.49e-06	-9.31943	4.46493	-1.0168	hsa_circRNA_100666	GACGGCCAAGTCAGATGCCCTGGATGCAGCTAGAGGATGATTCTCT
ASCRP001029	0.0413	0.0164	-2.89067	-4.49791	-1.02596	hsa_circRNA_100655	AGTACTCAAGGGAACGGACAGTCCCTGGGTCTCCGACCCCAATATT
ASCRP002938	0.00734	0.00237	-4.06383	-2.5007	-1.02644	hsa_circRNA_102625	AATAGAGCATTATGCTCGGCAGTTTTAACGGTGACTCCCTGATGAT
ASCRP003150	0.000838	0.000209	-5.71584	0.07054	-1.02666	hsa_circRNA_102842	CAAATAGCAGGCAGTGGAGCTACTGCTGTGGTTCAGGCAGCCCTAT
ASCRP000854	0.000661	0.00016	-5.91673	0.35779	-1.03216	hsa_circRNA_100471	AAACTTCAAGGTTCAGTCCTCAGTGGCTGTAGGAACTCCAGATTAT
ASCRP001537	0.0009	0.000229	-5.64986	-0.02503	-1.03738	hsa_circRNA_101174	GGCCAATAAGACTGCTGCCTCATATCCGGGGGAATGTGGGCTTTGT
ASCRP003112	0.0011	0.00029	-5.47644	-0.27909	-1.03772	hsa_circRNA_102803	CATGTGCTCAGTCACGAGCCCGGGCTGGTACAGTTGGTGAATTACT
ASCRP002537	0.000253	5.4e-05	-6.77336	1.52152	-1.04819	hsa_circRNA_102209	GCAGCAGCAGCTTCACCAGGTCACCATGGCTGTTATTGGCTCCCTT
ASCRP001030	3.04e-05	4.82e-06	-8.98705	4.11897	-1.04962	hsa_circRNA_100656	AGTGAGTCAGGTTGAAATTTATAAGAGTTTCCGCCCAGGTGACATT
ASCRP003899	0.0017	0.000468	-5.13744	-0.78784	-1.05151	hsa_circRNA_103604	CCATGGTCTCAGCTTTCTAAAACCAATTTTTCCAACAACAACGATT
ASCRP000274	3.85e-05	6.33e-06	-8.7124	3.82518	-1.05649	hsa_circRNA_001426	TGCAGGCAGCGCAGGGTAAGGAAGAAGTTCCAGTTGTTGCTTTTAT
ASCRP001845	1.67e-05	2.21e-06	-9.8109	4.95824	-1.06928	hsa_circRNA_101494	CCTTACAGCGCCTCGAGCTGTGGCAGGTTTTCGAGGGACAGTTCGT
ASCRP000578	0.000683	0.000166	-5.88962	0.31935	-1.09598	hsa_circRNA_100189	TTCAGCACAGGATTCGAGGCACAAACCCAGCAGCCTCAACCTAGTT
ASCRP004085	1.58e-05	2.08e-06	-9.87858	5.02454	-1.09609	hsa_circRNA_103795	ACACCCATGTGAAAGAGATGTTTGACTGGATCACACACAACAAAGG
ASCRP005292	1.38e-06	8.16e-08	-14.0434	8.48482	-1.09883	hsa_circRNA_105045	AAGAGTTCAGAATGTTCGCACACAAGCCATGTACCAGATGATGGAT
ASCRP000668	0.000155	3.14e-05	-7.23011	2.10329	-1.10512	hsa_circRNA_100280	GAGACAAACAACATACAAATAACTGATACCGTGCTTCCAGAAGATT
ASCRP000661	0.00105	0.000275	-5.51599	-0.22078	-1.10656	hsa_circRNA_100273	TTTACCAGAGTGCATGATTCCACCTTTCCACTGATAGACTCAAGTT
ASCRP003920	4.78e-06	4.59e-07	-11.6616	6.6431	-1.10715	hsa_circRNA_103625	GCAGCCTACAACTGTTGGTAGAGAAAATCTTTGCTCAGTATCTTGT
ASCRP003824	2.03e-05	2.91e-06	-9.51372	4.66248	-1.11183	hsa_circRNA_103526	ACTAGGCCACGCAGCCACATAAAGAAGATCCCTAATAGTCATTTCT
ASCRP004005	0.00341	0.000994	-4.62519	-1.58659	-1.1126	hsa_circRNA_103712	AGACAGATCTGAGTATCTGACTGTCTTCTCTCAGATGATTGCATTT
ASCRP000387	0.0312	0.012	-3.07444	-4.18226	-1.12149	hsa_circRNA_002153	TTCATATGAGTGCTACTCATTGAGTTTCCTTGTGAGGAGATTGTGT
ASCRP004519	0.00075	0.000184	-5.81149	0.208	-1.12212	hsa_circRNA_104248	AGGGCTGAAAGGTGCTGTTTGGCACGGCCGATGGGCAGGTGATTGT
ASCRP000193	1.56e-05	2.04e-06	-9.89986	5.0453	-1.12321	hsa_circRNA_001072	ACAGGCCCAGCGTGGCCAAGATCGTGTCTGACCGCAACCTGCCCTT
ASCRP001043	0.00148	0.000403	-5.24348	-0.62699	-1.12473	hsa_circRNA_100669	CTCTGAAAAAGTTTCTCAGTTTGGGTGCAGATCATTTGCTTTGCTT
ASCRP004197	4.55e-06	4.32e-07	-11.7391	6.70827	-1.12826	hsa_circRNA_103917	AAAGGCCAAGGACATATTTGACAGTGATTGGTACACTTCTCGAAAT
ASCRP003947	7.31e-05	1.32e-05	-8.00556	3.03409	-1.13296	hsa_circRNA_103653	GGCAATCAAGGGGTGGCACTGAATCAACAAGACAAGCAACTCAATT
ASCRP004941	3.4e-05	5.5e-06	-8.85291	3.9764	-1.13331	hsa_circRNA_104689	ACATGCCACATTTCTTTCAAGATGGCTTGAAAACAGCTGATAAGTT
ASCRP002710	1.69e-05	2.24e-06	-9.7932	4.94084	-1.13576	hsa_circRNA_102391	AGAAATAGCCTACCAGAACTTAACACTACAAGCGGAAGCCTTCCTT
ASCRP005198	0.00972	0.00327	-3.8622	-2.83769	-1.15083	hsa_circRNA_104951	ACGATCCTCGAATTCAGCACAGACTCTCAGCGTTCTCATCTCTCTT
ASCRP004215	0.00545	0.00168	-4.28095	-2.14268	-1.15231	hsa_circRNA_103935	TTATCTCATGCTGTGCAGATTCTTGCCAGCTCTCATTACTGCAGTT
ASCRP001720	0.00263	0.000749	-4.81439	-1.28744	-1.15295	hsa_circRNA_101361	TTGGCTGCAGTACAGCTATTGGAATCAGATGCAAAGATGGTGTTGT
ASCRP002767	0.0047	0.00143	-4.38763	-1.96878	-1.15817	hsa_circRNA_102448	GGTGGATCCTGTTCATGGGCTCCATCGCCTACCTCTTCTTCACCAA
ASCRP004746	0.000659	0.000159	-5.92175	0.3649	-1.15839	hsa_circRNA_104492	GCTGTAAATGTACTTGATTCTAAAGCTCGAAAGGCCTGCTATAGTT
ASCRP002327	2.83e-05	4.4e-06	-9.07995	4.2167	-1.16162	hsa_circRNA_101990	GGACACTGTGTAAAGCCCAATCTGCAGGTGTTGCGAGCCCGATTCT
ASCRP002849	3.43e-05	5.56e-06	-8.8432	3.96601	-1.16164	hsa_circRNA_102536	CCCGAGGCCCATGCTGACCTGACCTTTGACCAGACGGCGTGGGGGG
ASCRP001247	0.00105	0.000274	-5.51863	-0.2169	-1.16468	hsa_circRNA_100874	AGCATATCAAACGGAATCAGTCCCCAATGCCTGGAAATTCCTCATT
ASCRP002277	2.94e-06	2.36e-07	-12.5333	7.35489	-1.16812	hsa_circRNA_101936	ACAGGAAGATCATCGCCAAGGGGGAGGAGGACCTGCTGAGCATCGT
ASCRP000636	0.000707	0.000173	-5.8591	0.27596	-1.16898	hsa_circRNA_100248	ACACACTGAGTGATCAAGTTGTTCCTGCAGCACAGTCTTCACCTAT
ASCRP000448	0.00564	0.00174	-4.25838	-2.17965	-1.16914	hsa_circRNA_100058	ATCCTGTCTTGGATCTACCAAGGATTCCTCCTGCTTTACAGTAGTT
ASCRP003417	0.00034	7.53e-05	-6.50311	1.16486	-1.17453	hsa_circRNA_103113	TTTTGCAGTCGAGGAGTTTAATAAAGAAACTGGGCAGCCCCTTGTT
ASCRP003179	0.022	0.00808	-3.31066	-3.77623	-1.17888	hsa_circRNA_102871	GGTTTCAATGGCTGACAGAGTACTTCTTGGTGGTCCTGGTAGCTTT
ASCRP003588	0.0312	0.012	-3.07481	-4.18162	-1.18337	hsa_circRNA_103290	ACCCCCATCTGCTCCAACCAGGAATGGAGACGCCATTGGATGTTTT
ASCRP000906	0.0333	0.0129	-3.03081	-4.25727	-1.18549	hsa_circRNA_100525	TGACACTAGTGATTCTAAACTGCCTTCCTCGGTTCGCAGTACACTT
ASCRP000476	1.51e-05	1.9e-06	-9.97472	5.11806	-1.18602	hsa_circRNA_100086	GACTCTCTCAACAATCCCACAGAGTATTGATGAGGAAACTGAAGTT
ASCRP001688	3.37e-05	5.42e-06	-8.86861	3.99317	-1.18691	hsa_circRNA_101329	TTAACTTATATCTGCCTGTCAGATTCACTGCGTGCTGTCCTCACTT
ASCRP004547	0.00288	0.00083	-4.74528	-1.39616	-1.18813	hsa_circRNA_104282	ACCTGGATGACAACGAGAGGAGGAAGGAAGCAGCCACCCTCGCCAT
ASCRP005196	9.4e-06	1.07e-06	-10.6333	5.73861	-1.18839	hsa_circRNA_104949	GATGCTTATCGTTTTGACGAAGTATATTATGGGCAGTACATCTCTT
ASCRP002891	0.000859	0.000215	-5.69437	0.0395	-1.18872	hsa_circRNA_102578	GGATCATGTGGTGCCCGTGGGGCAGGAGGTGGAGGGGATGAACATC
ASCRP003202	2.56e-05	3.85e-06	-9.21825	4.3607	-1.19566	hsa_circRNA_102894	GGCAATGAGACAGCTCCATAATGGGAGAAGTAAAGAACAAAGACTT
ASCRP004120	7.31e-05	1.33e-05	-7.99907	3.02658	-1.19596	hsa_circRNA_103830	TCACACAAGATGCTACACCGGCTCTTTCACCATGCCTGGATCACTT
ASCRP004552	0.000211	4.43e-05	-6.93753	1.73361	-1.19684	hsa_circRNA_104287	TTCTCTGCAGATGCAGTACCAGCAGAGCATGCAGCAGCACTCCAAG
ASCRP002954	0.000903	0.00023	-5.6463	-0.0302	-1.20386	hsa_circRNA_102641	TGAACTGCCTGAAGAGCTCTATAGTATCAACCCTCCTTGCTCTTAT
ASCRP004977	6.75e-06	7.06e-07	-11.1254	6.18081	-1.21069	hsa_circRNA_104727	CCCAGCGACACCGAACAACAACGTATCCTTACACAGAGACACAGAT
ASCRP003626	0.000117	2.29e-05	-7.50582	2.44219	-1.22054	hsa_circRNA_103328	ATATTCTGAGAATGCATCTACTCATGCCTCGAAATCTCCTGACAGT
ASCRP001276	0.000257	5.5e-05	-6.75848	1.50212	-1.22082	hsa_circRNA_100903	AAGACTTTATTCAGCCTTTTGTCTGTGGGAAAAGCAGGAGACGCTT
ASCRP002671	6.47e-05	1.15e-05	-8.13169	3.1791	-1.2303	hsa_circRNA_102352	GTGGAAATCGTAAGAAAAAGCTCCCAAATTATAACCAGCCCCCTTC
ASCRP000666	6.3e-06	6.52e-07	-11.2239	6.26715	-1.2316	hsa_circRNA_100278	AACTCCAGACATGATTGCTTATGCCCGTATAGAGGGGGATATGATA
ASCRP004306	2.37e-06	1.77e-07	-12.925	7.65986	-1.23844	hsa_circRNA_104031	CAGTTACCAGGATCAGTTCCATGACAAGACCCCTTATACGATTATG
ASCRP002615	0.00161	0.000442	-5.17764	-0.72667	-1.24304	hsa_circRNA_102296	GAAGTATACAATGTACCATTGGACTCTCAGATTACACCACCACCTT
ASCRP004813	2.23e-05	3.27e-06	-9.38897	4.53603	-1.24412	hsa_circRNA_104560	ATAGCAATGCACAGCCAATTTCATGCTCCACTATAGATTGCTTCCT
ASCRP002422	0.0446	0.018	-2.83636	-4.59096	-1.25224	hsa_circRNA_102087	AGAGCTCAAGGCCCCATCAGCCAGAAGATGTATGCTGTGCTGCCTT
ASCRP003430	0.0219	0.00806	-3.31226	-3.77349	-1.25321	hsa_circRNA_103126	ACAATCACAGTACTTTACCTCGTGTGGGCCTTTATTCCTGAATCTT
ASCRP001007	0.00145	0.000394	-5.25876	-0.60393	-1.257	hsa_circRNA_100633	AAATATCAGTTGGATCCCACTGCTTCCATTTCTATTCCCCTCTTCC
ASCRP003692	1.03e-06	5.67e-08	-14.5994	8.87169	-1.26102	hsa_circRNA_103394	TGCTGAACTGATCATGATGCTGCGATTAATAGATATAGCCGTTTAT
ASCRP001480	5.72e-05	9.94e-06	-8.27425	3.34095	-1.2671	hsa_circRNA_101113	TTACCTACCATTTACAAACCGTGCTATCAAGACTAATCAGGACCTT
ASCRP004095	0.0305	0.0117	-3.09123	-4.15338	-1.27027	hsa_circRNA_103805	ACACTTAACTGACCTGCGCGAAGTCTGGCTCAATTATCCTCTCCAC
ASCRP003316	0.00193	0.000537	-5.04209	-0.93381	-1.271	hsa_circRNA_103010	TTTACAAGAGCCCTGAGCTGCCACGGATACTGAGGTTGGGGTGACT
ASCRP002784	0.00201	0.000561	-5.01148	-0.98094	-1.28895	hsa_circRNA_102467	AGATGACGTGGCGAACAAATACTGTGAATCTTGAGCCTTCTCCATT
ASCRP003695	0.000102	1.93e-05	-7.65743	2.62475	-1.30859	hsa_circRNA_103397	CATGCTCCAAATTACCCATGGGTGTATTGTTTCCACAATAAAACTT
ASCRP000299	4.55e-06	4.29e-07	-11.7483	6.71606	-1.31262	hsa_circRNA_001578	TTATCTTCAGTCCAGCATCAAGGTCCTCAGAATCATCTGGAAGCTT
ASCRP003802	0.000164	3.35e-05	-7.17575	2.0354	-1.31415	hsa_circRNA_103504	GTATTCACCAGTTAATAGCACCAGATCAACCTCTCCACTTCTCCTA
ASCRP000213	0.00398	0.00119	-4.50836	-1.77364	-1.31693	hsa_circRNA_001157	TGGTGGCACCGTGCCCCTGTGGGCTGAGGGGAGCCACACAGCCATG
ASCRP004983	5.06e-06	4.92e-07	-11.5735	6.56846	-1.32654	hsa_circRNA_104733	AGTATGATGATTGGAAAATGGATATACCTTATTTGATTATGATGTT
ASCRP003423	2.74e-05	4.21e-06	-9.12455	4.26333	-1.32704	hsa_circRNA_103119	ATTTGACAAGCTCTTTTCGCTTATGGATATGAAACCTCCCATCTCT
ASCRP004392	5.35e-05	9.14e-06	-8.35449	3.4311	-1.33857	hsa_circRNA_104119	CGCATTTCAGGGCACAGACAGAAGCTTGATGACTCTAAACCTAGTT
ASCRP003431	0.000227	4.8e-05	-6.87063	1.64759	-1.34471	hsa_circRNA_103127	AGCAACCTCTAACTAACCAGTGTTATAGTTTTGCCGCTGGACTCTT
ASCRP000609	4.25e-05	7.08e-06	-8.60189	3.70488	-1.34844	hsa_circRNA_100221	TGTACTGTTGGCATGTACTGGCATTGAAAACATTGACGAAGCTATT
ASCRP001608	0.0169	0.00603	-3.48706	-3.47401	-1.35285	hsa_circRNA_101245	GGAGACAGAGAATTCTGCTTGGTCAGAATCGTGATGGCATTGTGTT
ASCRP004223	6.87e-07	3.34e-08	-15.4425	9.43162	-1.36205	hsa_circRNA_103943	AGACTTAGTGCAACACCACAGCTTACTAACAAGAATCCCAAAATGA
ASCRP003621	6.79e-06	7.12e-07	-11.1153	6.17185	-1.36309	hsa_circRNA_103323	ACATTACCAGATATTATGATCAGATTTGTTCTATTGAACCCAAATT
ASCRP003478	8.16e-05	1.5e-05	-7.88955	2.89918	-1.36414	hsa_circRNA_103179	TTTCTTCAACACCGAAGCCAGGACAGCACAGCCGTAGCACTCTCAG
ASCRP001926	1.61e-05	2.12e-06	-9.85604	5.00251	-1.36583	hsa_circRNA_101575	TAAGGGTTTCTCTACTATGTCCACATCAGACAACAGTCAGCGCTTT
ASCRP004761	3.13e-06	2.58e-07	-12.4121	7.25869	-1.36664	hsa_circRNA_104507	TGCAGTCCAGATATTACAGGTATGGCCTCACATGTGCAAGTTTTCT
ASCRP002568	0.000383	8.6e-05	-6.3976	1.02303	-1.36857	hsa_circRNA_102240	GTGAACAATGGTGCACATTCAGGTTCCCGAGCACAAACATCAAGAT
ASCRP001050	0.000106	2.03e-05	-7.61307	2.5716	-1.36914	hsa_circRNA_100676	CCTAAACCTGGTTGGACCGACAGTTACAAGACATAGTGTACAAATT
ASCRP004176	0.000116	2.27e-05	-7.51335	2.45133	-1.3718	hsa_circRNA_103896	ATCAGAAGAAATGAGTCATCACCAGTGTTATCGCCAAGGAAGCCTT
ASCRP000744	0.000113	2.19e-05	-7.54664	2.4916	-1.37235	hsa_circRNA_100359	CACTGGACAGGTTCATGCTGAATACTCTAGATTTGTGAATCAGATT
ASCRP000223	1.86e-05	2.59e-06	-9.63898	4.78807	-1.38383	hsa_circRNA_001196	TAAAAGACTAAATATACTGCTGCTTGGAGGGGGATGGGGATTGGAA
ASCRP001461	1.2e-05	1.42e-06	-10.3053	5.43382	-1.3865	hsa_circRNA_101093	CTTTGTATAGCATCCATGAGTATGTTTTCTGATTTCCTGCAGTCTT
ASCRP001644	7.77e-06	8.43e-07	-10.9128	5.99195	-1.38951	hsa_circRNA_101283	ATAGAAATCCAATAGGCATCAGAGACCCCAACTCTACAAGGCCTTT
ASCRP001013	2.96e-06	2.41e-07	-12.5063	7.33355	-1.39356	hsa_circRNA_100639	TTTAGTGCAGACTGGGCATTTAGCTATGGAGACATTATTATCCCTT
ASCRP004220	1.22e-05	1.45e-06	-10.2824	5.41229	-1.40175	hsa_circRNA_103940	CTAACACTGGCAGAAGATGGCTGTGCCACCCACGTATGCCGATCTT
ASCRP004792	1.45e-05	1.8e-06	-10.0389	5.18007	-1.40296	hsa_circRNA_104538	ATCAGAAGGCTTTGCTGGCCTGAAAAAGGTTGTTTTTGAGCACGTT
ASCRP001326	4.92e-07	1.62e-08	-16.6642	10.1911	-1.40834	hsa_circRNA_100954	AGGCCAGCTGGAATTAGTATCCGATACCAATCAACATGTCAAATCG
ASCRP002536	0.000223	4.69e-05	-6.88963	1.67208	-1.40844	hsa_circRNA_102208	ACAGCGTCATCTTGAGCGGGTCACCATGGCTGTTATTGGCTCCCTT
ASCRP001828	1.47e-06	8.97e-08	-13.9023	8.38433	-1.41457	hsa_circRNA_101477	AGCCAGTTATACAATTCCAAGCTCGAGTGTCTCGGCAAACTCTGTT
ASCRP001870	2.25e-05	3.32e-06	-9.37216	4.51888	-1.41796	hsa_circRNA_101519	AGATGCACTTTTCAAGAGTCACTGCTAGTTGGATTGAAGCACACCT
ASCRP004002	1.53e-05	1.96e-06	-9.94329	5.08757	-1.42762	hsa_circRNA_103709	ATTTCCCATCTTGCAGATGTGTAGAATTCAACTAGAGGGCAGCCTT
ASCRP005109	0.00396	0.00118	-4.51409	-1.76443	-1.43061	hsa_circRNA_104862	GAAAAACAGAATGGAAAAGAGTCTTCTGATCTGGACGTTGGTGGTT
ASCRP000630	8.99e-05	1.67e-05	-7.78755	2.77934	-1.43362	hsa_circRNA_100242	TATACCTCAGGTAGTCAAGTGAAAAAATGAGCTTCATCTGTGGATT
ASCRP005181	1.99e-05	2.83e-06	-9.54169	4.69064	-1.43427	hsa_circRNA_104934	ACCTCCAGAACCTAGCCATCACGGCCAACCGGGTTGAACCATGATT
ASCRP000931	1.7e-05	2.26e-06	-9.78429	4.93206	-1.43654	hsa_circRNA_100551	ATATGGACCCAAATCAGAAGGGGTTTCTAGAGTTGATCATGGCCTT
ASCRP000732	2.24e-05	3.3e-06	-9.37862	4.52547	-1.44397	hsa_circRNA_100347	CCTTATTCTGCCACAAGTATATGGTTATGATGACTTGCAGATGCTT
ASCRP003432	1.07e-06	5.93e-08	-14.5277	8.82261	-1.44685	hsa_circRNA_103128	AGACCAAAGATGGAAAACGGTGTTATAGTTTTGCCGCTGGACTCTT
ASCRP003416	1.17e-05	1.36e-06	-10.3491	5.47505	-1.44891	hsa_circRNA_103112	GCAGATACAACACCAGCAGACGTTTTTGAATCAACTGAGAGAAATT
ASCRP003557	0.000335	7.37e-05	-6.52069	1.18834	-1.45619	hsa_circRNA_103259	ACGGACCTTGCATCCAGCACGTGTATGGTGCCCAGCACCCCCCCTT
ASCRP004797	1.99e-05	2.82e-06	-9.54575	4.69473	-1.45668	hsa_circRNA_104543	GACTTCTTTGGACCCATTCCAACAATCTCGTAAAACATGGTGGATT
ASCRP003319	5.07e-05	8.62e-06	-8.41038	3.4935	-1.46113	hsa_circRNA_103013	TTCATCATGCACATCTTCAAGCATGCTCAGGGATCTTCATTGCCTT
ASCRP003746	3.69e-06	3.2e-07	-12.127	7.02896	-1.4652	hsa_circRNA_103448	GGCTGAAGAAGTGCTGGCCGGGATGAATGTCTACTCCTCTGAATTT
ASCRP002390	1.26e-05	1.52e-06	-10.2289	5.36168	-1.47119	hsa_circRNA_102055	CATCCTATTGAAGAATGGTGGACTCATCTTTGGTTAAATGAAGGTT
ASCRP001261	3.73e-05	6.07e-06	-8.75463	3.87083	-1.48298	hsa_circRNA_100888	GAAAAGGAGAGAGACAAAAGATGATGGAAGCATTGCTGTTGCCCTT
ASCRP000846	1.77e-05	2.38e-06	-9.72755	4.87606	-1.49179	hsa_circRNA_100463	CGGCAATTCAAGATATTTTCTGATTTCCGCCAGTTCCTTTATAGTT
ASCRP004182	2.66e-05	4.05e-06	-9.16592	4.30642	-1.49937	hsa_circRNA_103902	TTTCACATAGGGAACAACCTATCTTCAGCACTCGAGCTCATGTCTT
ASCRP003138	0.000212	4.44e-05	-6.9357	1.73127	-1.50303	hsa_circRNA_102829	AGCATTACAGATTGTGCTTCAAGAAGACCATAGGGAAGAACGCATT
ASCRP005376	4.49e-07	9.19e-09	-17.691	10.7869	-1.50317	hsa_circRNA_400082	ACACACTCGTGCACTCATGGACAGCTGTCCTTCACATTCAAGCACT
ASCRP004463	1.56e-05	2.04e-06	-9.89989	5.04534	-1.50852	hsa_circRNA_104190	ATAGCAAAAGCTGCTCAGTTTATTTATTCACGGCGTGACAAACCTT
ASCRP000247	0.000158	3.21e-05	-7.21091	2.07935	-1.51153	hsa_circRNA_001300	TCAAATAATAAATACAGAAGGAGGCTGGATAGGGATGGAGAGGGGT
ASCRP001581	3.24e-05	5.18e-06	-8.91448	4.04205	-1.52487	hsa_circRNA_101218	GGCGAGTCAGGTATCATGATATTAGCTGGTTTGACATCAAGTCATT
ASCRP000647	6.45e-07	3.06e-08	-15.5839	9.52253	-1.5329	hsa_circRNA_100259	AGTTTCACAGGAACAATGCCACACAACCAAAGAAGTCTATTAGCTT
ASCRP002766	0.000153	3.1e-05	-7.24244	2.11864	-1.53317	hsa_circRNA_102447	AAGGCTGTGGGGACCAACGAATGCTTGGACAACAACGGCGGCTGTT
ASCRP004826	6.14e-05	1.08e-05	-8.19318	3.24918	-1.54058	hsa_circRNA_104573	ACTATGATCAAGCGATCGTCTTCTGATCAAAGGAGGTAAAATTGTT
ASCRP003950	9.8e-07	5.26e-08	-14.7153	8.95056	-1.54136	hsa_circRNA_103656	ATTTAGAAAGACTGAGAGTAATCATGACACGGCACTAACACTTGCC
ASCRP004003	4.78e-06	4.61e-07	-11.6564	6.63871	-1.54214	hsa_circRNA_103710	AAGTTTCATGAGAATGTAACTGGTCACTACATTTCCCCCTTTCATG
ASCRP004119	8.39e-06	9.33e-07	-10.7915	5.88271	-1.54221	hsa_circRNA_103829	GCTACACCGGGGCTTCGTGGGACACATATGCAACATGCCTATGATT
ASCRP000423	0.000886	0.000224	-5.66518	-0.00278	-1.54775	hsa_circRNA_100033	ACTGAACACAAGGGAAGTGTAACATCTCCCATTTTTCTGACATATT
ASCRP004177	2.23e-05	3.26e-06	-9.39368	4.54082	-1.54866	hsa_circRNA_103897	CAATGAGAAATGCTTTTGTGTAAAGAACACCAGAGACTGGGTAATT
ASCRP001130	0.000193	4.03e-05	-7.01721	1.83534	-1.5529	hsa_circRNA_100756	GCGCTTACTGCCCACACACAGCGCCTGGTCCACATCCAGTCGATGC
ASCRP001384	2.98e-05	4.71e-06	-9.01074	4.14396	-1.55292	hsa_circRNA_101014	CAAGATTGAGGCAGGCAGTGGTTAAAGGTTCCCTTCCACATCCTTT
ASCRP001728	9.6e-05	1.8e-05	-7.72237	2.70214	-1.55768	hsa_circRNA_101369	AACATTCTCAGAGCCAATTCCAGACTCCATCATTTCTCGTGGTGTT
ASCRP001622	5.92e-05	1.03e-05	-8.23679	3.29863	-1.56082	hsa_circRNA_101260	GCTCTATCAGCGCTTTGAACTTCAAGATTCAGGAAGCTCTCTACTT
ASCRP004872	0.00931	0.00311	-3.89294	-2.78606	-1.56614	hsa_circRNA_104619	CTAGAAGCTATATTGAGAGATTCTCCCTGAGAAACAAGCAGAATTT
ASCRP003828	1.54e-05	1.98e-06	-9.93238	5.07696	-1.5663	hsa_circRNA_103530	TCTGTGGAGAAAGCTGGATAGAACTTATACTGGCTTGCAGACTCTT
ASCRP004406	0.0038	0.00112	-4.54816	-1.70972	-1.57144	hsa_circRNA_104133	TACTTTGAGGGTATGACTTTAGCCTTTCCAGCCTCAGTTCATGATT
ASCRP001994	4.23e-05	7.03e-06	-8.60865	3.71228	-1.57563	hsa_circRNA_101645	CCCATGTGTACCTACATCGCTCTGAAGAGCGGCCATTCCTCAGATT
ASCRP004201	0.000213	4.49e-05	-6.92672	1.71975	-1.5767	hsa_circRNA_103921	TAAATGACAGATATTTTCCAATTTGTCACTGGATGAGCGTTGCCTT
ASCRP003542	1.25e-05	1.49e-06	-10.2454	5.37725	-1.57836	hsa_circRNA_103244	TTTAAAATCGACCGCACAGAGCTCAAGAGGTTTGGATATGGACCTT
ASCRP005195	5.4e-07	2.25e-08	-16.0977	9.84617	-1.58103	hsa_circRNA_104948	ATTGGAGCAGTTTTGACGAAGTATATTATGGGCAGTACATCTCTTT
ASCRP001482	0.000518	0.000121	-6.12772	0.65352	-1.59512	hsa_circRNA_101115	TGGGAAGACATATCAAGCAAAAGTTCAAACAGACCCTCCCTCAGTT
ASCRP000516	7.37e-05	1.34e-05	-7.99026	3.01638	-1.59653	hsa_circRNA_100126	CTCGATGGAGCAAGAGCAGTATGAAAGTACCATCGGATTCAAACTT
ASCRP004173	6.26e-07	2.85e-08	-15.7045	9.59947	-1.60111	hsa_circRNA_103893	ATTCACTGACAGAGGATGGCATTCCCTGTGGATATGCTGGAAAATT
ASCRP000371	0.000874	0.00022	-5.67827	0.01619	-1.61071	hsa_circRNA_002042	AGAAGGACAAAACCATCCCCTGCTCTTGGGACTTGGGCCAGTCTTT
ASCRP002639	3.94e-07	5.43e-09	-18.6926	11.3345	-1.61291	hsa_circRNA_102320	AAACTACACAAAGCACATGGAACAAGCAGCTATACCCCTGATAAGT
ASCRP000421	0.000192	3.98e-05	-7.02733	1.8482	-1.61613	hsa_circRNA_100031	AAGTGCTGGACCGAGGACGAAGTGGTCCACAACTCCCAGGCCTGTT
ASCRP002951	0.000956	0.000246	-5.5966	-0.10261	-1.61735	hsa_circRNA_102638	GCAGCCACATATAGGTTTGATCTGTGGATGAAATGAATCATGATTT
ASCRP004806	2.5e-06	1.92e-07	-12.8155	7.57548	-1.62657	hsa_circRNA_104552	AGCTGTCCTTACAGTGCTGCTGCAGCACGGAGCTGACCCAAACATT
ASCRP000829	1.47e-05	1.84e-06	-10.0145	5.15654	-1.62813	hsa_circRNA_100446	AAACATACAACTTGGAACTGCAGTTGGCTTTTTGCTACCACCAGTT
ASCRP004250	2.85e-07	2.99e-09	-19.8966	11.9533	-1.63635	hsa_circRNA_103970	GGCCTGCATGGAATTGGCAAATTGTCAACTGCTGATGGTAAAGCTT
ASCRP004155	7.42e-06	7.99e-07	-10.9769	6.04916	-1.63719	hsa_circRNA_103867	CTTATTCGTATGGACCCTAAAGGCAGCTAAAATTAGAGTATCTGTT
ASCRP003460	0.000762	0.000188	-5.79713	0.18745	-1.64447	hsa_circRNA_103159	CTGTGGAAAGGGACTTCTCCACGGCATTCTTTAACAGCATCCCCCT
ASCRP001814	4.49e-07	1.07e-08	-17.4018	10.6228	-1.65315	hsa_circRNA_101463	GACATTGAAGCTAGCCGAATGTTAAAAATCTGTAAGAGCCTGATTT
ASCRP002847	1.77e-05	2.4e-06	-9.72177	4.87033	-1.65583	hsa_circRNA_102534	CACCTCCACAGCTAATAATCACAAGAAGTTGTCAGAATTTGGAATT
ASCRP002776	2.19e-05	3.19e-06	-9.41535	4.56288	-1.65807	hsa_circRNA_102459	ATCTCTCTGAGGCCTATGAACGCTCTGAGAGCTTGGAGGTGGCCTT
ASCRP004075	0.000277	5.99e-05	-6.68851	1.41055	-1.66502	hsa_circRNA_103785	GGTCTGGCAGGAAGTTGAAGACCATGTGGCGTTTCTAATAACAGTT
ASCRP005019	4.05e-06	3.58e-07	-11.9803	6.90883	-1.67512	hsa_circRNA_104769	GACACTTCCTAGAGCTCAGCCTGATTTTCTATTTTGTACATACATT
ASCRP003770	7.31e-05	1.33e-05	-8.0017	3.02962	-1.67899	hsa_circRNA_103472	TGCGGAGCGGCTTTTCCTAAAAGGATTGTACACCTTAGAAGTGCTT
ASCRP005219	0.000165	3.39e-05	-7.16417	2.0209	-1.67913	hsa_circRNA_104972	TTCAGAGCAGTGGAATTTTTATACTGTGACTTGGCTTCCATGACTT
ASCRP001747	1.01e-06	5.47e-08	-14.653	8.90827	-1.68259	hsa_circRNA_101388	AGTATTGCAGGGTCATAATCGTATCATTGCCTACAGTAGACCAGTT
ASCRP003296	5.52e-06	5.43e-07	-11.4499	6.46286	-1.68267	hsa_circRNA_102989	TTTACATGAGTTCATCCATGAGCTCGGATTTCCCACATTACAACTT
ASCRP005118	1.52e-05	1.93e-06	-9.95963	5.10343	-1.68425	hsa_circRNA_104871	CAACCCAGATAACAGTAAAACAGACCATCAGTAACATTTCAGGATT
ASCRP003541	2.08e-06	1.47e-07	-13.1908	7.86192	-1.68521	hsa_circRNA_103243	AAGCTGAAGGATGCTCAAGAGGTTTGGATATGGACCTTCTTCAATT
ASCRP003358	4.45e-06	4.09e-07	-11.8096	6.76732	-1.68817	hsa_circRNA_103053	TTTGCTAAAGCTCTCTGGCCTGACAACCAATGTTGTGGACATTATT
ASCRP002558	0.000143	2.87e-05	-7.30896	2.20114	-1.6944	hsa_circRNA_102230	AAGGTGGAGGACAAGGCGACCAGCCAGCTCCTGTTGGAGACAGATT
ASCRP002350	4.85e-05	8.19e-06	-8.46054	3.54923	-1.71744	hsa_circRNA_102014	TCTGCTTCACGTGTAACAGTAACCCTCCACTGAGTGAAGAAATGTT
ASCRP002070	0.00185	0.000514	-5.07282	-0.88663	-1.71793	hsa_circRNA_101723	GTCAAAGACGGTGGCCTTGTGCACATTTGCCGTCTACGTGACCATT
ASCRP004414	1.44e-06	8.68e-08	-13.9502	8.41854	-1.71982	hsa_circRNA_104141	GGATATTTACTGTGAAGTATTACAGACACTTAGCACCTGATCACTT
ASCRP003737	0.000262	5.62e-05	-6.74025	1.47833	-1.72092	hsa_circRNA_103439	TGGAAGAGTGCAATCTGCACATCGTGCTGCCACACGAGGCTTCATT
ASCRP002129	6.01e-05	1.05e-05	-8.22006	3.27968	-1.72458	hsa_circRNA_101783	ATTTCATCAGGTGACTTACTGAGTAACCTGTTGCAGAGTCCCAGTT
ASCRP003778	3.83e-05	6.28e-06	-8.72127	3.83479	-1.72597	hsa_circRNA_103480	GGAGCTACTGTATACAGAAGTAACAGCTAGCAGTCGCCACTATGTT
ASCRP002241	0.000915	0.000234	-5.63449	-0.04737	-1.72711	hsa_circRNA_101899	GACCTGGGAACAAGTCAAGAAGACCTGGAAGCGCTCATAGCCCATT
ASCRP004507	0.000349	7.75e-05	-6.47982	1.13368	-1.7359	hsa_circRNA_104235	CAAGGCCAGCAGTTGTATTCCCTGAATGACTATAAACCACCCATTT
ASCRP003724	2.75e-05	4.26e-06	-9.11368	4.25198	-1.73791	hsa_circRNA_103426	AGAAGGAAAGACCCTGCTTTTACATGGAAACATCATCACCTCTCTT
ASCRP002549	2.11e-05	3.04e-06	-9.46688	4.61516	-1.7428	hsa_circRNA_102221	TGAGCAGCAGCATGATCGGGCTGATGCTGGGCACCTGCATCGCCTT
ASCRP001270	0.000474	0.00011	-6.2018	0.75592	-1.74972	hsa_circRNA_100897	AAAGAAGAAAGAGCGTGCCGAACGAAGATTCTTCTGTGTGACTCTT
ASCRP003347	2.68e-05	4.09e-06	-9.15594	4.29604	-1.75129	hsa_circRNA_103042	GGTGAACTGGTCTAAAAGTTGGTTTTAATTGGTTGCCCACAGGATT
ASCRP004227	4.55e-06	4.29e-07	-11.7476	6.71542	-1.7565	hsa_circRNA_103947	GTATACATCCAGCAAAGGATATACACATGACACCATCCACTGACTT
ASCRP003133	1.59e-05	2.1e-06	-9.8678	5.014	-1.75919	hsa_circRNA_102824	ATCCTATTAGGGATGTCCTTTAACTCCATTGCCTCCAGTTAGTATT
ASCRP004435	9.9e-05	1.86e-05	-7.69281	2.66698	-1.76034	hsa_circRNA_104162	CCAGAACGGTCACAAGACGGCAGAAGAAATGTATGAGTAAATTATT
ASCRP003260	0.000985	0.000255	-5.57156	-0.13921	-1.76354	hsa_circRNA_102953	CTAACAGTAACCCCAGAGGTTGCAGAACTTGAAGCTAATTTACCTT
ASCRP005233	2.83e-05	4.41e-06	-9.07661	4.2132	-1.76501	hsa_circRNA_104986	CTCAGTTTAGGATTTCCAGCAGGAGAGCTCCAGAAGCCTTTCTTTT
ASCRP001477	5.28e-07	2.04e-08	-16.2687	9.95159	-1.77004	hsa_circRNA_101110	GGCACCATTCATTTACAGATTGAAAATGTTGATGTCTGCCTTAGTT
ASCRP000855	4.59e-05	7.73e-06	-8.51597	3.61051	-1.7722	hsa_circRNA_100472	AGAGCTGCTCAGTCTGGCATGCAGAGGCAGAAGAGGCCTGGACCTT
ASCRP004226	4.49e-07	1.13e-08	-17.3051	10.5672	-1.77242	hsa_circRNA_103946	GATTCGGTGCACCAAAGGATATACACATGACACCATCCACTGACTT
ASCRP004980	2.09e-05	3e-06	-9.48025	4.62869	-1.77255	hsa_circRNA_104730	CCTGGGAAAGGCTTATAACCCACACCATGGATAACTTATTGGACTT
ASCRP003038	6.27e-06	6.46e-07	-11.2349	6.27683	-1.77457	hsa_circRNA_102726	ACTCTTGGTTGGGATAAGGAAGAGACTTCCACCTTAGGATAGTGTT
ASCRP001220	3.48e-06	2.92e-07	-12.2477	7.12682	-1.77797	hsa_circRNA_100846	TCAATGACCTGATCAAGCGGGCACGGCTGGCCAAGGCTATGACTTT
ASCRP004229	4.14e-06	3.73e-07	-11.9252	6.86334	-1.78382	hsa_circRNA_103949	TCCAGCAAAGGTTGTATTTCTCGGTATTCAGCAGGTAGTGTCTATT
ASCRP005134	1.21e-06	6.89e-08	-14.2978	8.66364	-1.78618	hsa_circRNA_104887	AAATTCTGCGTGCTCTATCTAGCAGAGGTGACACTGTTTGCCTATT
ASCRP001830	4.9e-07	1.54e-08	-16.7526	10.2439	-1.79542	hsa_circRNA_101479	GGACCGGCAGGACAATGATTTCTTGCGGAACACAGTGCACAGGCAT
ASCRP003455	5.27e-07	1.82e-08	-16.4598	10.068	-1.80067	hsa_circRNA_103154	CTGAAGACATGGTTTGTACCAGTTGCTGGAGCCCCGAATGATTGTT
ASCRP001995	2.6e-05	3.93e-06	-9.19593	4.33757	-1.80113	hsa_circRNA_101646	ATTGCCCGCATCTGCAAGGCTCTGAAGAGCGGCCATTCCTCAGATT
ASCRP004370	0.00689	0.00221	-4.10841	-2.42677	-1.80274	hsa_circRNA_104097	CAGTGCCCAGAGTCTGGTCCAGAATCTGTTCCACCAGGATCTCTTT
ASCRP001793	6.05e-06	6.17e-07	-11.2921	6.32663	-1.80564	hsa_circRNA_101434	TGGCCTCTCAGGATGAAACAAGTGAAGATGCTAACTGTCTTGCTTT
ASCRP003280	0.000326	7.15e-05	-6.54421	1.21971	-1.81462	hsa_circRNA_102973	ATACTAGAATTCCATCAGAAGCACGTGGCCAAAGAATGTGGTGCTT
ASCRP005301	5.4e-07	2.26e-08	-16.088	9.84018	-1.82521	hsa_circRNA_400005	ACACAGAGCACACCACCTCCGTACCTTGTTGGGGTAACCTGGTGAT
ASCRP002807	4.85e-06	4.7e-07	-11.632	6.61806	-1.83719	hsa_circRNA_102490	GCCCGTGCAGGACCTGCCAGATTCTGTGCATGATGCTGCGCAAATT
ASCRP002994	1.27e-05	1.53e-06	-10.2213	5.35445	-1.83909	hsa_circRNA_102682	TTGTCCCTACTGCATAGATGAGAACTGGACTGATGACCAACTGCTT
ASCRP001447	1.7e-05	2.26e-06	-9.78576	4.93352	-1.84427	hsa_circRNA_101079	TATCAGCCGAACCAAGTACTGGGAGAATGCATCTTGTCTTGTTCTT
ASCRP003399	6.41e-05	1.14e-05	-8.14525	3.19459	-1.84651	hsa_circRNA_103095	TTCAAAGTTTGATGAGCAGAGAACTGCTACTGCTACAGCTCCAGTT
ASCRP001278	9.22e-07	4.84e-08	-14.8466	9.03913	-1.85238	hsa_circRNA_100905	TAATGAAGATGGCCCTCAGCACACGAGCTTTTACTCAAGTGTTTAC
ASCRP002214	1.73e-05	2.32e-06	-9.75568	4.90386	-1.85933	hsa_circRNA_101871	CATTATGACGCATCGTCCAGCCAAGCAGAGAAGGAGCTGACAGATT
ASCRP000944	4.22e-06	3.85e-07	-11.8852	6.8302	-1.86134	hsa_circRNA_100564	GCTACAACTCAGGTATTTATAACAGCAATGATGTAGCAGTATCGTT
ASCRP000485	1.73e-06	1.11e-07	-13.586	8.15533	-1.8622	hsa_circRNA_100095	GGAGTGTTCTGCACTTACACAGGTCATCATCAGATTTGAAATATTT
ASCRP002993	1.32e-05	1.61e-06	-10.1611	5.29721	-1.86508	hsa_circRNA_102681	CTGCCCACAGTGTACAGATGAGAACTGGACTGATGACCAACTGCTT
ASCRP002025	4.61e-07	1.26e-08	-17.1129	10.456	-1.88007	hsa_circRNA_101678	ACCACCACTGGTCCAGCCCTGCTGGGAGTTTTCTGCCACACAGATT
ASCRP004398	2.42e-05	3.62e-06	-9.28344	4.42796	-1.88391	hsa_circRNA_104125	GGGGCAGCTGATACTAGAGTAAAAGGATGGTTTCTTCTGGACAATT
ASCRP002120	4.51e-06	4.17e-07	-11.7832	6.74525	-1.8844	hsa_circRNA_101774	GAGGAGACACAGCTGAGAAAACAGAAGTCCTTAGTGAAGATCTATT
ASCRP004804	5.4e-05	9.26e-06	-8.34129	3.41631	-1.90979	hsa_circRNA_104550	TTCCTTCAAAGATGCGAAGTACAAAACTGCTTCGGCTCATTGACTT
ASCRP005211	0.000141	2.82e-05	-7.32494	2.22088	-1.91716	hsa_circRNA_104964	TAAGATCCTCAACTGCCAAAAGGCAATGGGGGGCGACGATGGCCTT
ASCRP004651	8.99e-07	4.66e-08	-14.904	9.0776	-1.92071	hsa_circRNA_104391	CATCTCACAGGCGCCATGATAGCAGTGGCAGTGGACATTCAGCATT
ASCRP001402	0.00125	0.000333	-5.3789	-0.42383	-1.93569	hsa_circRNA_101032	AACAAGGATAGAAATATCAGCCTCCAGTGGCAGCAGGTAAAGTGTT
ASCRP003837	2.6e-05	3.94e-06	-9.19404	4.33562	-1.94959	hsa_circRNA_103539	ATAGCAGATCATACAGGCTAAAGAACGTGCCAATGGAATGGAGCTT
ASCRP004484	1.04e-05	1.2e-06	-10.4961	5.61217	-1.95105	hsa_circRNA_104211	GTACAGACAATCACTCCACATGGGTTACATTTTGCCATCTGCCTTT
ASCRP002509	5.28e-07	1.89e-08	-16.3977	10.0303	-1.96588	hsa_circRNA_102180	CGCCCCAGAGATTCTATGCGGCAGAGATTTCCATCGGATTGTTCTT
ASCRP004415	5.52e-06	5.41e-07	-11.4549	6.4672	-1.97636	hsa_circRNA_104142	ACCCAGCATTGGTGAAGTATTACAGACACTTAGCACCTGATCACTT
ASCRP001908	1.9e-05	2.67e-06	-9.60666	4.7558	-1.97906	hsa_circRNA_101557	CTGCAAACAGGATTAACCTCCATTTCAGCTAATCATGGGAGAGATT
ASCRP000324	5.4e-07	2.24e-08	-16.1087	9.85297	-2.00123	hsa_circRNA_001741	TTATGACTAGTGCCTTTGGAGTTTATGTCTGCACATGGCATTGGTT
ASCRP000097	0.000154	3.11e-05	-7.23959	2.11509	-2.02523	hsa_circRNA_000679	AGAGGGGCAGGAGCAGGCAGGCGGCAGGCACAGGCACAGCCACAGA
ASCRP002173	2.96e-06	2.4e-07	-12.5099	7.33638	-2.04561	hsa_circRNA_101829	CAGTGTAGAAGCAGGGGAAATGGAAGGTGATGCAGTCGAAGCCATT
ASCRP002504	9.39e-06	1.06e-06	-10.6381	5.74299	-2.05464	hsa_circRNA_102172	GACAGATAGTAGTACTCTGTGCAAAAAACCTGGTGAAAAAGGATTT
ASCRP004496	0.00011	2.12e-05	-7.57359	2.52413	-2.06063	hsa_circRNA_104224	AAACTGGTTGGTGAAGAAGGATTTGTAGCTTCACGAGGCTGACATT
ASCRP001909	9.26e-06	1.04e-06	-10.6594	5.76252	-2.06107	hsa_circRNA_101558	GGTTATCGCTGATTAACCTCCATTTCAGCTAATCATGGGAGAGATT
ASCRP004475	4.92e-07	1.63e-08	-16.6584	10.1876	-2.06168	hsa_circRNA_104202	ATTGCAGCAACAATTAAAGAGCAAAGGCACAACACCACTTGCTCCA
ASCRP001968	0.000185	3.82e-05	-7.06316	1.89364	-2.06223	hsa_circRNA_101619	ACTCAATGACAGAAATGGCTTCAGACATACCTGGATCTGTGACGTT
ASCRP003329	5.07e-05	8.6e-06	-8.41228	3.49561	-2.06444	hsa_circRNA_103023	TGCACTGGTGTAAGCAATGGCATCAACCATTCTCCTCCTACCCTGA
ASCRP004951	3.45e-05	5.6e-06	-8.8345	3.95669	-2.06657	hsa_circRNA_104699	AAGCCAGAGAAGTGCCCGAGGAGAGTTAACAGCACTTGCACCTCCT
ASCRP004433	3.16e-06	2.62e-07	-12.3937	7.24405	-2.07287	hsa_circRNA_104160	CTTAGATGAGCTATTTGAACTGCTGGGACCTGAAGGACTTGAACTT
ASCRP004469	4.05e-06	3.58e-07	-11.9791	6.90782	-2.07459	hsa_circRNA_104196	TACTGTGGTTAGGTTTCCAATGTGCACTGGGAACTACACCTTTGTT
ASCRP000930	0.000131	2.6e-05	-7.39523	2.30734	-2.08428	hsa_circRNA_100550	ACATGTTCAGTTGATCATGGCCTTGCCAGGTTGGTGACAGTATATT
ASCRP000747	7.37e-06	7.91e-07	-10.9893	6.06029	-2.10131	hsa_circRNA_100362	AATCGCATTGCTAGACTGACATTGAGATTACACGAGAGGAGGACTT
ASCRP000388	2.07e-06	1.43e-07	-13.2249	7.88757	-2.1047	hsa_circRNA_002161	ACAGTAGAAAGTGTTTGCTGACTAGCACTTTGGAGAGTGTATGCTT
ASCRP003568	0.000104	1.98e-05	-7.63619	2.59934	-2.10554	hsa_circRNA_103270	CCACGCCTGCATCATGACTCATGGAGAGATTTCTCATGGATGGCTT
ASCRP000346	8.22e-06	9.08e-07	-10.8243	5.91239	-2.12793	hsa_circRNA_001882	GAAGAGGCAGGCATAAATGAGACATTTTTGAGAGTTGGTAAGAGTT
ASCRP002139	3.05e-07	3.41e-09	-19.6224	11.816	-2.1429	hsa_circRNA_101794	AGAAACTCAGGACTCTCTGGGTGGCTCAGCCCACAGTATCCTTATT
ASCRP000124	4.55e-06	4.24e-07	-11.762	6.7275	-2.14903	hsa_circRNA_000799	GAAGACAGAACCCCGAATTAATACCAATAGAAGGGCAATGCTTTTA
ASCRP003492	4.22e-06	3.84e-07	-11.8891	6.83348	-2.15227	hsa_circRNA_103194	ACCCCAACAAGCCTGAGATCCTGAAGCATGAGATGAAGGTGTTCTT
ASCRP001250	6.21e-08	3.38e-10	-24.9521	14.1689	-2.15459	hsa_circRNA_100877	CTCCTACAATGGTCGAGCACGCACGCATGCATGCCAAGCACCGTGG
ASCRP002360	1.94e-06	1.29e-07	-13.3695	7.99558	-2.15813	hsa_circRNA_102025	ACTCCTGAAGGCTTCCAATAAAAACAGGACAGCAGAACACACATAC
ASCRP003245	5.55e-05	9.58e-06	-8.30912	3.38021	-2.16151	hsa_circRNA_102938	GCCCTCAAGGTGAACTTATGCCATGTTTACCAAAAGAAGGCATTTT
ASCRP003747	0.00047	0.000109	-6.20956	0.76661	-2.1638	hsa_circRNA_103449	CCTTTACCAGTTTTATTAGCTCTCTGGGAGTGAGCTACATGATGTT
ASCRP000321	1.98e-06	1.35e-07	-13.3086	7.95021	-2.16592	hsa_circRNA_001712	GGAATTCAAAGTTCTCATTTAGGTCTAAAATTCTATGATTCTGTTT
ASCRP001333	3.89e-07	4.84e-09	-18.9182	11.4536	-2.16752	hsa_circRNA_100961	AACAGAGAATTCTAAGCAGCACAACATCACAGACTTCCTCGTTCTG
ASCRP001748	6.06e-06	6.2e-07	-11.2855	6.32087	-2.19108	hsa_circRNA_101389	GAGACTATAAAGTGAGCGATTACAGTCTGACCTGGTAGTATGCATT
ASCRP000305	1.21e-06	6.88e-08	-14.3015	8.66624	-2.2081	hsa_circRNA_001609	AGAGAAATTATTCCGACACTTGTTAAAATGGCACGCACAGAGGCTG
ASCRP000037	7.03e-06	7.46e-07	-11.0599	6.1229	-2.2091	hsa_circRNA_000347	ATTGAACAGCCACCATATAGAAGGAGCTGGACAACTGGACTTACTT
ASCRP001151	4.55e-06	4.3e-07	-11.743	6.71158	-2.22114	hsa_circRNA_100777	TAATGACTGGTTAGAAATGCACAGCGGTATTGATGAGTAGATCCTT
ASCRP004716	4.06e-06	3.64e-07	-11.9583	6.89071	-2.24138	hsa_circRNA_104462	TTGCTGATTTCCAAAGACAGTAAGGATTGTATCCTGGAGCCGCTTT
ASCRP002519	4.46e-06	4.11e-07	-11.8008	6.75998	-2.26425	hsa_circRNA_102191	TGATATTCATGAGTTTTGCGGCCTCCAGGTGGTGGATCCAATTTTT
ASCRP000540	1.91e-05	2.69e-06	-9.59764	4.74677	-2.2648	hsa_circRNA_100151	CATACCCCGGGTTACACGCATGGGGAGATACTCTGGAGGAAGCATT
ASCRP003089	1.54e-05	1.99e-06	-9.92489	5.06968	-2.26638	hsa_circRNA_102778	AAGGGAAGTCTGCCAAGATGCTGAATTATCAGGGACACTTTGACTT
ASCRP001058	0.0013	0.000347	-5.34774	-0.47035	-2.27843	hsa_circRNA_100684	ACACATTGTCCTCCATTTTCAGTCCGGCAGCACACATTACTCTGCG
ASCRP003620	1.31e-06	7.58e-08	-14.1537	8.56279	-2.28093	hsa_circRNA_103322	CCCCTGCTAGGTATCATTAATGGGATTGGAAATTTTAAGTGCCTTT
ASCRP000133	5.83e-06	5.85e-07	-11.358	6.3837	-2.29084	hsa_circRNA_000832	AAGCTTAGAAACTGCCTTAGAACTAACAGGAGTGCTCAGTATGATT
ASCRP000188	2.68e-05	4.1e-06	-9.15231	4.29227	-2.30189	hsa_circRNA_001058	AGTGTCAGGGTACGGCCGCGGAGCTTAAGAGAGAAGTGTTCCAGTT
ASCRP000203	1.49e-05	1.87e-06	-9.99421	5.13692	-2.31635	hsa_circRNA_001107	TCCAAACAATCAGGCAGATTATTGCCAGAGGGCTGCTTGATATCTT
ASCRP003467	1.32e-05	1.62e-06	-10.1575	5.29376	-2.32367	hsa_circRNA_103166	TTAGGGATGAGGTCCAAAAGCTTCTTTGCATGTGTCCAGTGGATTT
ASCRP000947	4.92e-07	1.61e-08	-16.6766	10.1985	-2.35183	hsa_circRNA_100568	CATCCAGCACATTCACGATTTGCCTGAACATCATTATGAAACACTT
ASCRP005372	8.97e-05	1.67e-05	-7.79151	2.78401	-2.3586	hsa_circRNA_400078	ATAACGGCATGCATTTTTGGGGGCAAATAACCGGAGTAGGTTTGTT
ASCRP004937	2.74e-05	4.2e-06	-9.12753	4.26644	-2.39968	hsa_circRNA_104684	TGGGCTTGAGGACCATAGCTGTCTGCAGTGCAGGAAGCCAACTATT
ASCRP000344	0.000161	3.28e-05	-7.19288	2.05683	-2.40091	hsa_circRNA_001857	TTTCTTTTTTTAAACAGTGCTCAAGAAACAGAGTAGTGTGAGGTTT
ASCRP002985	1.79e-05	2.44e-06	-9.69995	4.84871	-2.41403	hsa_circRNA_102672	AGCTATTCAGACAACAGTTGATATTTCTACTTGGTGTGAGCAGTTT
ASCRP002405	8.12e-06	8.94e-07	-10.8422	5.9285	-2.44004	hsa_circRNA_102070	TAATGAAGATGTGGACCAAAGCACACAATCTCCTATGTCAGCAGAA
ASCRP002815	4.49e-07	1.02e-08	-17.5049	10.6816	-2.44347	hsa_circRNA_102500	CAACCCCCAGGGGCCATTGACATTTAGGGATGTGGCCATAGAATTT
ASCRP004506	1.55e-05	2.01e-06	-9.91471	5.05978	-2.48103	hsa_circRNA_104234	GGGGATGACAAGTTGTATTCCCTGAATGACTATAAACCACCCATTT
ASCRP001752	1.79e-05	2.46e-06	-9.69482	4.84362	-2.48869	hsa_circRNA_101393	ACGTAGCCAGACCTAATCTGGGAGCCTGCAAGTGACAACAGCCTTT
ASCRP003897	9.96e-06	1.13e-06	-10.5616	5.67275	-2.48963	hsa_circRNA_103602	AGCCCTGGCTGCAATGGAAGAGTTAATAGTTGAACTTCGTCTCTTT
ASCRP000146	0.000126	2.48e-05	-7.43761	2.35918	-2.4918	hsa_circRNA_000891	GTACTGGCAATGGTGAAAATAGTCAAGATGAATGTAGTGCTGGTTT
ASCRP003690	4.26e-08	1.66e-10	-26.8618	14.8763	-2.51074	hsa_circRNA_103392	AAGACCTTCAAGGGCCGAGGGATCACGGCTACCGAGTCTATTGCTT
ASCRP004107	4.06e-06	3.65e-07	-11.955	6.88797	-2.52766	hsa_circRNA_103817	ACACATGCAGGCATCTTTCAACCTCATGTGCGACACCTCCTGGTTT
ASCRP004885	1.8e-06	1.17e-07	-13.5151	8.10326	-2.54475	hsa_circRNA_104632	TGATGAAAAGGACAGCTTTCCTGCCCGCTTTGGAGGAGTCCACTTT
ASCRP003689	4.49e-07	1.04e-08	-17.4564	10.654	-2.57625	hsa_circRNA_103391	TGAGCAGAATAAGAAGACCCTTGAAGCCCCAGAAGCACTTTCATTT
ASCRP001802	6.68e-07	3.22e-08	-15.5009	9.4693	-2.58048	hsa_circRNA_101445	TAAAATTGGCAAGACATATCCTTACAGGCAGAGAGCACACGTCACA
ASCRP001626	3.2e-06	2.66e-07	-12.3712	7.22606	-2.60411	hsa_circRNA_101264	ATCCTCCTACAGGTGAGCTTTCCGTTGAAGAGGCGCAGGACCCTTT
ASCRP001523	6.05e-06	6.15e-07	-11.2962	6.33018	-2.61983	hsa_circRNA_101160	TCGGGGACCTAGATCCTCTCAGACTCCGAGGAGGACCGGGTATCTT
ASCRP004422	4.78e-07	1.49e-08	-16.8172	10.2822	-2.64123	hsa_circRNA_104149	TACTGCTGAGGGACGTGCTTCCTTAACACAAGAGAAAGAGAAGTTT
ASCRP002438	1.97e-06	1.32e-07	-13.3447	7.9772	-2.64516	hsa_circRNA_102105	GCTGCCACAGGAATGGTGGACTCATCTTTGGTTAAATGAAGGTTTT
ASCRP002098	6.45e-07	3.04e-08	-15.5961	9.53039	-2.64583	hsa_circRNA_101752	GAAAATAAGCTGATTGACTTGATGCACAACATCACAAAGGCGATTT
ASCRP004704	5.56e-06	5.51e-07	-11.4304	6.44616	-2.65324	hsa_circRNA_104450	AGGTTGCCAGCTCTGGATGAGGGGGATATTGCCTTGTTGAAAACTT
ASCRP005188	1.13e-05	1.32e-06	-10.3888	5.51228	-2.7101	hsa_circRNA_104941	ACTGCTCCAGTTTTGACAGTGACCTGGAAAGCCTGTGCAATGCTTT
ASCRP004922	2.17e-06	1.56e-07	-13.099	7.79259	-2.71123	hsa_circRNA_104669	AGCCACAGAGAAACTGCCTTGGCACCAGTGAAGCCCAGAGTAATTT
ASCRP001429	2.54e-06	1.96e-07	-12.7857	7.55243	-2.73505	hsa_circRNA_101061	AGTAAAATCGGTACCTGTTTCCCAGGCAACTACTGATCAGGCATTT
ASCRP004636	4.35e-07	8.63e-09	-17.8081	10.8525	-2.73922	hsa_circRNA_104374	GCCGCCGCAAAGCAGATATTCTGGAGGAAGGTGTGAACGCAACTTT
ASCRP004481	6.04e-05	1.06e-05	-8.21382	3.27261	-2.76044	hsa_circRNA_104208	AAACCAGTACAGACAATCACTCCACATGACTGTTCGCCATGGATTT
ASCRP002132	2.3e-07	2.33e-09	-20.423	12.2114	-2.7646	hsa_circRNA_101786	ATCATTAATGAGGAGCTGATGCATGGAGACGCTGTCAGACATGTTT
ASCRP000603	2.26e-07	2.11e-09	-20.6364	12.314	-2.79722	hsa_circRNA_100215	ATTGGTGGGAATGTTTCCTTCAAGCAGGATGGTACCTTTCCACTTT
ASCRP001010	1.88e-06	1.24e-07	-13.4267	8.03804	-2.80422	hsa_circRNA_100636	GGAGCTATGAGTCCTCTGAAATGAACAGCATAATTCTTTCAACTTT
ASCRP003628	5.93e-07	2.56e-08	-15.8824	9.71182	-2.83194	hsa_circRNA_103330	GGCTATTGTAGAAGCTGGGTATTTGAAGTATACCATACAACTGTTT
ASCRP003063	1.79e-05	2.48e-06	-9.68378	4.83266	-2.84309	hsa_circRNA_102751	TGTGCAGGAGCTGGCCCGGATTGCGGACAGTAAGGATCATGTGTTT
ASCRP004290	8.48e-07	4.32e-08	-15.0255	9.15859	-2.87762	hsa_circRNA_104014	CCCGTTTCAGAGCAAGGCTTAGATCACATAGCAGAAAACATTCTTT
ASCRP001984	2.58e-06	2.03e-07	-12.737	7.51459	-2.87913	hsa_circRNA_101635	AATTTGGAATGAAGGAAGCAGCGATCGGAGATGGATGTCTCTCTTT
ASCRP003838	6.95e-08	4.05e-10	-24.488	13.9875	-2.8974	hsa_circRNA_103540	GATCATACAGGCAAATCCTGATCCTAACTGTTGTCTTGGAGTATTT
ASCRP001078	5.68e-07	2.43e-08	-15.9709	9.76728	-2.89988	hsa_circRNA_100704	TGCTCAGGGACCCTGTGGAGAGGAAATCTGGCATTTTTTAAAGTTT
ASCRP004042	8.99e-07	4.69e-08	-14.8967	9.07269	-2.91053	hsa_circRNA_103751	ATTGGAGATAACCCAGGCAGCTGTTGAAGCTCAAATCCGAAGTTTT
ASCRP003363	1.81e-06	1.18e-07	-13.4955	8.08888	-2.91162	hsa_circRNA_103058	CATGGCAAAGACTTTGCTGTAAACAGACTAAAGCTGGCAGAAATTT
ASCRP001177	2.28e-06	1.66e-07	-13.0168	7.7301	-2.93565	hsa_circRNA_100803	TTTGAGTGAGAAACAGGGGGCTAGAGAGCTGAAGGAGAGCCAGTTT
ASCRP002353	1.53e-06	9.4e-08	-13.8328	8.33443	-2.95243	hsa_circRNA_102017	TATCTGTGCAGGCAATGTGTAGCACTTGTACCATGGGCTTAGTTTT
ASCRP001315	2.38e-05	3.55e-06	-9.30238	4.44743	-2.958	hsa_circRNA_100943	CATGATCAGTTCTCAGGCTGATCAGTTGATGTTCGCTTTGCATTTT
ASCRP004929	4.61e-07	1.4e-08	-16.9279	10.3476	-2.95985	hsa_circRNA_104676	AGAGAGCAAGGTATGATTATCGGGAAATGCTGCACAATGCCACTTT
ASCRP004089	5.88e-08	2.74e-10	-25.4966	14.3769	-2.96314	hsa_circRNA_103799	TGTGAAAGAGGTGCTAGACTGGATCGAGAACCACGGAGAAGCATTT
ASCRP002543	2.58e-06	2.01e-07	-12.748	7.52314	-2.98591	hsa_circRNA_102215	GTACCTGGATGACAGCATCAAAGATGAAGAAGAAGAGACAGTCTTT
ASCRP003539	6.64e-06	6.92e-07	-11.151	6.20327	-2.98643	hsa_circRNA_103241	CACACCAAAGGTCGTGTACAACGTGGGACTCTGCATTTGTCTGTTT
ASCRP003768	0.00047	0.000109	-6.21319	0.77161	-2.98676	hsa_circRNA_103470	CCATTACAAGAGTGGTTCGCCTCCAGCACACAGAGCTACATCCTTC
ASCRP000792	4.49e-07	1.14e-08	-17.3017	10.5653	-2.99058	hsa_circRNA_100409	ATTCGAGCAGGGATTTGAGAGCACCTCCAGAACAAGGAAAGATTTT
ASCRP003438	1.31e-07	8.69e-10	-22.6252	13.2178	-2.99595	hsa_circRNA_103135	CCCTGTGCAGCTACAGATTCTCGTTGACACTGGAAGCAGTAACTTT
ASCRP004637	4.96e-07	1.68e-08	-16.6047	10.1555	-3.04153	hsa_circRNA_104375	TTGCGAATCACCAGGATATTCTGGAGGAAGGTGTGAACGCAACTTT
ASCRP004282	2.38e-06	1.8e-07	-12.9063	7.64551	-3.05483	hsa_circRNA_104002	GAAGATAGAGGAATCTAAGAAGAGGTTTGATACTGAGGAGGAATTT
ASCRP004912	4.31e-08	1.84e-10	-26.5685	14.7716	-3.12443	hsa_circRNA_104659	CATCCAATGAGGCCCATATGTTGTAAAGTACTATGGCAGTTATTTT
ASCRP003194	2.26e-07	2.1e-09	-20.642	12.3167	-3.12559	hsa_circRNA_102886	AAGAGTGGCATTCAACCGCACACAGGTTTGATGATTCCTGTCTTTT
ASCRP004523	1.44e-07	1.09e-09	-22.0917	12.9842	-3.13952	hsa_circRNA_104252	GAACTTCACAGACCTAAAGTGATCCAGACTTCTGCGGCTAATTTTT
ASCRP004708	1.34e-07	9.4e-10	-22.4405	13.1376	-3.14972	hsa_circRNA_104454	CAGGTTCAGAGTCTATTCTGGATAAGCAGGTTTTGTGAAGACATTT
ASCRP003041	6.03e-08	3.05e-10	-25.2186	14.2714	-3.16201	hsa_circRNA_102729	AATAAGAAAGTTGAAACATTGTAGTCGGTATATACATGACTTATTT
ASCRP004779	5.36e-07	2.13e-08	-16.1961	9.90692	-3.17562	hsa_circRNA_104525	AAATTTTCTCCTGGTAGACCTCGGTCCAAACAGCGATGTGCATTTT
ASCRP000261	4.33e-07	8.07e-09	-17.9318	10.9214	-3.22111	hsa_circRNA_001382	TTCACCTCGAGGAAGGAAAGGATGTCTGAGAAATCACTAAGGCTTT
ASCRP005101	0.00188	0.000521	-5.06313	-0.90149	-3.23488	hsa_circRNA_104854	TCTTTTAATGCCCAAAGCAGTGTCCACACCAGCACCAGCTACAACT
ASCRP001314	5.4e-07	2.23e-08	-16.1175	9.85839	-3.23778	hsa_circRNA_100942	GCATGTAAAACTCTGGGCTGATCAGTTGATGTTCGCTTTGCATTTT
ASCRP001848	2.94e-06	2.34e-07	-12.5425	7.36217	-3.24912	hsa_circRNA_101497	TTATTTTACAAAACCAGACTACCAGCCTCGAGCTGTGGCAGGTTTT
ASCRP002544	1.44e-07	1.16e-09	-21.9652	12.9279	-3.25996	hsa_circRNA_102216	CAACCAGCACAACAGCATCAAAGATGAAGAAGAAGAGACAGTCTTT
ASCRP000163	3.64e-06	3.13e-07	-12.1565	7.05301	-3.27424	hsa_circRNA_000958	AACTGTAAGAGTAAGATAAGCAAGAGTCAGCTTATCCTTTCATTTT
ASCRP002972	1.48e-07	1.27e-09	-21.7545	12.8333	-3.28867	hsa_circRNA_102659	CCATGGAAAGGACCGCAGCTGAATGCACAGCTAGAAGGTTGGCTTT
ASCRP000694	1.56e-06	9.67e-08	-13.7911	8.30439	-3.31366	hsa_circRNA_100307	TACAGTCACGTTACTACAGGTATGGCATCACAGCTGCAAGTGTTTT
ASCRP004346	7.78e-06	8.47e-07	-10.9068	5.98656	-3.3422	hsa_circRNA_104072	CAAGTGCAGTCCTCTTGATAGGAGTGGGATAGATATCACAGATTTT
ASCRP004019	4.49e-07	1.11e-08	-17.3375	10.5859	-3.34544	hsa_circRNA_103728	ACAAGAGAGCTACAGTCGTTAGCGAGAAATGGTCAATGCATGGTTT
ASCRP001491	5.27e-07	1.84e-08	-16.4418	10.0571	-3.39076	hsa_circRNA_101124	CAATTTTCAGTGATACGGGAACAACACCTCCAGAGAGTGGTATTTT
ASCRP002450	4.61e-07	1.28e-08	-17.084	10.4391	-3.4553	hsa_circRNA_102118	TTCGACGAACACATGAAAACACACACTGATAAGATGCTCCCAAGTC
ASCRP003763	5.28e-07	1.96e-08	-16.3353	9.99228	-3.51068	hsa_circRNA_103465	CTGCCTATAGTCAGGTAAAGGGAGAAGATGAGGAAGAGAACAATTT
ASCRP004376	5.83e-06	5.85e-07	-11.3574	6.38318	-3.56039	hsa_circRNA_104103	TGTCGCTGCGGTGGGCCATGCACAGACACAGCTCATGTCTCATTAA
ASCRP002660	3.94e-07	5.74e-09	-18.5835	11.2764	-3.62205	hsa_circRNA_102341	AAATGAACAGATACCAAACTTGCCAGTAGGGAGAAGGGAAAGTTTT
ASCRP004154	6.45e-07	3e-08	-15.6172	9.54383	-3.66749	hsa_circRNA_103866	AGAAATCAAGTATCGGGAAAATTGCCTGGCAGCAAAAGCACTTTTT
ASCRP004264	5.09e-09	1.39e-11	-34.6825	17.2448	-3.66986	hsa_circRNA_103984	TGGCATCATGGCCCTGTTTGACACACAGAACGAACTACGCGCACAC
ASCRP000991	1.95e-08	6.81e-11	-29.4389	15.7418	-3.83438	hsa_circRNA_100616	TCATGAATATCGCGGGCCTCATCCGCACAGACAGCACCGACTTCTT
ASCRP002475	4.33e-07	8.09e-09	-17.9274	10.919	-3.93285	hsa_circRNA_102143	GGCATACTGAATGCACATGACACCACAAAGACATTTTTAGTCTTTT
ASCRP000014	8.57e-08	5.33e-10	-23.8018	13.7119	-3.96226	hsa_circRNA_000128	TTTTAAGATGGACATCTGCTTTACAAGAACACAGCAAACTAAGAAA
ASCRP004621	4.05e-07	6.15e-09	-18.4522	11.2059	-4.04762	hsa_circRNA_104359	CTGACATTATCTCATCCACAGACAAACTTGTCATGGGACATTTTTT
ASCRP004237	1.44e-06	8.64e-08	-13.957	8.4234	-4.29148	hsa_circRNA_103957	GACTAGGATGCCCAAGAAAATTACTTGGGGCACACAGCAAAAAATG
ASCRP004236	1.56e-06	9.75e-08	-13.7786	8.29536	-4.45155	hsa_circRNA_103956	AACCAAGAAGAGCCAGAAAATTACTTGGGGCACACAGCAAAAAATG
ASCRP002374	8.99e-09	2.8e-11	-32.267	16.5909	-4.52751	hsa_circRNA_102039	GGAAAACTACAGCCACCACACACAAGTTATTCTACCTATGGAAATC
ASCRP002281	5.09e-09	1.35e-11	-34.7763	17.269	-4.84978	hsa_circRNA_101940	CAACACACAGACGTGTCTTAAAGACATTAACAGAGCACAGACACAT
ASCRP001002	2.41e-09	3.74e-12	-39.6741	18.4229	-4.97843	hsa_circRNA_100628	TTATATAGCATGGATGATTCAACAGCCACACAAAGCAGCAACATTT
ASCRP002322	5.09e-09	1.14e-11	-35.3815	17.423	-5.78617	hsa_circRNA_101985	GGCCATACATGGCAAGAGAGACTGAGAACACACAGCATTGAGTCAT
ASCRP001083	1.28e-09	1.49e-12	-43.6081	19.2157	-5.79536	hsa_circRNA_100709	GATGGCACAGCACACGCCAAAGAAGATGAGTCAAGGACCTACACTT
ASCRP002448	2e-10	7.78e-14	-58.9879	21.5058	-5.87268	hsa_circRNA_102116	GAAAACACACACTGCACACACAAAAGACATGCCATTTACATGCGAA
ASCRP002498	1.15e-09	8.96e-13	-45.9321	19.6369	-6.09321	hsa_circRNA_102166	GATCACCAAGGGCTTTTGCCTGCACACAGCAGACACAACAGTCCGT
