# Supplementary material for: Circular RNA hsa_circ_101555 promotes hepatocellular carcinoma cell proliferation and migration by sponging miR-145-5p and regulating CDCA3 expression
Source: Cell Death Dis. 2021 Apr 6;12(4):356. doi: 10.1038/s41419-021-03626-7 (PMC8024300; doi:10.1038/s41419-021-03626-7)
Supplement: Supplementary file 3 — Supplement Materials and Methods-Additional file 3 GSE97332 [file 41419_2021_3626_MOESM3_ESM.xls]

## Sheet: 新建文本文档
ID	adj.P.Val	P.Value	t	B	logFC	SPOT_ID	SEQUENCE
ASCRP002600	1.74e-11	5e-15	35.5867	24.2527	4.02735	hsa_circRNA_102272	CCTAACCCAGGATGACGTCATGATGCCCCAGCGGGTGAGGCTGCAA
ASCRP000018	2.14e-11	1.23e-14	33.3204	23.4976	1.90788	hsa_circRNA_000167	TCCGCGCGAGCTCATCAGTGGGGCCACGAGCTGAGTGCGTCCTGTC
ASCRP000390	1.17e-10	1.01e-13	28.5771	21.663	1.68349	hsa_circRNA_002178	CTTCGGGGAGCTGAGTGCGTCCTGTCACTCCACTCCCATGTCCCTT
ASCRP002601	1.64e-10	1.89e-13	27.2872	21.094	4.2498	hsa_circRNA_102273	CCTAACCCAGTCGGATACGCTAAAAATCAAGCAGTTGCCCAGAGCT
ASCRP003535	2.01e-10	2.9e-13	26.4492	20.7058	1.57442	hsa_circRNA_103237	TCACGGAAGATTCTGGACCCTAACACTGGGTCTGCAGATCTCCAGG
ASCRP003906	5.63e-10	1.23e-12	23.7728	19.357	2.18724	hsa_circRNA_103611	TCTGCCAAGCATGCCCTAACCATTTCTAATATTCAGGCTGGATCTA
ASCRP000389	5.63e-10	1.3e-12	23.687	19.3108	1.92059	hsa_circRNA_002172	TTGGAACAGACTCACGGCCAGCGAAGTGAGTTCCCAGAGAACGGGG
ASCRP002928	5.63e-10	1.3e-12	23.6831	19.3087	1.78689	hsa_circRNA_102615	AAACCCAACCCAGGCAGCGACATGCTAACCGGCCTCCTGCAAAGCT
ASCRP002231	6.02e-09	1.56e-11	19.6951	16.9169	2.6634	hsa_circRNA_101889	CAAACAAGAGAGTTGCTGGAGAATGTAACCCTAATCCATAAACCAG
ASCRP002325	6.73e-09	1.94e-11	-19.3791	16.7046	-1.08776	hsa_circRNA_101988	GGTGCTTCAGGCTCCAGTCAGGCCAACACCGACGCGCAGCTGGGAG
ASCRP000833	9.59e-09	3.04e-11	18.7402	16.2634	0.91712	hsa_circRNA_100450	GATTGACAAGGAGAGTCAAGCCCTACCCGTCGAGAAGCTGTGAAGA
ASCRP004887	2.91e-08	1.01e-10	17.131	15.0771	0.8393	hsa_circRNA_104634	CCAAAGTTTTATTAGAGACAAAGCATGGAGGACACAAGAATGGGAG
ASCRP002611	4.01e-08	1.54e-10	-16.5927	14.654	-1.20674	hsa_circRNA_102292	TTGTGTTGGTAATGAAGAAAAGTCCCAGGTGCTGTTCCCACTGAAT
ASCRP002546	4.01e-08	1.67e-10	16.4892	14.571	1.02069	hsa_circRNA_102218	AAAGAACTCGACCATCATGGAGCAGTTCAACCCTAGCCTCCGGAAC
ASCRP005278	4.01e-08	1.73e-10	-16.4409	14.5321	-6.4099	hsa_circRNA_105031	AGGCAATCAGGGTTCTTTTCCTATGACTCCATCAATTCCAGCTAAT
ASCRP003838	5.03e-08	2.32e-10	16.0824	14.2397	1.04262	hsa_circRNA_103540	GATCATACAGGCAAATCCTGATCCTAACTGTTGTCTTGGAGTATTT
ASCRP004118	6.79e-08	3.32e-10	15.6501	13.8782	1.16224	hsa_circRNA_103828	TTGTGCATTCAAACATAGCAACTGAGCTCTTTCACCATGCCTGGAT
ASCRP004865	6.84e-08	3.55e-10	-15.5733	13.813	-2.53938	hsa_circRNA_104612	ACAATGGGTTATTCAGGGACAGAGCAGAATGGGCTGATATAGATCC
ASCRP002266	8.4e-08	4.61e-10	15.2653	13.548	1.34416	hsa_circRNA_101924	TAAGATCTGCAGTGAGCAAAGAGAGATGTGACTCCCCACCCCCAGC
ASCRP001800	8.4e-08	5e-10	15.1712	13.466	1.36273	hsa_circRNA_101441	ACCTGTCCAGCCCCCAGGTTTCCCTAGATGACAAATAAACATTCCT
ASCRP003614	8.4e-08	5.08e-10	15.1533	13.4503	1.06895	hsa_circRNA_103316	AAAGAGTCTATTCTTCTCCGCTCCTCCGACCCAGGTATGTGCCCTG
ASCRP003890	8.76e-08	5.55e-10	15.0507	13.3602	1.99353	hsa_circRNA_103595	GCCCTCGCAGGTCCAGCACCATGATGCCATCACTGGGACTGAGTCC
ASCRP002480	1.28e-07	8.46e-10	14.5749	12.9343	1.96806	hsa_circRNA_102148	TTCCACAGTGATTGATGCTGCCTCAGTGGTTCCCCCTGGAAGTCCT
ASCRP000410	1.84e-07	1.27e-09	-14.1235	12.5175	-0.876069	hsa_circRNA_100020	AAGGAACGTACGCCAGGTTGCTTTGGTTGCCATAAATATCATTGGA
ASCRP004949	2.01e-07	1.45e-09	13.9874	12.3894	0.82907	hsa_circRNA_104697	GAACGAGCGGGTGGTGGGCAGCATGGACGCCCACCCCAATCGCTAC
ASCRP003588	2.23e-07	1.67e-09	13.831	12.2406	1.77242	hsa_circRNA_103290	ACCCCCATCTGCTCCAACCAGGAATGGAGACGCCATTGGATGTTTT
ASCRP002143	2.5e-07	1.94e-09	13.6733	12.0889	1.03822	hsa_circRNA_101798	ACTTCTCATTTCATTTCCCGCTCCCGGCCCGTGGTGGATATGGTCA
ASCRP003257	2.61e-07	2.11e-09	-13.5867	12.0049	-1.11852	hsa_circRNA_102950	ATGTGGAGAGGGTCTTCCAGGACGGGAATTGTGGGTAACTTGGCCA
ASCRP002904	3e-07	2.51e-09	13.4074	11.8294	0.932373	hsa_circRNA_102591	TCCAGACCAGCTGGTTTGACAAATCCTTCACCCTAATCGTCTTCTC
ASCRP001672	3.39e-07	2.93e-09	13.2462	11.6699	1.73851	hsa_circRNA_101313	GGCACGGCAGTGTCCCCATGAACTCCCTTGTCCCCAGTTGACCAAC
ASCRP003345	3.95e-07	3.57e-09	13.0445	11.4674	2.352	hsa_circRNA_103039	TTTCTTATAACCCTACTCCACGTCTGAAGATTAAGATTGCGGCCCT
ASCRP001986	3.95e-07	3.64e-09	13.024	11.4468	1.08672	hsa_circRNA_101637	TGACCAAAGACTTTTAGGTTTGTTTGAATAAGAGATCTGACCTGAC
ASCRP003057	5.22e-07	4.96e-09	12.7144	11.13	2.9162	hsa_circRNA_102745	ATGTAACCCATGAAAAGAAACCTGTTTCCCTCCAATCTTGTGGTTG
ASCRP005381	5.44e-07	5.41e-09	12.6296	11.042	1.42108	hsa_circRNA_400087	GAGGAACCGGCAGGCGTTTCCTCCCGGGCCCACCCTGCGCGCGCCG
ASCRP004376	5.44e-07	5.52e-09	12.6094	11.021	0.986856	hsa_circRNA_104103	TGTCGCTGCGGTGGGCCATGCACAGACACAGCTCATGTCTCATTAA
ASCRP002878	5.44e-07	5.64e-09	12.5887	10.9994	0.911801	hsa_circRNA_102565	CCCGTCTATGACAAGATTTTAACAACCTGGGCATCCAGTGTGTGAG
ASCRP004265	5.67e-07	6.04e-09	12.5213	10.9289	0.869415	hsa_circRNA_103985	AGGCATCGACTGGACCCCTGCGAGGACAAACGTCACAAAGACATCT
ASCRP002486	5.77e-07	6.32e-09	12.4779	10.8833	0.884235	hsa_circRNA_102154	CCAATCCCTTACCGGGACCACTTAATAGTGAGTCTTCCAACCAGAG
ASCRP003534	6.18e-07	6.94e-09	12.3863	10.7866	0.658044	hsa_circRNA_103236	CCACAATCTGATGGGAATGATGAACAACCCCAATCCTTATGGTTCA
ASCRP002165	7.45e-07	8.58e-09	12.1818	10.5684	1.74036	hsa_circRNA_101820	CCTCAATCATAAGTTACAGTCCCACCCCACAGTCATGCTTTTTGCA
ASCRP003646	8.69e-07	1.03e-08	12.0116	10.3842	2.11552	hsa_circRNA_103348	TCAATGGCGGCTACCCACTGCTGAAACTCCCCTTGCCAGGAACAGG
ASCRP002246	8.89e-07	1.1e-08	11.9508	10.3179	1.31075	hsa_circRNA_101904	GGACGGTCAGAGCCGATGATGAGCACCCCACCTCCTGCCAGCGAGC
ASCRP001590	8.89e-07	1.1e-08	11.9453	10.3118	1.94706	hsa_circRNA_101227	TTTGCCTTGGAATACAGGAGGGTTCAGCACCACCCCCTTCTCCAAC
ASCRP000178	1.24e-06	1.57e-08	-11.6189	9.95026	-0.980467	hsa_circRNA_001030	AATTATAGGTGAACGGGATGGGTCTTTGGATGTGTTTCCTGTTGAG
ASCRP001614	1.34e-06	1.74e-08	11.5232	9.8425	1.73791	hsa_circRNA_101251	CCACAGTGAAGTTGAACTCCCACCACCTGATCTTGGACCAAGTTCT
ASCRP002311	1.4e-06	1.85e-08	11.4644	9.77595	1.84682	hsa_circRNA_101971	TTCCCACTGCACTCCCCAGAGGTGTATGCGGTAGTCGATCTCTATG
ASCRP000789	1.47e-06	1.98e-08	11.4031	9.70633	1.29713	hsa_circRNA_100405	ACTAAACTGGATGTGAAAGGACCACCCACCCACCGTCTGTCTTGTG
ASCRP003467	1.58e-06	2.19e-08	-11.315	9.6056	-0.833405	hsa_circRNA_103166	TTAGGGATGAGGTCCAAAAGCTTCTTTGCATGTGTCCAGTGGATTT
ASCRP005371	1.62e-06	2.32e-08	11.2624	9.54503	0.75091	hsa_circRNA_400077	ATAGCAGAGTTTCCAAAGATCTTTGAACAAAGTCTCCTGGGGCTAG
ASCRP005316	1.62e-06	2.33e-08	-11.2576	9.53957	-1.32507	hsa_circRNA_400020	ATTAGCTTGGGGGAATTTAGGTTTCATCTGTGTCTGGTAGCAGTGT
ASCRP002854	1.65e-06	2.42e-08	11.224	9.50081	1.89557	hsa_circRNA_102541	CACTGTCCAGGACACGTGGCACGCCCAGTGACTTCCCCAGGGCAGC
ASCRP005299	1.66e-06	2.48e-08	-11.2021	9.4754	-1.26066	hsa_circRNA_400002	TTTATAGTAGAAGGTCATGGGGTTCTGGGAGAGAAAGCAGACCTCC
ASCRP001235	1.66e-06	2.53e-08	11.1861	9.4569	0.866324	hsa_circRNA_100861	GCTCGTTCCGCCTCGCCGCTCCTGCTATTTGCCAACCGCCGGGACG
ASCRP002941	1.7e-06	2.64e-08	-11.1465	9.41099	-1.57217	hsa_circRNA_102628	TTTGCTGCCCGAAGCTTGACTTTTACTTGTTGGTGGATGTGAAACT
ASCRP003861	1.76e-06	2.81e-08	11.0926	9.34819	1.66502	hsa_circRNA_103563	GATCCCTCTATGTCAGCTTCTTCTCAGCCTGTTGATAACCATGTTA
ASCRP005016	1.76e-06	2.83e-08	11.0853	9.3397	1.13483	hsa_circRNA_104766	TGCTCAGAATGGTGCAGATGAGGGAACTGGATTTGGACGTGGCAGA
ASCRP000343	2.04e-06	3.35e-08	10.9386	9.16742	3.2222	hsa_circRNA_001846	CTCCCTGAGCTTCGGGGAGGGAAGCTCATCAGTGGGGCCACGAGCT
ASCRP001208	2.37e-06	3.95e-08	10.7937	8.99532	0.608511	hsa_circRNA_100834	TCAGTGGACACCTTAACTTCCAGATTGAGCACCAGACCTGGCCTGG
ASCRP005321	2.39e-06	4.07e-08	10.7692	8.96596	2.26968	hsa_circRNA_400025	TTGATAGCCCCCTTAGACCGGAATCCTGGCTCCCGTGTTCTGGACC
ASCRP000078	2.73e-06	4.71e-08	-10.6428	8.81402	-2.27272	hsa_circRNA_000618	TGGTTGTGGTTTAGGAGGGGGGCATTCCAAAGGCAGGTGAATAAAT
ASCRP002912	2.73e-06	4.8e-08	10.6263	8.79397	1.43595	hsa_circRNA_102599	AGCCTTGCACCTGAAGACCCCACCTTTCCTGAAATGTATGACACAC
ASCRP000480	2.9e-06	5.19e-08	10.5606	8.71438	1.43795	hsa_circRNA_100090	ATCAAGCACCTCCTCGGATCCCCCTCTGTGTGCCTGAGCGAAGCTT
ASCRP003250	3.01e-06	5.46e-08	-10.5167	8.66082	-1.44298	hsa_circRNA_102943	ATAGTGTGGACTTCACGAGGCCTGGGACGAAATCTTGCAGCAGCTC
ASCRP002453	3.47e-06	6.43e-08	10.3794	8.4923	1.52658	hsa_circRNA_102121	TCCTGATGGCAAAACTGGCCCCCCTGGCCCTGTTGGTGTTCAAGGA
ASCRP002733	3.47e-06	6.49e-08	10.3718	8.48298	1.11577	hsa_circRNA_102414	TTGGGATCCGGCCAGATGATTACTTGACCACCTCCTCCACCCTGAA
ASCRP004099	3.6e-06	6.85e-08	10.3267	8.42718	4.65314	hsa_circRNA_103809	TCCAAGCTGGCCCTTACGTCGTCCTGACTCATCTGATGACCGTTAT
ASCRP002872	3.62e-06	6.98e-08	10.311	8.40772	2.96935	hsa_circRNA_102559	TGATGTTGAGGAAACCCCTCCTGGAGTTTCCCCAAAGCCATGGACA
ASCRP003513	3.64e-06	7.13e-08	10.2927	8.38503	0.514825	hsa_circRNA_103215	CCCACCTGAGGGAGTACCTGACAGGCTTCCACAAGCGGAAGGTCGA
ASCRP001592	3.64e-06	7.25e-08	-10.2799	8.36904	-2.24243	hsa_circRNA_101229	CTGTGCACAGAATCGCATGTGTGAGTGCCCCTAGTGTTTACCAGAA
ASCRP005122	3.71e-06	7.48e-08	-10.2532	8.33579	-1.63947	hsa_circRNA_104875	TCATGCACAGACATAGATGAGTGTGAAGTTTCTGGCCTGTGCAGGC
ASCRP003811	3.71e-06	7.65e-08	10.2344	8.31243	0.970104	hsa_circRNA_103513	TATATCTCACAGGAAGCCAGTTGAGGGAAGTTCTCCATGAATGTAC
ASCRP002839	3.71e-06	7.77e-08	10.2219	8.29684	0.733039	hsa_circRNA_102526	CCCTCCACCTCCACAGGTTGCCAAGGAAAGTGTACTGCAGTTTTAC
ASCRP000479	3.71e-06	7.81e-08	10.2174	8.2912	0.671982	hsa_circRNA_100089	TTTGATGATCAAGGTGGAGCATGACCCCGCCCATGGTGAACGCCTA
ASCRP003406	4.2e-06	9.06e-08	10.0957	8.13827	0.732661	hsa_circRNA_103102	TTGTATAAATGAGCTTACTCCACGGGAACAGCCTCTAGATAATCTG
ASCRP001419	4.2e-06	9.14e-08	10.0883	8.12892	1.10215	hsa_circRNA_101051	CCTGCCCTGGGACAGCCATGACTCCCACCTGATGCCCTCCCCTGCC
ASCRP000315	4.2e-06	9.41e-08	10.0642	8.09856	1.7711	hsa_circRNA_001678	TCCGCGCGAGGTCTGAGACTAGGGCCAGAGGCGGCCCTAACAGGGC
ASCRP001898	4.2e-06	9.46e-08	-10.06	8.0932	-1.29581	hsa_circRNA_101547	GGATAACAATGTTTATCGCTGTGATGATTTTGTGGTTAATGACACC
ASCRP005143	4.2e-06	9.83e-08	10.0281	8.05282	1.41283	hsa_circRNA_104896	AAGTCTCCTTCAATTGTATTGATGACGACTGTACGGACTCCTTCAC
ASCRP002715	4.2e-06	9.89e-08	10.0236	8.04706	1.16996	hsa_circRNA_102396	TCCTGGCCCTCGTCGTGGACCTGCTGCAGATGCTGGAGATGAACAT
ASCRP002305	4.2e-06	9.91e-08	10.0216	8.04452	0.605414	hsa_circRNA_101965	GATCCACCAGGTTGGCTATACAGTGCGCTTTGATGATGTCACCTCA
ASCRP004928	4.2e-06	9.98e-08	-10.0163	8.03779	-0.563334	hsa_circRNA_104675	TGAATTGCTCAGCCTTGCCAGCAGTCCAATATCAGATGGAAATGAT
ASCRP002493	4.2e-06	1.01e-07	-10.0091	8.02859	-1.68805	hsa_circRNA_102161	TCTGTGATCCGAGGTGGTTGCCTATCACTATTGTCAAGCAGATAAT
ASCRP000717	4.2e-06	1.01e-07	10.0034	8.02139	2.48679	hsa_circRNA_100332	GTATTTAAGAAGATTCCCTAACCTCAACCAGAACCCTCGGACTTTG
ASCRP003997	4.2e-06	1.02e-07	-10.0018	8.01933	-0.632439	hsa_circRNA_103703	TGTTCGAAAAGTTGTGGAGACTAATTTGGTTGCTTTTGACTGTCAC
ASCRP003014	4.32e-06	1.06e-07	9.96951	7.97825	0.93696	hsa_circRNA_102702	CATAGGAACGCACTCAGGCAGCCTCTACAACCCCACGTCAGAGTGT
ASCRP001682	4.44e-06	1.12e-07	9.92044	7.91557	0.886461	hsa_circRNA_101323	TAAGAGAGGCCCTGTTCCGCCATGGAGTCATAGTTGCAGCTGACTC
ASCRP002842	4.44e-06	1.13e-07	-9.91865	7.91328	-1.3454	hsa_circRNA_102529	AACTTTTTACCAAGGGTGTGACCGAGTGTTATGAGTGTCATCCTAA
ASCRP000737	4.44e-06	1.13e-07	9.91835	7.9129	2.47863	hsa_circRNA_100352	ATAATAAAAGTAAACGGAGTTCCCTCTCGAAGTCCAAGATTAGTTG
ASCRP002039	4.52e-06	1.18e-07	9.8806	7.8645	1.02685	hsa_circRNA_101692	CAGTGCCTCGGTTCCTGCGTGAAGACCAGCTGGGAGCCCACTGCCT
ASCRP000180	4.52e-06	1.19e-07	9.87017	7.8511	1.24307	hsa_circRNA_001038	CACCCACCAGGCCTGGACACCCCCTGAAGCCACCTCTCCGCCCGCA
ASCRP004538	4.52e-06	1.2e-07	9.86652	7.84641	1.20351	hsa_circRNA_104268	CCAAAATAAACTCCTGTGTCCTACCGACCTCTCCACTGTATCTGGG
ASCRP001088	4.52e-06	1.21e-07	-9.85841	7.83598	-0.745172	hsa_circRNA_100714	TGCATGACTGTTCACATTGCTTCCTGCCTGACACAGCTCACTTCAA
ASCRP003179	4.52e-06	1.22e-07	-9.85245	7.82831	-0.974934	hsa_circRNA_102871	GGTTTCAATGGCTGACAGAGTACTTCTTGGTGGTCCTGGTAGCTTT
ASCRP004159	4.52e-06	1.22e-07	9.85071	7.82607	1.00009	hsa_circRNA_103871	ATTTCATGACTAACCAGTGGCTGGTGAATTACCAGATCTCCGTCAA
ASCRP000548	4.62e-06	1.27e-07	-9.8207	7.7874	-1.42728	hsa_circRNA_100159	TCAAGGCTTCTTATGAAGCCCGCATGTGTGATGCCCACCTTCGAGG
ASCRP000419	4.62e-06	1.29e-07	9.80818	7.77124	0.727318	hsa_circRNA_100029	AGGACATCATGGTGGACTCAGGAACTCCCTTTAAGGAGCAGCCCCA
ASCRP002047	4.62e-06	1.29e-07	9.80719	7.76996	0.53878	hsa_circRNA_101700	CCATGTCTCATAATAAAGAGATCGAGATGGTGATCATGGAGCGTAG
ASCRP000071	4.65e-06	1.32e-07	9.79258	7.75109	1.42525	hsa_circRNA_000585	AACAGACTCACGGCCAGCGAACTGAGTGCGTCCTGTCACTCCACTC
ASCRP004165	4.65e-06	1.33e-07	-9.78683	7.74365	-0.789475	hsa_circRNA_103885	CTGCCTGCAGGAAAATGTTCTGCTGCTGCCCTGGATGTTCTTGCAA
ASCRP002787	4.72e-06	1.36e-07	-9.76681	7.71772	-2.09657	hsa_circRNA_102470	GGCTGTGAGGGGTTTCTATGTTGCACTGAGACTGGTGGCCTGTGCA
ASCRP002072	4.88e-06	1.42e-07	9.73131	7.67165	1.04881	hsa_circRNA_101725	ATTTCACAAGACAGCTCAGCAGCTCCTCCTCCTATAGTGGGGACAT
ASCRP001846	4.94e-06	1.47e-07	9.70378	7.63584	1.11974	hsa_circRNA_101495	GCTTGACCCCTGCTGCAATTGGCCTCGAGCTGTGGCAGGTTTTCGA
ASCRP002205	4.94e-06	1.47e-07	9.70372	7.63576	1.25708	hsa_circRNA_101862	AGGCTTCACTGAAGCCCCTCCGCTTGGCCAGAATGGAGCAGCCGAA
ASCRP005179	4.94e-06	1.48e-07	9.69868	7.62919	0.777768	hsa_circRNA_104932	TTCCTTAGCGATTTCCGTCTGCTCGTCTGATGGTTCACACCGTGGC
ASCRP001859	4.99e-06	1.51e-07	9.68363	7.60957	0.668195	hsa_circRNA_101508	TTTAGACTTGCACCAGTAACTCCAGATAGTGGTTATTCATCAGCCC
ASCRP002783	5.58e-06	1.72e-07	9.5811	7.47525	1.26082	hsa_circRNA_102466	ATCCCTGGCCGCAAAGGAAACAGAGAAACCCCCACTTCCTTGCAAG
ASCRP003344	5.58e-06	1.72e-07	9.5794	7.47303	1.95936	hsa_circRNA_103038	AAAGTGCAGTTCCCTCCGGTGTGTTCGAGGGCGAGCTCTCCGATAC
ASCRP004775	5.72e-06	1.79e-07	9.55063	7.43513	1.67567	hsa_circRNA_104521	CTGCCCAGAGACTTCCTGCTGTGCGCCAGCAGCTCTGGTGCTGTGC
ASCRP004408	5.72e-06	1.8e-07	-9.54523	7.42799	-2.56919	hsa_circRNA_104135	TGTCAGTGGGGTTGTTTTGGGTCAGATGTCATGTAATCCTTCCTTT
ASCRP002742	6.01e-06	1.9e-07	9.49991	7.36809	1.44719	hsa_circRNA_102423	AGCGGCTCTTTGTATGATGACATCATCCCCCCGAAGGAGTGGAAGC
ASCRP000116	6.3e-06	2.03e-07	-9.44996	7.30182	-1.90434	hsa_circRNA_000780	CTTAGGAAACCTGCTGTGGAGTGGGATGTCCTCTGTGTGCATCATG
ASCRP003347	6.3e-06	2.03e-07	-9.44926	7.30088	-0.872345	hsa_circRNA_103042	GGTGAACTGGTCTAAAAGTTGGTTTTAATTGGTTGCCCACAGGATT
ASCRP002487	6.31e-06	2.06e-07	9.44029	7.28895	0.567309	hsa_circRNA_102155	TCACTTTTGTTTCAGGACCACTTAATAGTGAGTCTTCCAACCAGAG
ASCRP000805	6.4e-06	2.1e-07	-9.42235	7.26507	-1.9881	hsa_circRNA_100422	AATTTGAGTGTGTTACCTTCCCTGGTTTGAAGTGTATTACAAGCTT
ASCRP001418	6.71e-06	2.23e-07	9.37816	7.20607	0.592878	hsa_circRNA_101050	TTGTCTTTGCAAACAAACAGGATCAAGTCTTCCATACCAGGGACCA
ASCRP001899	6.71e-06	2.24e-07	-9.37296	7.19912	-1.21731	hsa_circRNA_101548	GCCAAACTTTAGTTATCGCTGTGATGATTTTGTGGTTAATGACACC
ASCRP000170	7.16e-06	2.41e-07	9.31628	7.1231	1.09548	hsa_circRNA_000987	GAATCTGGGGGTGCCCTGGAGCAGCGCCCTGCTCCCCTCCCCTCTT
ASCRP004613	7.17e-06	2.44e-07	9.30767	7.11152	1.94976	hsa_circRNA_104351	CCCCACTACCAGGATGAAAGTCCTGGACAGACTTATCACAGAGAGA
ASCRP000698	7.29e-06	2.5e-07	9.28894	7.08631	1.46793	hsa_circRNA_100311	CCTAACATATTTGGGAAGAGGAAGAACGTCTGAGAAATAAAATTCG
ASCRP004618	7.58e-06	2.62e-07	-9.25256	7.03722	-0.864873	hsa_circRNA_104356	TTTCTGTACAGCCTGCAGAACTGATCACCATTAACAAGGACACCAA
ASCRP002797	7.85e-06	2.75e-07	9.21631	6.98816	0.899093	hsa_circRNA_102480	TGCAGTACAGGTTCAAGAGCTGCAGGATTCCCTCTTGAGGCTGGAG
ASCRP002743	7.85e-06	2.76e-07	9.21288	6.98351	1.75233	hsa_circRNA_102424	TTTGGGGAGCCTAAGTCCTGATCATCCCCCCGAAGGAGTGGAAGCC
ASCRP004705	8.1e-06	2.87e-07	-9.1825	6.94227	-1.6496	hsa_circRNA_104451	TACAGTTAAGGGTCAGGTTCATGTCGCTTTAGTTATTCAGACCCCA
ASCRP005302	8.15e-06	2.94e-07	9.16512	6.91863	0.645082	hsa_circRNA_400006	TGGGGGAAATAGAACATGATTTACCCACCCTAAAATGCATTGAAGG
ASCRP000104	8.15e-06	2.95e-07	-9.16275	6.91541	-1.21799	hsa_circRNA_000711	TCTATTTTCCTGAGGTTGCTGCTGCTGTCAAAGGCCCATTCAATTT
ASCRP003968	8.15e-06	2.96e-07	-9.15966	6.91119	-2.15073	hsa_circRNA_103674	AAAGTGGAGTGTGCCCGGGATGAGACTGTAGTCCGAGTCCCTGGAA
ASCRP000115	8.19e-06	3e-07	9.14926	6.89704	0.631569	hsa_circRNA_000776	TAAAAAAGAATTAAAAGGCAGATATCCGTCACCCCGATGGGCCAGA
ASCRP001345	8.19e-06	3.02e-07	9.14391	6.88974	0.655099	hsa_circRNA_100974	CAGAGTCCAGCGCCTAGAAGATTATCAGCGTCGCCTTGATACCTCC
ASCRP003146	8.33e-06	3.1e-07	-9.12523	6.86425	-1.72178	hsa_circRNA_102838	GAAGAAGAAGGTAACGGCGACTGTGACTGTGGTGAATGTGTGTGCA
ASCRP002369	8.37e-06	3.13e-07	9.1161	6.85178	3.76619	hsa_circRNA_102034	AAGACAGCAGGTTCCTCCCCGGGCAGAAGAAATCACCATTCCAGCT
ASCRP004465	8.86e-06	3.34e-07	9.0665	6.78386	1.01317	hsa_circRNA_104192	GATTTCCATGTGGACGGCCTGTTTCATCTTACTATGAAAAAGAGAA
ASCRP004769	9.18e-06	3.51e-07	-9.02933	6.73277	-5.69472	hsa_circRNA_104515	TAACTATAGGGTACTGGTATCTTGGGCCTCTAAAAATCAAAGCAGC
ASCRP002316	9.18e-06	3.52e-07	9.02871	6.73192	1.38878	hsa_circRNA_101976	CCTCCCTGAGGCTCCATCTGGCCTGAGCACCCTGCCCCAGCGAGTC
ASCRP003152	9.39e-06	3.62e-07	9.00616	6.70085	0.543285	hsa_circRNA_102844	TTCCTCTCTGACCCCCTGGTTGTGGAATACGAGGCATTGCTGGTAC
ASCRP004828	9.42e-06	3.66e-07	8.99803	6.68964	2.91565	hsa_circRNA_104575	AAGCGATGAGGGCGGTGGCCAGTTTGAATACTCCCTTCATACCAGC
ASCRP001584	9.53e-06	3.77e-07	-8.97561	6.65867	-1.62595	hsa_circRNA_101221	ACCTGTCCAAGGACCTTTGTCATTCATGGATGTGTTTGTGGATTTT
ASCRP001623	9.53e-06	3.81e-07	-8.96921	6.64982	-2.28091	hsa_circRNA_101261	TAAGACAATGTGTGTAAATTCAAGGCTCACAAAAGATGTGCAGTGA
ASCRP002729	9.53e-06	3.81e-07	8.96915	6.64974	0.760267	hsa_circRNA_102410	GTGCACAGCGATGCAGAGCAAAGCGGCAGTCCCCGGACAGGGATGG
ASCRP002905	9.53e-06	3.82e-07	-8.96738	6.64728	-1.31327	hsa_circRNA_102592	AGCATGCTGCAGGACGTACTCCGGCCTTTTCTGTGTGGTCATCAAC
ASCRP004161	9.67e-06	3.9e-07	8.95125	6.62495	0.579859	hsa_circRNA_103879	AGATGTTTTCCCAAGGAGAACATTTTGTGAATTCCTGGGTCCAGAG
ASCRP003829	9.68e-06	3.95e-07	8.94129	6.61115	0.816719	hsa_circRNA_103531	ATCTCTGGACAGAAAACCACATTGTTTACACAGATCTCCAGTCTGG
ASCRP002274	9.68e-06	3.96e-07	-8.93936	6.60847	-0.732129	hsa_circRNA_101933	CGTGCCTGCAGAAATGGTGGAGTCAATGAAGAAAGTAGCAGGGATG
ASCRP004411	9.78e-06	4.03e-07	8.92676	6.59099	0.793846	hsa_circRNA_104138	GCCTGTAATTGAAAGAATACCCACCTCATGTCCAAAAAGTTGAAAT
ASCRP002208	1.01e-05	4.19e-07	-8.89729	6.55003	-1.02843	hsa_circRNA_101865	ATGAACCATATCAAGCATGTGGATTTAAGGTGGTGTCCCAGCGAAT
ASCRP002761	1.04e-05	4.39e-07	-8.86271	6.50184	-1.73793	hsa_circRNA_102442	TTTTGGGGAGGTCCCTGAGTGCCAGAGGTGGTGGTGTTGCTTATCT
ASCRP002223	1.04e-05	4.39e-07	-8.86264	6.50174	-1.3553	hsa_circRNA_101881	TCTGCTGTTGGCAACTGCGATGTCTGTGGACTGTCTTGGGCAGCAT
ASCRP004399	1.1e-05	4.68e-07	-8.81542	6.43572	-1.56309	hsa_circRNA_104126	ATCATCAATGGGAAGGTGGCAATGCAGTGGTGGATGGTTGTGGCAA
ASCRP000371	1.1e-05	4.69e-07	8.81371	6.43332	1.3098	hsa_circRNA_002042	AGAAGGACAAAACCATCCCCTGCTCTTGGGACTTGGGCCAGTCTTT
ASCRP000875	1.13e-05	4.83e-07	8.79156	6.40226	0.683871	hsa_circRNA_100492	ACCCCGCCTCACCAATACACAGAGATGCAGGTCAGCTCCTCCAGTA
ASCRP001568	1.14e-05	4.92e-07	-8.77816	6.38343	-1.27342	hsa_circRNA_101205	TTCCGCTGGGGGTGTGCTGGACCGGTTTTCTCAAATTCAGCCAAAG
ASCRP002268	1.16e-05	5.1e-07	8.75227	6.34701	0.626239	hsa_circRNA_101926	AGACTGCAGGAAGAGGATCGTCTGCCTTATTGAAACCATCTAATTG
ASCRP000899	1.16e-05	5.11e-07	-8.75036	6.34432	-0.993813	hsa_circRNA_100517	AGAAATCTAAGAACTCGGTTGCCTTTGAGGATGTGGCTGTGAACTT
ASCRP005112	1.16e-05	5.11e-07	-8.74979	6.34352	-1.33606	hsa_circRNA_104865	TCATTGTGCTTGGTGTCATCCTTGAAGGATAGAATAAATCAGCTGT
ASCRP002599	1.16e-05	5.16e-07	8.74335	6.33444	1.04195	hsa_circRNA_102271	ATGAGACAAGCAGTCTTCCCGAGGCTGCTGTCCATGACACTGAGTC
ASCRP002548	1.16e-05	5.16e-07	8.74283	6.33371	1.90291	hsa_circRNA_102220	TTTCCTCCCAGCATTCCACGCCTACGGGAAGGCAGGCAAGATGCTG
ASCRP003182	1.22e-05	5.48e-07	-8.6993	6.27224	-0.531591	hsa_circRNA_102874	GAAAAACCAGCTGTATTCTTGTTCCCTTGATGGCACAATTAAACTG
ASCRP004531	1.26e-05	5.71e-07	-8.66902	6.22936	-1.09002	hsa_circRNA_104260	ATGTAGAAAAACTTGGCAGTTTGACCTTGTCTGTGTCAATGCGTGG
ASCRP000889	1.3e-05	5.96e-07	8.63772	6.18491	1.53742	hsa_circRNA_100507	ACCCATACCAGGACCCTGCTTTCTCGGCTGTGATTCACGACAAACT
ASCRP001222	1.3e-05	5.98e-07	-8.63505	6.1811	-0.746293	hsa_circRNA_100848	CTTCGTGAAGACTTTGAGCAAAGCATGGTCCTGGTTGCCTGTGGAC
ASCRP000679	1.3e-05	6e-07	-8.63228	6.17717	-5.29939	hsa_circRNA_100291	TCTTATAGTTGTAAGCTTAGGCTTGATTTCCGACTCTTTTCACATG
ASCRP002471	1.31e-05	6.1e-07	8.62068	6.16065	1.279	hsa_circRNA_102139	ACATCCCAGGAAAGGGAAATGTACCTTCTCCGAATGCACCTTTAAA
ASCRP002179	1.33e-05	6.18e-07	8.61025	6.1458	0.965085	hsa_circRNA_101835	ACCCCTATATTTCGATCTTGAGCCAGATGATTGTGCATCCATTTAC
ASCRP002547	1.38e-05	6.5e-07	8.57413	6.09424	1.93943	hsa_circRNA_102219	TTCCTCCCAGCCAGGTGCTGCCCACCTACGACAGCCTGGATGAGCC
ASCRP005244	1.41e-05	6.64e-07	8.55847	6.07185	1.36761	hsa_circRNA_104997	GAACACAGTTCACCTTCGACCAGGACCCCAGGCCTCCTGGACATCA
ASCRP000259	1.41e-05	6.72e-07	8.54946	6.05894	1.86447	hsa_circRNA_001379	TCTGGCCCTATCTGACCTCGCGCGGAGCCCCGTTCTCTGGGAACTC
ASCRP002894	1.41e-05	6.73e-07	8.54891	6.05815	2.69918	hsa_circRNA_102581	TCCCCATCACGGTCGGCTACCAGATCCGCTTTGAGAGCACACGTTC
ASCRP001342	1.41e-05	6.79e-07	8.54267	6.04922	1.97511	hsa_circRNA_100970	TCACATGATTTTGACCCCACAGGTTTCCCCTCAAAAAACCTATAAG
ASCRP003071	1.41e-05	6.84e-07	8.53718	6.04134	1.53026	hsa_circRNA_102760	ACCATGCAGGAGCTGAAGGTCTTCTCCAAGATCTTCAGCCACGAGG
ASCRP002224	1.57e-05	7.65e-07	-8.45662	5.92543	-1.09405	hsa_circRNA_101882	CAAGTCCATGGCCTCTTCATGTGCTTGTGTGCAACGCAGCAACTTT
ASCRP000201	1.61e-05	7.86e-07	8.43644	5.89628	1.48617	hsa_circRNA_001100	TTGATCTTCCGGTACTTCTCCTCCTCGGGGTGCAGGATGGAGTCCG
ASCRP005300	1.61e-05	7.91e-07	-8.43195	5.88979	-1.90349	hsa_circRNA_400004	GATGCTGTAGGTGTTTTATACTACATGAAGTTTTCAAGCTAGGAGT
ASCRP001277	1.7e-05	8.41e-07	-8.38866	5.82705	-1.48034	hsa_circRNA_100904	GGGTCCTTTCCTGGCCTTGGTGCTGTAAATGCATTGATGGAAAAAA
ASCRP004297	1.71e-05	8.51e-07	8.38007	5.81457	0.940026	hsa_circRNA_104022	GAAGATACAGTCTTCCCAAGGGATTGTTGAAGAAACTTCTGAAGAG
ASCRP004026	1.73e-05	8.67e-07	8.36671	5.79515	0.812581	hsa_circRNA_103735	TTTCCAAAAACAAGTACAGATGAAGCTCAGGTTCCCCAAGGAAATA
ASCRP003151	1.74e-05	8.8e-07	8.35622	5.77989	0.594305	hsa_circRNA_102843	AGTTCACTGATATCAAAAGAAAGACCCCCTGGTTGTGGAATACGAG
ASCRP004845	1.75e-05	8.86e-07	-8.35086	5.77209	-4.45749	hsa_circRNA_104592	GGGTTTTGTTAGCCCTACATGATCGAGGATATTATACCATTTATTG
ASCRP005311	1.75e-05	8.91e-07	8.34694	5.76637	0.900178	hsa_circRNA_400015	CCACAGTGTGCCTGCAACTTTCCTGCCCTCCTAGGGACAGAGTCCA
ASCRP002350	1.77e-05	9.08e-07	8.33335	5.74656	0.840906	hsa_circRNA_102014	TCTGCTTCACGTGTAACAGTAACCCTCCACTGAGTGAAGAAATGTT
ASCRP004741	1.82e-05	9.37e-07	8.31105	5.71399	0.580248	hsa_circRNA_104487	TTGTCCAGAGCTACAGATAGGAGTTGGCGAGCTTTAGCCCCTCTCC
ASCRP002673	1.83e-05	9.48e-07	-8.30316	5.70247	-1.65697	hsa_circRNA_102354	AAGTTTGCCCAGGTATGTGATAGTGGAATGTGAAGATCAAGATACT
ASCRP002368	1.92e-05	1e-06	8.26487	5.64639	1.4976	hsa_circRNA_102033	AACTTCATCAAGAAATATCTCAGGTTCCTCCCCGGGCAGAAGAAAT
ASCRP001234	1.93e-05	1.02e-06	8.2525	5.62823	1.17821	hsa_circRNA_100860	CCGCTCACGGCCTCGCCGCTCCTGCTATTTGCCAACCGCCGGGACG
ASCRP003397	1.93e-05	1.02e-06	-8.25214	5.6277	-1.00237	hsa_circRNA_103093	GGTGGAAACGGTATCTGCCTCGTGTTGTATGAGAAGAGATTTGGGC
ASCRP002426	1.94e-05	1.03e-06	8.24429	5.61616	0.965717	hsa_circRNA_102091	ATGAACGACATGTACGCCTACCTCCTCTTCAAGGCCTGACGGAGGA
ASCRP000333	1.99e-05	1.06e-06	-8.22389	5.58616	-2.21096	hsa_circRNA_001800	GCTAACTCAGGGTGGGTTATGTGGAGCTGTTCATACTGCAGATATG
ASCRP002366	2.05e-05	1.1e-06	-8.19742	5.54716	-0.987016	hsa_circRNA_102031	CTTGTGTGCAGTTTCTCTATAACAACAATACAAGGCAACAAACTGA
ASCRP000098	2.05e-05	1.11e-06	-8.19375	5.54174	-1.24379	hsa_circRNA_000684	AAGGAAGCAAAAGAAAGTCTTGTTCTGTCATCCAGGCTGGAGTGTA
ASCRP001033	2.07e-05	1.13e-06	-8.1811	5.52306	-0.512413	hsa_circRNA_100659	TGAAGAGCTTGTGGCAGATGCCTTTGTGTTCCTTGCTGACCTGCCT
ASCRP003454	2.07e-05	1.13e-06	8.18011	5.5216	0.591401	hsa_circRNA_103153	ACATGATCGCCCAGAAGTGAAAAGCAGGAAGAAAATTCCTTGGCAT
ASCRP004767	2.11e-05	1.16e-06	-8.15873	5.48998	-1.74346	hsa_circRNA_104513	ACTCTGTACAATGCCGGTGGTGGTGTGCACATTGAGCCCCGGTATA
ASCRP000794	2.11e-05	1.16e-06	-8.15812	5.48908	-1.03399	hsa_circRNA_100411	CTTACAAGGACTTTCTCTGGGTGTGCTGATTCTCTTCCTTACTTTT
ASCRP003872	2.13e-05	1.18e-06	8.14883	5.47532	0.752865	hsa_circRNA_103574	AATTGGTGTACCTCAGGTCATGCTTCACCCCTTCCTCCATCTGCTG
ASCRP005003	2.13e-05	1.19e-06	8.14211	5.46537	0.634918	hsa_circRNA_104753	ACTTATCAAAGTTTCGGAGCAACATCCCCTGTCACCTGGTTGATAT
ASCRP003218	2.13e-05	1.19e-06	-8.14097	5.46367	-1.29955	hsa_circRNA_102910	CAGAAATGCTGTTACTAACATTCTGAGAGAGCCTGTGTGTTTAGGA
ASCRP001987	2.13e-05	1.2e-06	8.13737	5.45834	0.534918	hsa_circRNA_101638	TTCACCTATGCTTTTAGGTTTGTTTGAATAAGAGATCTGACCTGAC
ASCRP005220	2.13e-05	1.21e-06	8.13355	5.45267	1.28632	hsa_circRNA_104973	AACATGGATGACCTTCAGAGCAGTTTTCCCCCCACGACCTGACCGT
ASCRP001444	2.24e-05	1.27e-06	8.09615	5.3971	2.53757	hsa_circRNA_101076	TCCAAACGATTCCCCCCCGAAGGGCGTGACCATCCCGTACCGGCCC
ASCRP004401	2.27e-05	1.3e-06	8.08087	5.37436	0.623003	hsa_circRNA_104128	GTACTCGTGGGAGGGCTGGTGAATTACCAGATCTCCATCAAGTGCA
ASCRP001094	2.27e-05	1.3e-06	8.07899	5.37156	0.680862	hsa_circRNA_100720	CAGACCGTCCGGGTGAAGCTTTTTATAACTATGATGCCAGAGGAGC
ASCRP001264	2.29e-05	1.32e-06	-8.0712	5.35994	-1.54837	hsa_circRNA_100891	TTCTAATGCCTTGTAGCTGCTGCTGGTGGTGACAATGTCAAATAAC
ASCRP005221	2.29e-05	1.33e-06	8.06622	5.35251	1.04342	hsa_circRNA_104974	TAAAAGAAGAAACCTTGAACGACAAAGTTTTCCCCCCACGACCTGA
ASCRP004171	2.29e-05	1.33e-06	8.06425	5.34959	0.451727	hsa_circRNA_103891	TTTATTCAGTTAAGCCTACAGAGGATGGCATTCCCTGTGGATATGC
ASCRP000008	2.29e-05	1.34e-06	-8.06027	5.34365	-1.84262	hsa_circRNA_000082	AAATGAGTAGTATGTTGGTGAGAGTGAACGTGCTGTGCGACAAGTT
ASCRP004137	2.3e-05	1.35e-06	-8.05368	5.3338	-1.05233	hsa_circRNA_103848	CATCTTGTTCAGGTAGAAGTATAGGTACAGATAATGTGTGTAGAGA
ASCRP000210	2.3e-05	1.36e-06	-8.05072	5.32937	-2.40257	hsa_circRNA_001143	TGAAAAATAAGTGAGTGTGGCTTACACATGTATTTCCTGATCATTT
ASCRP001018	2.3e-05	1.37e-06	-8.04668	5.32335	-1.74911	hsa_circRNA_100644	AGTTTGTGCTGTACCTTGGGATCACAAGGCCCCTCACATACCCTGT
ASCRP000017	2.36e-05	1.41e-06	8.02626	5.29281	1.67395	hsa_circRNA_000166	CGAAGTGAGTTCAATGGCTGAGGTGAGGTGAGTTCCCAGAGAACGG
ASCRP001176	2.38e-05	1.43e-06	-8.01611	5.27761	-1.78258	hsa_circRNA_100802	AAGGACCAGGGAGTGTGAGGAAGAGGCTGTCTGTGTCATTATGTGT
ASCRP002087	2.39e-05	1.44e-06	8.01014	5.26866	1.65791	hsa_circRNA_101741	TGCCCCCGAGGTGGGAATGGAAGTGGCCCCACATCTCAAAGAAACC
ASCRP003084	2.41e-05	1.46e-06	-7.99989	5.25329	-1.89837	hsa_circRNA_102773	GGCTTTCAGGTTGTGAGTACAGAGGTGGTCAGAGCCCAAGAAGAAT
ASCRP002788	2.41e-05	1.47e-06	7.99531	5.24643	0.401182	hsa_circRNA_102471	TGTGCTGGAGCTCCAGGACACGCGCGCCCCGAGCCTGGGAGGCATG
ASCRP005105	2.41e-05	1.47e-06	-7.99392	5.24434	-1.42801	hsa_circRNA_104858	TGGCCTGCTCAGCCTCAGCGATCTGGACGTTGGTGGTTGGCTATGT
ASCRP004862	2.41e-05	1.48e-06	7.99241	5.24208	0.791739	hsa_circRNA_104609	ATGAACTGGATATGCAGCTGATGAGTAAAGAATCTCCTGTCTCTGC
ASCRP002431	2.44e-05	1.5e-06	7.98059	5.22432	1.35253	hsa_circRNA_102096	TCATGTACCCCTTCTGTTCTCTGGGGAGGCAGTAAGGGGCCGTGGA
ASCRP004577	2.45e-05	1.52e-06	-7.97388	5.21423	-1.92397	hsa_circRNA_104314	TATGAAACAAAAAGCTGTATGTGATGGCTTCTGTGTTTGTCTGTCT
ASCRP004530	2.46e-05	1.53e-06	-7.96816	5.20564	-0.895664	hsa_circRNA_104259	CTCATCAAATTACTCAGAGTTTGACCTTGTCTGTGTCAATGCGTGG
ASCRP003440	2.46e-05	1.54e-06	-7.96295	5.1978	-1.96674	hsa_circRNA_103137	GGTGCCTCAGGTGGTGGTCTGTCACGTGGTGGGCCAGGCTATTCAG
ASCRP005388	2.51e-05	1.57e-06	7.9478	5.17498	2.38773	hsa_circRNA_400095	GCTCTTCCCCGAAGGGAGGCCTCCTGATGCGGGACAGCTCAGGTGT
ASCRP000483	2.51e-05	1.58e-06	-7.9445	5.17001	-1.07629	hsa_circRNA_100093	CTTAAATAAAGTGAAAGCCCTGTGTAAGGAATGTGTAGTAGAACGT
ASCRP003527	2.55e-05	1.62e-06	-7.92941	5.14726	-4.41726	hsa_circRNA_103229	CACATTTCCAACATTGGGTTTGCCTATCACAGATGAACAAATCCAG
ASCRP002092	2.57e-05	1.65e-06	7.91683	5.12827	0.989205	hsa_circRNA_101746	ATAGACAAAGGTGGGAATGGAAGTGGCCCCACATCTCAAAGAAACC
ASCRP003740	2.57e-05	1.65e-06	7.91362	5.12342	3.38646	hsa_circRNA_103442	GCAGCGTCAGGTCTTCCGACCCCGAACTCCACCGGAGGCAATTGCA
ASCRP003497	2.57e-05	1.66e-06	7.91194	5.12088	0.897046	hsa_circRNA_103199	AAGGAATCGCCTCCGGAATGGCGCAGTAACAGTATCTCCAAGTCCC
ASCRP000941	2.57e-05	1.66e-06	-7.91144	5.12012	-1.83826	hsa_circRNA_100561	TGCTCAGGAATGAGGTTTGTGTTTAGTGAATCAGAGGGATCTGCAT
ASCRP005010	2.6e-05	1.69e-06	7.90035	5.10335	2.54161	hsa_circRNA_104760	GTTCTCCTCAGAGCCTGCTTTCTGAAACAAAGGTCTTCACTGCCTC
ASCRP004946	2.6e-05	1.69e-06	-7.89873	5.10091	-1.82909	hsa_circRNA_104694	GGTTAAGCAGGTGGTTTGAAGTGTCCTGTTTGCAGCTTTGTATATG
ASCRP000535	2.62e-05	1.71e-06	7.8907	5.08876	3.68416	hsa_circRNA_100146	TAGTGCCAAGGAAAGCAGCTGGCCCTTCTCAAGACCAATTCGGCTG
ASCRP001889	2.65e-05	1.74e-06	-7.88002	5.07258	-1.64236	hsa_circRNA_101538	GATGGTTGCCCTGGCAAAGGTGTGGATGAGGTCACCATTGTCAACA
ASCRP000329	2.66e-05	1.76e-06	-7.87064	5.05836	-1.07796	hsa_circRNA_001769	CATTCCTCAGAAGGTGTTGGAGTTCTTGGTTGTAAGCAACAAAAAG
ASCRP001810	2.66e-05	1.77e-06	7.86907	5.05598	0.939707	hsa_circRNA_101459	AAACCCTATGATTTCATCGTTTCTTGGATGTCAACAGCCACAAAAT
ASCRP001530	2.66e-05	1.77e-06	-7.86669	5.05236	-1.50984	hsa_circRNA_101167	AAGGAAGCAAGATATACATCAGGGGATGTGAGAGTGTGGGACACCC
ASCRP003922	2.66e-05	1.78e-06	-7.86368	5.0478	-1.10745	hsa_circRNA_103627	ACAATGGCCGTGTTTTGCTGTGCGTTCTCTGGGATGGGTAGAGATG
ASCRP001384	2.66e-05	1.79e-06	-7.8606	5.04313	-0.499867	hsa_circRNA_101014	CAAGATTGAGGCAGGCAGTGGTTAAAGGTTCCCTTCCACATCCTTT
ASCRP000751	2.66e-05	1.8e-06	7.85695	5.03758	0.765178	hsa_circRNA_100366	AAGACCGCCCAGCGTCGAAGCCTGTCTAGCAGTCCAGAGGAGATGT
ASCRP001517	2.66e-05	1.8e-06	-7.85426	5.0335	-0.863686	hsa_circRNA_101154	TTGTGAGGAAAGCTGTGACTTGTGGTCCCTAGGGGTGATTATCTAT
ASCRP001216	2.71e-05	1.85e-06	7.83868	5.00983	0.613929	hsa_circRNA_100842	TCCTGGACAGGCTCTTGATTGCGGGGACTAACTCCTCCGACCTTCA
ASCRP003458	2.73e-05	1.87e-06	-7.82948	4.99583	-1.10828	hsa_circRNA_103157	TTTCTTTTCAAAGGTGTGCTTTGCCTGCATGGATGGACAAGAGTTC
ASCRP002000	2.73e-05	1.87e-06	7.82917	4.99536	1.18168	hsa_circRNA_101651	ATCTATGGAGATTGTGCTTCTTGGTCAGACCCCGCATCAAGAATAT
ASCRP001573	2.83e-05	1.95e-06	-7.80111	4.95261	-0.842059	hsa_circRNA_101210	ATTGTGGGTCCTGAAGAATTGCAACAACACCAAACGCCGCTTTTAA
ASCRP000399	2.86e-05	1.98e-06	-7.79063	4.93662	-0.930422	hsa_circRNA_100009	TGCCATTTGCGTTACCTGTCCTGCTGCCGATTCCTGGATGACAATC
ASCRP003232	2.99e-05	2.08e-06	-7.75863	4.88769	-1.33826	hsa_circRNA_102924	TTCCGGTGTGGTCGTCCTTGGTGGAAGGAACCATGAACTGGCATCT
ASCRP004808	3.09e-05	2.15e-06	7.73414	4.85016	1.19895	hsa_circRNA_104555	TTGTTTTAAGGTGAGCGAAGGACCCCCTCTGAGGCTTTGGAGGTCA
ASCRP000334	3.1e-05	2.18e-06	7.72574	4.83728	0.419409	hsa_circRNA_001805	AGAGTGAGAGATGATGCAACCTACTTCTCTCTAGAGGTAGTCAGAT
ASCRP004643	3.1e-05	2.18e-06	-7.72524	4.8365	-0.798897	hsa_circRNA_104382	TCTACGCTGCAGCCGAGTTCCTGTTCTGGGCTTCGCTGTGCATGAC
ASCRP002217	3.15e-05	2.22e-06	7.71265	4.81718	1.30168	hsa_circRNA_101875	CAAATTCTGCCCTGTTCCCTACTGAAGGAACAGATGCTAAGGAAAC
ASCRP002435	3.16e-05	2.24e-06	-7.70743	4.80915	-0.528289	hsa_circRNA_102101	ATGTATATTGTACACTCAGAAGAAGCCTTGTTTTTACTGGCAACCT
ASCRP003047	3.19e-05	2.27e-06	-7.69721	4.79342	-0.772646	hsa_circRNA_102735	GGAGACAGCTATATTTGCCCATGTTATTCAAGATGCTTCCTTTAAA
ASCRP000172	3.2e-05	2.29e-06	-7.69259	4.78631	-1.49262	hsa_circRNA_000993	TGTTAATTCTGGGATCAAGGTGGTCGGACATTGTGTGGTGTAATGA
ASCRP002091	3.23e-05	2.32e-06	7.68415	4.77331	0.603444	hsa_circRNA_101745	TTCTACTTTATTAATAGTTCCGGTGGGAATGGAAGTGGCCCCACAT
ASCRP005340	3.27e-05	2.36e-06	7.67246	4.75531	0.5249	hsa_circRNA_400044	GAGCCTCCACAGTCCTACAGGTGGACGCCCCGGGTCTGCAGTCCCA
ASCRP000352	3.29e-05	2.38e-06	7.66498	4.74376	0.752766	hsa_circRNA_001937	TGAACATATCCCTTGGATACTCTAAGACCTGACCCTGATTAAGTGG
ASCRP002315	3.29e-05	2.39e-06	7.66477	4.74344	1.38792	hsa_circRNA_101975	TCATCCACAGGCTCCTCCTGCTGGACCCTCCAGCCCCGGGCCTCAG
ASCRP002704	3.29e-05	2.39e-06	-7.66214	4.73938	-1.9959	hsa_circRNA_102385	ATGTCTGTGGGTTATGAGTGCCAGTGAGCCGCCTTAGATAGAAGCA
ASCRP003884	3.31e-05	2.42e-06	7.6541	4.72697	1.07669	hsa_circRNA_103589	TTGGAATTGCAGATGTGAGGTCGGCACAGACGCAACCCAGTCTCCT
ASCRP002773	3.31e-05	2.43e-06	7.65155	4.72303	2.54725	hsa_circRNA_102455	GCTCAATAGGTCCTTTGATGTGGGCCACAGCTTTCCCATCACTGGG
ASCRP005322	3.31e-05	2.44e-06	-7.65009	4.72078	-0.463454	hsa_circRNA_400026	TTATGATCAACTTTGCAGGTGTGCACGGGTGAAGGGGTAGCCCCAG
ASCRP000939	3.33e-05	2.46e-06	-7.64331	4.7103	-2.00708	hsa_circRNA_100559	CGTATTTTTTGCCAAGGGTTTGTGTTTAGTGAATCAGAGGGATCTG
ASCRP001656	3.39e-05	2.52e-06	7.62696	4.68501	2.76979	hsa_circRNA_101296	CTACCCATCAATCCCCAGCTCAAGGGTATAGTGACCAGGTTATATT
ASCRP005361	3.42e-05	2.55e-06	-7.61936	4.67324	-0.808314	hsa_circRNA_400067	GTCTCATAACCAATTGCTTGCTGGATGTGTACTGGTGTTTCCCATT
ASCRP001459	3.47e-05	2.6e-06	-7.60628	4.65297	-3.89008	hsa_circRNA_101091	GGTCTTTTTACAAGCAATCGTTCTTTGTTTTCGACTACACTTCACA
ASCRP000057	3.47e-05	2.61e-06	7.60414	4.64965	0.846711	hsa_circRNA_000487	CACGAACCACCCCCGTGTGGTTGGTGCGCGGACACGCACTGCCTGC
ASCRP003052	3.49e-05	2.64e-06	-7.59706	4.63866	-1.06882	hsa_circRNA_102740	TGTGCTGTTGTTTAAACTAGCTCCTTTTTGGTTCAGGTGTGCTGGT
ASCRP004581	3.49e-05	2.64e-06	-7.59542	4.63611	-0.551626	hsa_circRNA_104318	ATGGCAGCCTTTGTGGGTACTGTCCAAGAAGCTGGAACATTATTAT
ASCRP005006	3.49e-05	2.65e-06	7.59295	4.63228	1.04102	hsa_circRNA_104756	GTCACACACACTCCAAAGACAACAGGCCCTCCCTCTGCCCTCCCGT
ASCRP000302	3.55e-05	2.71e-06	-7.57848	4.60982	-1.57935	hsa_circRNA_001587	TTTGCAATGGTGGGGTGGTGAGGGATGCGGGCTGCAGGCAAGTATG
ASCRP004888	3.57e-05	2.74e-06	-7.57099	4.59816	-2.23103	hsa_circRNA_104635	AAGCATGCAATCGTGTGTTTTATGGACCATGTGCTGCTATGTATGC
ASCRP001385	3.57e-05	2.74e-06	7.57074	4.59777	0.588509	hsa_circRNA_101015	CTTCAAGTGGCGGCCCCTTTGTTGCTTTATGCAAACAGACGGGACT
ASCRP005149	3.57e-05	2.76e-06	-7.56737	4.59254	-2.17084	hsa_circRNA_104902	GGTGTATGAGGGAAAAGACTACTTTGTGTGTATCCATTCTGGAGAG
ASCRP002765	3.63e-05	2.81e-06	-7.55482	4.573	-1.87417	hsa_circRNA_102446	AGCCTGTGGTGGTCTTGGTGAAGAGTAACAACCTGACGGACCGCAT
ASCRP000940	3.67e-05	2.86e-06	-7.54415	4.55638	-2.12278	hsa_circRNA_100560	TTTAAGATACTGTAAGGGTTTGTGTTTAGTGAATCAGAGGGATCTG
ASCRP003220	3.79e-05	2.97e-06	-7.51765	4.51503	-1.27292	hsa_circRNA_102912	GCTTCTATTAAGTACTAACATTCTGAGAGAGCCTGTGTGTTTAGGA
ASCRP002841	3.79e-05	2.98e-06	-7.51626	4.51286	-0.906335	hsa_circRNA_102528	CCCTGAAGCTGCCTGGTGTGACCGAGTGTTATGAGTGTCATCCTAA
ASCRP004151	3.79e-05	2.98e-06	-7.51547	4.51162	-1.243	hsa_circRNA_103863	TAATGGTGAATGGAATAATTGTGTGCCCAAGAAGATGCTGCAGCTG
ASCRP000781	3.93e-05	3.1e-06	-7.48975	4.47139	-1.18605	hsa_circRNA_100397	GGCTGTGCAGTGAAGCTGTGGTCTACCAATCTAGACAACTCAGTGG
ASCRP003900	4.08e-05	3.24e-06	7.4613	4.42678	1.42911	hsa_circRNA_103605	CTACCTCAGGCTATCGGCAGGACCCTCATCCCCCGTTACTTTAGCA
ASCRP003745	4.12e-05	3.29e-06	-7.45013	4.40924	-1.52496	hsa_circRNA_103447	TGGACTGTGGGTGGTCCTGCCATCATGGCTGTCCTCTGCAAAGGTC
ASCRP005052	4.12e-05	3.29e-06	-7.44996	4.40897	-1.92844	hsa_circRNA_104803	AAATTTGGTGCCTGGAGTAGGAGTTTGGTGGTAATCCATTTGCTTC
ASCRP001306	4.2e-05	3.37e-06	-7.4338	4.38357	-4.19757	hsa_circRNA_100933	CCTCACAATGAGGGCTGCTGAAGTATCAAACTAATTTAGATACCCA
ASCRP001650	4.2e-05	3.38e-06	-7.43189	4.38058	-1.1172	hsa_circRNA_101290	AAGTGGACTTCCTGGCACCTGTGTTTGCTCTGTTTGTACCATTTTA
ASCRP000385	4.2e-05	3.39e-06	7.43095	4.37908	1.34134	hsa_circRNA_002144	AGTGAGTTCAATGGCTGAGGTGAGTTCCCAGAGAACGGGGCTCCGC
ASCRP003107	4.23e-05	3.43e-06	-7.42292	4.36645	-1.19291	hsa_circRNA_102798	AGCCAGTCAGGGACAGTTGCCGTTTGCTGTTGTGGGAAGTATGGAT
ASCRP000311	4.3e-05	3.49e-06	-7.41048	4.34685	-1.5825	hsa_circRNA_001654	GGAAGGTCAGGCCTGCATGTATCTTAGTGTGTCTGCTGGTGTGAGT
ASCRP001992	4.3e-05	3.5e-06	-7.40881	4.34423	-1.05935	hsa_circRNA_101643	CGAGGAGTGGGGGAAATGGTGTCCTGCTGGAGGGAGAACTGATCGA
ASCRP004822	4.3e-05	3.52e-06	7.40492	4.33808	0.603262	hsa_circRNA_104569	TTCAGTATAGAGCTGTCCCCTTTCCTCCAACCCAACGGCTTACTTT
ASCRP000027	4.3e-05	3.53e-06	-7.40329	4.3355	-1.38722	hsa_circRNA_000274	GGGTAGGGAGGTGAGGGCCTGGTGTGGGGTTTCCCAAGGAGAGCGC
ASCRP000764	4.35e-05	3.59e-06	7.39279	4.31895	0.624079	hsa_circRNA_100379	TCTGGATCTCACCAGTGACAGCTGGAGTATCAGCCTTGGAAGTATA
ASCRP001358	4.35e-05	3.59e-06	-7.39179	4.31736	-1.34394	hsa_circRNA_100987	AGGACCAGTCGTGATATGGAATGTGCAGATGTCCCACTATTAACTC
ASCRP002736	4.36e-05	3.62e-06	7.38761	4.31077	2.32009	hsa_circRNA_102417	CCTCCGCAGACCCGTCTGCCGTTTAAGCGCCTGAATCTTGTCCCAA
ASCRP003726	4.37e-05	3.64e-06	-7.38431	4.30555	-1.89346	hsa_circRNA_103428	TCAAATCTGTGTGGAGCAGGTGCCTTAGCTGGACCAATTATTGTGG
ASCRP002508	4.47e-05	3.74e-06	7.36613	4.2768	0.411057	hsa_circRNA_102179	TCGCCCCAGAGAAAGCCAAACTTGGCCCTGCTGGCAACAAAGTCAT
ASCRP001128	4.47e-05	3.75e-06	7.36357	4.27276	1.71776	hsa_circRNA_100754	GCAACCAGAGGCGTGCCGATGCTCTCCGTCCAGCCCAAAGGGAAGC
ASCRP005364	4.47e-05	3.76e-06	7.36218	4.27056	1.1456	hsa_circRNA_400070	TGTCCAAGAACTCCCATTGTCCCAGTCCCTGGCTCGGAGCTCTGTG
ASCRP002086	4.48e-05	3.78e-06	7.35846	4.26467	2.31334	hsa_circRNA_101740	TGCCCCCGAGATCACTTTTCTCCAGAGAATGCAAATGACACGGCCA
ASCRP002124	4.48e-05	3.8e-06	7.35608	4.26091	1.12021	hsa_circRNA_101778	GCTGAGAGCAGCTGGGGCTGCCCCGACCTCGTCTGCTACACCGATT
ASCRP003809	4.49e-05	3.81e-06	7.35265	4.25547	0.903218	hsa_circRNA_103511	AGCTCAGCAGGAAGCCAGTTGAGGGAAGTTCTCCATGAATGTACGT
ASCRP004211	4.49e-05	3.86e-06	-7.34579	4.2446	-1.30412	hsa_circRNA_103931	TGTGAAAGAGTTCAGCAGTGCAGTGTGAGATGCATGAATGGTGGGA
ASCRP003339	4.49e-05	3.87e-06	7.34383	4.24149	0.583317	hsa_circRNA_103033	TCTACTAAAGCCCCGTCGCAGAATTTAGTCTCAAAGGAAACTTCAA
ASCRP003056	4.49e-05	3.88e-06	7.34229	4.23905	0.743924	hsa_circRNA_102744	TGTCTACAGTAGAGAAGACAAGCACATCTACCAGGGTATGTTAGAG
ASCRP002509	4.49e-05	3.89e-06	7.34066	4.23647	0.620663	hsa_circRNA_102180	CGCCCCAGAGATTCTATGCGGCAGAGATTTCCATCGGATTGTTCTT
ASCRP002541	4.49e-05	3.89e-06	-7.33947	4.23457	-0.978342	hsa_circRNA_102213	GCTGTGCCAAGCCACCAGGGAAGCTTCTGCATGCTGTGTGTCATGC
ASCRP000994	4.49e-05	3.9e-06	7.33828	4.23269	1.18333	hsa_circRNA_100620	TTACCCTAGTCAGAATGTCATACCCAGGCTATCCCCCAACAGGCTA
ASCRP004770	4.49e-05	3.91e-06	-7.33724	4.23104	-0.948704	hsa_circRNA_104516	CTGTCGACAGGCCAAAGTGGGCAGTTTCAGCCAGAATGTGGAACTC
ASCRP002746	4.55e-05	3.98e-06	7.32565	4.21265	0.764711	hsa_circRNA_102427	TGACTACGGCAAAGTGGCCACTCAGGTACGCCATCCCACCAGAGCA
ASCRP000421	4.66e-05	4.1e-06	7.30496	4.17978	0.734573	hsa_circRNA_100031	AAGTGCTGGACCGAGGACGAAGTGGTCCACAACTCCCAGGCCTGTT
ASCRP000317	4.66e-05	4.11e-06	7.30454	4.17912	1.90328	hsa_circRNA_001689	GAGCGAGGGCCATCTCTAAGACCGGAGTGGGCAGGGACCCGGGCCT
ASCRP004764	4.66e-05	4.11e-06	-7.30404	4.17832	-1.79548	hsa_circRNA_104510	TTCAGTATGGTTATGAGGTGTTTGTCTTTGGTGCGCTCACAGAATG
ASCRP001293	4.66e-05	4.12e-06	7.30267	4.17614	0.656135	hsa_circRNA_100920	GTAGCAAGTACATGGGGAGGCCCCTAGCAGTCTTCTTGATGCTTTG
ASCRP000285	4.72e-05	4.18e-06	-7.2921	4.15931	-1.93697	hsa_circRNA_001503	AGGAGGCTGCAGGTGGAGTGTTATAGTTTTGCCGCTGGACTCTTCC
ASCRP004586	4.81e-05	4.28e-06	-7.27726	4.13567	-1.83708	hsa_circRNA_104323	GATGTTGCTGTTGAGGTGGAAAAATGCTAATCACTGAAAGAAAACA
ASCRP004848	4.84e-05	4.32e-06	7.271	4.12569	1.44368	hsa_circRNA_104595	ACACCACCTACTTCTCCGTCAATGTTTCAGCCCAGCCCTGGGGAGC
ASCRP004958	4.86e-05	4.37e-06	-7.26392	4.1144	-0.672277	hsa_circRNA_104706	GGGCTGCAATAATATGACAGATACCTAGCATCTAGCAAAATAATGG
ASCRP005199	4.86e-05	4.37e-06	7.26379	4.11419	0.549025	hsa_circRNA_104952	TTCACATTCCAGAAGAGGCGTCCTTCTTTGCACGCGCAGTGATGGC
ASCRP004383	4.88e-05	4.41e-06	-7.25863	4.10595	-2.14175	hsa_circRNA_104110	ATTTGCCAAGTGTGTAAATATGTTGCTGTGGAGCTGAAGTCAGCCT
ASCRP000278	4.88e-05	4.42e-06	-7.25662	4.10275	-2.3345	hsa_circRNA_001459	AGCATGTATGTGTATATGTGAGCAGCTGTGCACGTATGATGTCAGT
ASCRP005254	4.9e-05	4.45e-06	7.25257	4.09628	0.901748	hsa_circRNA_105007	AAGTATAATGGGCCAAAACACTCATTGACTCAGATCTCTCAATCCA
ASCRP002709	4.92e-05	4.49e-06	7.24665	4.08682	0.44523	hsa_circRNA_102390	AACATCACCTCTCAGATGGAGTTTTAACATTGAATGCGGAGAACAC
ASCRP000281	4.92e-05	4.5e-06	7.24486	4.08396	0.641341	hsa_circRNA_001484	ACAGCGACAGGTCCCTAATATTAAGGAGCTTTGTGGATGATACTAT
ASCRP000838	4.92e-05	4.52e-06	7.24201	4.07941	1.28199	hsa_circRNA_100455	GCTGCGAGAGCTATCTTCCAGAGGGCCACACTGGGCATGGACACCC
ASCRP000964	4.92e-05	4.52e-06	7.2414	4.07843	1.34236	hsa_circRNA_100587	TGCCATCGTCACCCTGCATCCTCCAGGACAAATAGCAAGGAAATAC
ASCRP004578	4.95e-05	4.57e-06	-7.23524	4.06857	-1.71429	hsa_circRNA_104315	CCTGTTGTTGTTGTTTCAAGAGAATTTCCCAAGAGATTTGTGTAGT
ASCRP004682	5.01e-05	4.66e-06	-7.22145	4.0465	-2.01343	hsa_circRNA_104426	ACTTTTAAGTGGAGTGGTGGATCAGACCAAAGATGGGTGGCTTTAA
ASCRP003453	5.01e-05	4.67e-06	7.22105	4.04586	2.24253	hsa_circRNA_103152	AGATCTGCAACATGATCGCCCAGAAGGGAAAGTGAAGGACAAAAAA
ASCRP001510	5.01e-05	4.67e-06	7.22018	4.04447	1.46628	hsa_circRNA_101144	CCTTGATGCCATTCTAGTGAGTTATTCTCCCCACCTCAGAAGTACC
ASCRP002054	5.01e-05	4.68e-06	7.2194	4.04323	2.38604	hsa_circRNA_101707	GGTTCTTGCAGATTATCTCCCTCCAAACTCTAAAGAAGGAATATAA
ASCRP000274	5.01e-05	4.69e-06	-7.21816	4.04123	-0.405049	hsa_circRNA_001426	TGCAGGCAGCGCAGGGTAAGGAAGAAGTTCCAGTTGTTGCTTTTAT
ASCRP005124	5.14e-05	4.83e-06	-7.19847	4.00967	-1.05336	hsa_circRNA_104877	GGCTGCTGCTTTTGATATTTTCTAAATTTGGCACAGTCTTGAAGAT
ASCRP000260	5.14e-05	4.84e-06	-7.19715	4.00754	-0.95723	hsa_circRNA_001380	AATTGAAAGCTAAGGAGGGGCTCAGTGGTTGCAGGTTGTGAGGTAT
ASCRP003212	5.14e-05	4.85e-06	-7.19565	4.00514	-1.30298	hsa_circRNA_102904	AAATGTGGCAGTGTTTCCAATACTTATCTACAGGAATCGCCATGAC
ASCRP005119	5.15e-05	4.88e-06	7.19224	3.99967	1.9695	hsa_circRNA_104872	CCCCCAGCAGAAGTTGATCTCTTAGAAGATGATGGAAGTTTCAATA
ASCRP002178	5.15e-05	4.89e-06	7.19059	3.99701	0.847232	hsa_circRNA_101834	CCAGGCTTGTAGGTGCTCAGCACAGTGGACTTTGTCGCCCCTGATG
ASCRP001397	5.33e-05	5.09e-06	7.1655	3.95669	0.349462	hsa_circRNA_101027	ATTGAAAGGGCTAGAGACATGACCTAACACCCTGATGACCACTCTC
ASCRP002596	5.33e-05	5.1e-06	-7.16392	3.95414	-1.56886	hsa_circRNA_102268	AGCTCATGAGACAAGCAGTGTGTTTATTGCCGGCTTTCCTGAGTAC
ASCRP004955	5.39e-05	5.18e-06	-7.15432	3.93869	-1.35836	hsa_circRNA_104703	CGTCTCTGTGTCAGAAAAGATGTTGGTTTAAAGCGATTTTTTCCTA
ASCRP003282	5.46e-05	5.27e-06	7.1432	3.92077	0.75548	hsa_circRNA_102975	TCCTTCGCCAAGGAGCCCCACGTAGAGCAGGTTCAACTCCTTCCAC
ASCRP003476	5.46e-05	5.3e-06	7.13952	3.91484	0.379949	hsa_circRNA_103177	CAAGGGGCAGTGCAGGCCAAGGCCCCCTGCCCATGGAGGTGTGCTG
ASCRP003286	5.46e-05	5.3e-06	-7.13887	3.9138	-1.62514	hsa_circRNA_102979	GATGCTGAAGGCTGTGGGTGAGCGTGGAGGATGCTCAGATGCACAC
ASCRP004231	5.46e-05	5.31e-06	7.13805	3.91248	2.24283	hsa_circRNA_103951	TGAGAATGAAGAAAATACCCAGCACCCATATATCTCCCATCAGCAT
ASCRP001616	5.46e-05	5.32e-06	-7.13696	3.91072	-1.55263	hsa_circRNA_101253	CAAAGCTGAGGGATATGTGGTGCCTGTCATAAGCTCCAGAGAGCTG
ASCRP000267	5.51e-05	5.38e-06	-7.12936	3.89845	-1.62996	hsa_circRNA_001405	TGAATGGATGGTAGATGGAGGCAGGTGCATGTGTGATGGGAAGTGT
ASCRP002820	5.55e-05	5.44e-06	7.12256	3.88748	0.50379	hsa_circRNA_102506	CGGAGTTCAGGACTCAGCGAATGCTCTCTACACCAAATGCCTCCAG
ASCRP004384	5.62e-05	5.52e-06	7.11257	3.87133	0.930663	hsa_circRNA_104111	AACTGCCCAGAGGTACTTGGAAGGCTCCATCGCCCCTGAAGACAAA
ASCRP002380	5.62e-05	5.55e-06	-7.10976	3.86679	-1.85446	hsa_circRNA_102045	TGAGATTGAGAAACATGGTGGTGGCTTTGAAGGAGCTGTCTATTCG
ASCRP003159	5.62e-05	5.56e-06	-7.10837	3.86455	-1.36515	hsa_circRNA_102851	GACTGTGTAGAGGATTTGGTGCTATGGAGAAATTTTTGGTAGAATA
ASCRP002735	5.67e-05	5.62e-06	7.10077	3.85226	1.16293	hsa_circRNA_102416	CCTCCGCAGACCATGGATTGCAAAGATAGACCAGCTTTTCCAGTTA
ASCRP004505	5.76e-05	5.72e-06	-7.08939	3.83384	-1.5647	hsa_circRNA_104233	GTGGTACAGAGTGTTGAGAAGTTTATTCAGAAATTGTATTCCCTGA
ASCRP003941	5.78e-05	5.76e-06	7.08558	3.82767	0.946831	hsa_circRNA_103647	TGCATTTCCATATGGCAATGGTTTTCCTCCTCCACCAGGCGCTCCA
ASCRP000231	5.85e-05	5.87e-06	-7.07371	3.80844	-2.02926	hsa_circRNA_001225	AGTGCCCGTGTGAGTGATTTGAAGGATGTGACAGATGATTTAAGTG
ASCRP003088	5.85e-05	5.88e-06	7.0721	3.80582	0.402273	hsa_circRNA_102777	GAGGAGAAAGGAATCCTACGGCCCCTGAATATTTTGGCATCTTCAA
ASCRP004319	5.85e-05	5.88e-06	-7.07198	3.80563	-0.473029	hsa_circRNA_104045	CCACGTCAAAGATGGTTCCTACCTGGCTGAGTTCCTGCTGGAGAAA
ASCRP003846	5.85e-05	5.9e-06	7.07012	3.80262	1.82615	hsa_circRNA_103548	CCCCATGTGGTTTCGTAGAAACCCCAGCTCATTTCTCTTGGAAAGA
ASCRP001967	5.85e-05	5.92e-06	-7.06797	3.79913	-1.59793	hsa_circRNA_101618	GATGTGCAGGGTGTGCAACTGAGGAACATGGCTCAAGAAACTAATC
ASCRP003342	5.88e-05	5.97e-06	7.06285	3.79081	1.40191	hsa_circRNA_103036	GTCACAACCAGAACTGTGACTGTAGCCCGCCTCCATTGTGTTCCCT
ASCRP000965	5.94e-05	6.04e-06	-7.05496	3.778	-1.13941	hsa_circRNA_100588	CTGCTGAGAGGGCTTAGGAACCAAGGAGGGTGTCATCATTGAGATC
ASCRP001368	6.03e-05	6.14e-06	-7.04404	3.76027	-1.07395	hsa_circRNA_100997	AGAAGAAGAGGTTGATCTCTATGTTTGTATGTTTTGTGGTCGGGGA
ASCRP003537	6.03e-05	6.16e-06	7.04197	3.7569	1.04942	hsa_circRNA_103239	AGAGAAGAAGTCGGAGTTGAAGTCTGCAGATCTCCAGGGGAGCCCA
ASCRP005308	6.32e-05	6.48e-06	7.00998	3.70483	0.812105	hsa_circRNA_400012	AAGTTTTTTGTAGAGAAACCTCCACCTCCCAAGCTCAAGCAATTCT
ASCRP002939	6.32e-05	6.51e-06	-7.0074	3.70062	-2.5338	hsa_circRNA_102626	ATGAATATTCTGTTTTGCTGCCCGAAGCTTGGAAATCCTAGGAGTG
ASCRP005191	6.32e-05	6.52e-06	7.00666	3.69941	0.50363	hsa_circRNA_104944	TAGTCTTTGGCCAGGGGCAACACCCTCCACTAAAGAGTCAAGCCAG
ASCRP002108	6.45e-05	6.69e-06	-6.99017	3.67251	-0.724356	hsa_circRNA_101762	AGGGACGTCCTCATTGTCCTCGTTTGCTGCTTTGTGGTGCACAAGC
ASCRP000428	6.45e-05	6.7e-06	6.98909	3.67076	0.670551	hsa_circRNA_100038	TCTACATATTAGGATATAACCCTGAGACAAGGTCCACAACTCCCAG
ASCRP001174	6.45e-05	6.71e-06	6.98839	3.66962	1.33257	hsa_circRNA_100800	TAGCTCTGAGATCTCTCCAGCGAACACTGAATGAGTTAAAAGAGTA
ASCRP001268	6.49e-05	6.76e-06	-6.98277	3.66043	-1.64848	hsa_circRNA_100895	TAAGCTACAGAAAAGAACGCTTGGTGTATGTTGGTATCAGTATTGA
ASCRP002950	6.49e-05	6.79e-06	6.98039	3.65653	1.32671	hsa_circRNA_102637	ACATTAGCAGCTGGTGTATTCTCAGCAGGCCTTGCTCCAGCTGCAT
ASCRP004642	6.58e-05	6.9e-06	-6.97029	3.64003	-1.58409	hsa_circRNA_104381	TCATGACTGAACAGTGCTCCGTATGTGGATGTGATCTGTTTGAACA
ASCRP002454	6.59e-05	6.93e-06	-6.96708	3.63479	-0.869965	hsa_circRNA_102122	ATCTACTTCCTCTGGCAGGTCCTGGGTGTCCTGCTGTGGTGCGTCT
ASCRP002189	6.63e-05	6.99e-06	6.96236	3.62706	1.11083	hsa_circRNA_101846	ACCACCCCAGGCTCGGGCTCAAGTTCACTACAGGTCACAAAACATG
ASCRP001067	6.63e-05	7.01e-06	-6.9604	3.62385	-1.35063	hsa_circRNA_100693	GAAGGTTCTGGTCTTGCACTAAGGTTCCTCATGCCATGCACCTGCT
ASCRP001732	6.63e-05	7.03e-06	-6.95838	3.62055	-1.64521	hsa_circRNA_101373	AGACTAAAAGGAAAATGCTGTCCAGTGGGGTGTGTACATCAACTGT
ASCRP003110	6.66e-05	7.08e-06	-6.95408	3.61351	-0.640505	hsa_circRNA_102801	ATAGCCACAGGTTTGGTTCCGTGGCTCCAGATGGACAGTACCATTC
ASCRP002921	6.85e-05	7.31e-06	-6.93388	3.58039	-0.79986	hsa_circRNA_102608	AGGGATTTAGCTGTAAGGTCAACTTTGTAGTGTGCCAACTCTTTGC
ASCRP002114	6.89e-05	7.36e-06	6.92907	3.57251	0.64125	hsa_circRNA_101768	GAAAGGCAGCTTTGGCAAGGACCCCCGCAGCAAACACAAGTTTAAG
ASCRP000370	6.91e-05	7.41e-06	-6.92511	3.566	-0.521268	hsa_circRNA_002039	TTCAGAATGAAGAGAGATGAGGTCTCACTGTTTTTCCCAGGCTGAA
ASCRP000640	6.97e-05	7.49e-06	6.91814	3.55457	1.20449	hsa_circRNA_100252	CAGAGAACCGGTATCTCCATGCAGTAGCTAATCCAGGGTTGATTTC
ASCRP005392	7.06e-05	7.62e-06	6.90766	3.53734	1.27647	hsa_circRNA_400099	GATGGGGGAATCCCCCTTTCCCACCTCTTGGAACCAAACTGGGATT
ASCRP000549	7.06e-05	7.62e-06	-6.9071	3.53642	-1.89855	hsa_circRNA_100160	CAATGCTCAAGTGGTGGTATCATGGATACAGAAATGTCTGAAGATA
ASCRP002803	7.06e-05	7.65e-06	6.90462	3.53234	1.71965	hsa_circRNA_102486	ACAACATCAAGGCTCTCTTCCGCAAGGGCAAGGAGCCCATACATCC
ASCRP000536	7.07e-05	7.68e-06	-6.90221	3.52838	-1.59742	hsa_circRNA_100147	TTGAGGCCAGTCTGGAGAGGTGTTGGTGAATGTTAAGGAGCACTCC
ASCRP002051	7.13e-05	7.77e-06	-6.8953	3.51701	-1.34565	hsa_circRNA_101704	TGTGCCTGCTGGGGTAAAATGTCGGTTCCAGGACCTTACCAGGCGG
ASCRP000678	7.18e-05	7.84e-06	-6.88935	3.50722	-3.92181	hsa_circRNA_100290	GACACTTTCATTCTCATGCTTAGGCTTGATTTCCGACTCTTTTCAC
ASCRP003261	7.18e-05	7.86e-06	6.8875	3.50418	2.01852	hsa_circRNA_102954	AAACTCTTTGTTTACTCCTCCCAAAGTGAAATGCCTGACCAAGATC
ASCRP001502	7.25e-05	7.98e-06	-6.87794	3.48842	-1.58961	hsa_circRNA_101136	AAACAAAGTCGTGTGCATGGCGTCCTTGGAGGATGAGCTGTGTGGC
ASCRP004217	7.25e-05	7.99e-06	6.8777	3.48804	0.550639	hsa_circRNA_103937	GAGCAAAAAGAATTCTTATAATAATTCTCAAGCACCATCGCCTGGC
ASCRP001697	7.25e-05	8.06e-06	6.87194	3.47853	1.72852	hsa_circRNA_101338	ATGACATTAGGTCTCCTTGACAGTATCTTGTCAGTTATTCTTCATC
ASCRP001255	7.25e-05	8.09e-06	-6.86981	3.47502	-1.73269	hsa_circRNA_100882	GACCCCAAAGTGCCGGATGGAGTGCTGTGATGTGCCAGCCGAGACA
ASCRP003305	7.25e-05	8.09e-06	-6.86981	3.47502	-0.895062	hsa_circRNA_102999	CTGCAAAAGAAGCTGAGATCTGTATCTGTGGACCTGAATGTTGATC
ASCRP002340	7.25e-05	8.1e-06	6.869	3.47369	1.17889	hsa_circRNA_102003	TTTCATGGCCTCCAGTGGAGTCTCCACCACCATCGACCCCTTCTGG
ASCRP002297	7.25e-05	8.12e-06	-6.86727	3.47084	-1.9403	hsa_circRNA_101957	ACTTATTTCAGGTGAAGGTGGTGTTTTTAAGGCTCATCTTACTTTC
ASCRP004863	7.25e-05	8.14e-06	6.86553	3.46796	0.770823	hsa_circRNA_104610	CAAGAAGAAACATTCAGCTGATGAGTAAAGAATCTCCTGTCTCTGC
ASCRP005240	7.25e-05	8.15e-06	6.86522	3.46745	1.22651	hsa_circRNA_104993	ATGGCTTAAGCCCCACTGTGTTCTCCTTGCCTCAAAAGAAAACTCG
ASCRP000167	7.25e-05	8.15e-06	-6.86467	3.46654	-1.81555	hsa_circRNA_000963	TGGGTGGTGTCGGGTAGGCCTCGCAATGTATTCAAGTTACTCCAGG
ASCRP003645	7.25e-05	8.17e-06	-6.86332	3.46431	-1.83654	hsa_circRNA_103347	TCAATGGCGGTATGTGGGTGCCCCGGTGGCTTATGTCCAGCAGATA
ASCRP004044	7.25e-05	8.19e-06	6.86172	3.46168	2.37936	hsa_circRNA_103753	AATCGACCCCAAGTCGTCCTCTTGAGTTCTGGCGCCTTGACTACTG
ASCRP005030	7.27e-05	8.24e-06	-6.85834	3.45609	-1.01356	hsa_circRNA_104780	AAGTGAAGAACTGTGAGGTGGAGCAGTGGGACTCGGATGAGCCCAT
ASCRP001038	7.29e-05	8.27e-06	6.85543	3.45129	0.686657	hsa_circRNA_100664	AGAATCTGGGACCTCAACAGGATGACCAGTGTCCCAGTGAAGGAAC
ASCRP001093	7.31e-05	8.31e-06	-6.8524	3.44629	-1.8674	hsa_circRNA_100719	GGTGGTGAAGTAGTGAAGCTTTTTATAACTATGATGCCAGAGGAGC
ASCRP003770	7.34e-05	8.37e-06	6.84821	3.43937	1.02033	hsa_circRNA_103472	TGCGGAGCGGCTTTTCCTAAAAGGATTGTACACCTTAGAAGTGCTT
ASCRP001995	7.48e-05	8.55e-06	6.83458	3.41684	0.798932	hsa_circRNA_101646	ATTGCCCGCATCTGCAAGGCTCTGAAGAGCGGCCATTCCTCAGATT
ASCRP001434	7.48e-05	8.58e-06	-6.83232	3.4131	-1.45424	hsa_circRNA_101066	TGGTAGTCATCCTCTCCATTGTGGGTGGTGGTGAATGCCTTGGTGG
ASCRP002248	7.48e-05	8.59e-06	6.83158	3.41188	1.08566	hsa_circRNA_101906	ATGACAAGTATGACCGCATGAAGATCGCACCCCCTCCCTCCCTGGC
ASCRP001639	7.51e-05	8.65e-06	-6.82718	3.4046	-1.82115	hsa_circRNA_101278	TTGGAAGTTTTTCTGATCTGTGGTTGTGGTTCCGGAGAATCTGGTT
ASCRP005077	7.56e-05	8.74e-06	6.82105	3.39446	0.792194	hsa_circRNA_104829	ATCTTCTGGACCTTTGTCCAGGCATTGATGGCCTTCCGGGATGTGG
ASCRP000727	7.72e-05	8.94e-06	-6.80703	3.37123	-0.600812	hsa_circRNA_100342	AACGTGCACGGGAGTGGGTCCTGAAGAGCAGCATCCTCATTGCCAT
ASCRP002652	7.74e-05	8.99e-06	-6.80348	3.36534	-1.58971	hsa_circRNA_102333	GTCGGATGAGATGGAGTGGATGTTGAAGATGATCCGACTTGCTCTT
ASCRP000240	7.8e-05	9.08e-06	-6.7973	3.35509	-1.6618	hsa_circRNA_001264	GCTTCACATGGTTTTAAAATGTGCTGCTGTGGTTTGACCTAGAGTA
ASCRP000236	8.21e-05	9.58e-06	-6.76379	3.29942	-1.45806	hsa_circRNA_001241	GGCTATGGAGGTCACGTCCCGTGTGGCTGTGGAGATCTCTGTGTGA
ASCRP004680	8.22e-05	9.64e-06	6.75997	3.29307	1.01515	hsa_circRNA_104424	AATATTTCTGGTCTTGCAAGAGCAAAATCCGTCCCTAGCCACACAT
ASCRP004441	8.22e-05	9.64e-06	6.75991	3.29297	1.9901	hsa_circRNA_104168	ATGACATTGCAGAACTGGTGGATGCGGGAAAGTGTTCTAATCTTAG
ASCRP002021	8.31e-05	9.77e-06	-6.75149	3.27895	-0.816614	hsa_circRNA_101674	TTAATGTGGGCCATGTCTGTCGTGGCATTCCTGGTGGCTTTCCATC
ASCRP002075	8.35e-05	9.83e-06	6.74733	3.27203	1.52024	hsa_circRNA_101728	TGAAAATCGAGGATGTCCTGGGCTGCAATGTCTCACCAGTGCCTGG
ASCRP004873	8.46e-05	9.99e-06	6.73731	3.25533	1.72331	hsa_circRNA_104620	AGCCTTGTCAGAGAGATTCTCCCTGAGAAACAAGCAGAATTTTTTG
ASCRP004183	8.53e-05	1.01e-05	6.73069	3.24429	0.940503	hsa_circRNA_103903	TTAAATATTATGCTACAGAATTTGACCCTACCTGAACCCATCCTTC
ASCRP002834	8.53e-05	1.01e-05	6.72879	3.24113	0.528763	hsa_circRNA_102520	CACCTCCACAGATTGATCTGGATACTATTGATGTAAGCAACCTCAA
ASCRP000429	8.53e-05	1.02e-05	-6.72741	3.23882	-0.523382	hsa_circRNA_100039	ATTACGTTGACACTTACCATGCTGCTGCCCTTAGGTCCACAACTCC
ASCRP002183	8.55e-05	1.02e-05	-6.72481	3.23448	-2.11475	hsa_circRNA_101839	AAAGTGTGATGTTCGCGTATTTCTTGACAGAGTTTATGTGGCCGAG
ASCRP000462	8.59e-05	1.03e-05	-6.71919	3.22509	-1.73519	hsa_circRNA_100072	CCGGCACAGGGTGTGTAGCTGGGACGGTGCTGGTCTGAGCTGGACC
ASCRP000546	8.59e-05	1.03e-05	6.71665	3.22086	0.62585	hsa_circRNA_100157	AAAGCCACATGCTGATTCACCCCAAGAGTGGCCGTTCCTACCACGA
ASCRP002130	8.59e-05	1.03e-05	6.71637	3.22038	1.20593	hsa_circRNA_101784	ATCCCCGACCTCAGGAGAAAGTGTTGATCCAGTCCCCTGTGACAAC
ASCRP002942	8.59e-05	1.03e-05	-6.71576	3.21936	-1.65072	hsa_circRNA_102629	GTCAAAATGAGCAGACTTTTACTTGTTGGTGGATGTGAAACTGCTG
ASCRP005210	8.59e-05	1.04e-05	6.714	3.21643	1.15041	hsa_circRNA_104963	TTACTGCAAGAAGTATGAGCAGCTCAAGGACATGGCGGACTCCCGC
ASCRP004924	8.64e-05	1.05e-05	-6.70901	3.20809	-0.833239	hsa_circRNA_104671	ACACCTTAGGGTTACGAGAAGTTTCTGAGAAGCTGAACAAATATAA
ASCRP000143	8.64e-05	1.05e-05	6.70519	3.2017	1.30528	hsa_circRNA_000872	ATGATCTTCACCTGGGCTGCCACCTCCCGCACCAGCTTGGCAAACT
ASCRP001301	8.64e-05	1.05e-05	-6.70416	3.19999	-1.83281	hsa_circRNA_100928	GGTGTATGGAAATGAGACTTAATTCAGTGCACAAATGAGATGAATG
ASCRP003053	8.64e-05	1.06e-05	-6.70317	3.19834	-1.2965	hsa_circRNA_102741	AAGACTAGAGCTCCTTTTTGGTTCAGGTGTGCTGGTGTCTCTAAGC
ASCRP004185	8.64e-05	1.06e-05	6.70315	3.1983	1.38886	hsa_circRNA_103905	AGTCCACCAGGTTCTCTTATTCAAGTACCTTCCGTTGAGAGGGGGA
ASCRP000372	8.64e-05	1.06e-05	6.70201	3.19639	1.44032	hsa_circRNA_002044	GCCACCTTGTTCTCTAAAGTTTTCAGTTTAAATTCTCAACTGGCAA
ASCRP002200	8.65e-05	1.06e-05	6.69991	3.19288	2.45221	hsa_circRNA_101857	CTTTTGCAAGTTTCTTCATGATCTCTCCAACCGACCAGCAGGTCCA
ASCRP003063	8.69e-05	1.07e-05	6.69529	3.18515	2.61072	hsa_circRNA_102751	TGTGCAGGAGCTGGCCCGGATTGCGGACAGTAAGGATCATGTGTTT
ASCRP000431	8.72e-05	1.08e-05	-6.69165	3.17907	-1.30292	hsa_circRNA_100041	GCCTGTAGGGCATTTTTGAAACGTTGGGGTTGTTGGAGTGGTTGGA
ASCRP001393	8.75e-05	1.08e-05	6.68835	3.17355	0.907984	hsa_circRNA_101023	ATATACTGTACAAAGGCGAGAAGAAGAACTGGCAACTCCTCCACTA
ASCRP001087	8.78e-05	1.09e-05	-6.68444	3.167	-0.446625	hsa_circRNA_100713	AGCAATATTGCTTACAGAGCTTCCTGCCTGACACAGCTCACTTCAA
ASCRP004691	8.89e-05	1.1e-05	6.67551	3.15205	0.749985	hsa_circRNA_104435	CAGTCACGAGGAATAGTAAAGAAACACATCATAAAACCTCCCAGGA
ASCRP002053	8.89e-05	1.11e-05	-6.67414	3.14974	-1.52753	hsa_circRNA_101706	GAAACTGTTATGATTGCTCATTTAGAAAGTGGATGTGTGGGATAAC
ASCRP005307	8.92e-05	1.11e-05	6.6708	3.14415	1.45445	hsa_circRNA_400011	CGAGCCCCGCGTGAGTCGGCCTGCGGACTCTTCCGGCCCGAACTTC
ASCRP001224	8.95e-05	1.12e-05	-6.66735	3.13836	-1.55289	hsa_circRNA_100850	CCATCGTGGGGTGGTGAAGGTGGGTCTGGTTGAAGACTCTCCCTCC
ASCRP000087	8.95e-05	1.12e-05	-6.6655	3.13526	-1.4804	hsa_circRNA_000639	GAGCAGGTGGGTATGGAGCAGCAGGGAAGATCATCCATTTGGGAAT
ASCRP001003	9.01e-05	1.13e-05	6.66008	3.12616	0.921166	hsa_circRNA_100629	GAAAGACCAGATTTGCCTGAAGACCTGGATAATCTCCATTTTTGTC
ASCRP001111	9.05e-05	1.14e-05	6.65592	3.11919	2.34535	hsa_circRNA_100737	TGTGCCCATCACAGGTGTACATCGGTGAGCTCCCGCAGGACTTCCT
ASCRP000837	9.08e-05	1.15e-05	6.65233	3.11317	0.881456	hsa_circRNA_100454	ATGGCTTCAGCAAGAGGCCACAAGCTATCTTCCAGAGGGCCACACT
ASCRP001942	9.14e-05	1.16e-05	6.64662	3.10358	1.8427	hsa_circRNA_101592	TCTTGTAGCAGCGCCTCCTCGATGCATCACTGTAAGCGATACCGCT
ASCRP004671	9.19e-05	1.17e-05	6.64214	3.09605	0.566349	hsa_circRNA_104415	TAACCGCAGGCATGCTGTCTTGTCGACGGTCTCACTGATGCCTCTT
ASCRP000921	9.22e-05	1.17e-05	6.63809	3.08925	1.61255	hsa_circRNA_100541	TAAAAATGGAGTCAGCCTCACTCCTCCCAAAGCAATCAAAGAGAAG
ASCRP003437	9.22e-05	1.17e-05	-6.63711	3.0876	-1.76652	hsa_circRNA_103134	ATGGTGATCGGTGGTATGTTTTTAGCCACAGGTAGTACTGATCATG
ASCRP004478	9.26e-05	1.18e-05	6.63319	3.081	1.99341	hsa_circRNA_104205	GTGTTAACAGAGAAAATGCAAAATGCTGGCTCCTCTCATTCAAAAA
ASCRP003650	9.29e-05	1.19e-05	-6.62993	3.07552	-0.70801	hsa_circRNA_103352	GCCTGAGTGGGTACCTGCACATGTTGTTCTTTGTCAGTGCTGTCAA
ASCRP004945	9.31e-05	1.19e-05	-6.62696	3.07053	-0.634696	hsa_circRNA_104693	GCTGGAGGAGGTCGTTTTCTGATGTGACGGCTGAGACATGAGATCT
ASCRP002651	9.42e-05	1.21e-05	-6.61868	3.05659	-1.27506	hsa_circRNA_102332	AGCTCCTTGATGTGTAGCTGCGTTTGCTGTATCTGCTGTTGCTTCT
ASCRP005260	9.45e-05	1.22e-05	-6.61395	3.04863	-1.67181	hsa_circRNA_105013	TGAAAGTTCTTCCAGGTGATGGTGAGGTAGTAGAACAGGTAATTGG
ASCRP001664	9.45e-05	1.22e-05	-6.61383	3.04842	-1.68411	hsa_circRNA_101305	CTCGGGGTGACAAAGAAGCTGAAAATGTGTGTCTGACATGCAAGCT
ASCRP003507	9.53e-05	1.23e-05	6.60726	3.03736	0.800995	hsa_circRNA_103209	AGATCTTTGATCTGCCCAAAAGGTGTCCCATCTCTTGGGTATCAAT
ASCRP000745	9.62e-05	1.25e-05	6.60002	3.02515	0.334251	hsa_circRNA_100360	CACTGGACAGTCACCCCAAACCAGAAGGCCTGGCTGCTGCCAAGAA
ASCRP003649	9.68e-05	1.26e-05	-6.59517	3.01698	-1.46578	hsa_circRNA_103351	TGAGAGACAGTATGTGGGTGCCCCGGTGGCTTATGTCCAGCAGATA
ASCRP000779	9.69e-05	1.26e-05	-6.59319	3.01364	-1.83644	hsa_circRNA_100395	CCGTAGTGGATTGGTGGTTGGTGCAGTGGAGATGCCATTTCCAGTG
ASCRP000561	9.69e-05	1.27e-05	6.59037	3.00889	0.876372	hsa_circRNA_100172	TAATGTTACCCGTCGCCCTGCTAGCCATCAGACCTGCGGGCGCTTA
ASCRP003040	9.69e-05	1.27e-05	-6.59032	3.0088	-2.03071	hsa_circRNA_102728	AATGGAAGATGGTGGTTTTTAGATCGTATGGCTGATGACGACTGGT
ASCRP002678	9.87e-05	1.3e-05	-6.57696	2.98625	-1.09539	hsa_circRNA_102359	TTTCTTTCCCTTATTCCAGTTGATCCCCAGGGTTCTCATGTATCAG
ASCRP004962	9.87e-05	1.3e-05	6.57562	2.98398	1.33466	hsa_circRNA_104710	AGGAGTGGAAGCAGAACTGGGGCTCCCTTGCATCTTCCAGTTACAA
ASCRP004967	9.87e-05	1.3e-05	6.57506	2.98304	1.50522	hsa_circRNA_104716	GGGACAGCCTCCACCCAGGTCGATCCGTGCAACCTCCAGGAGCTGT
ASCRP000263	9.88e-05	1.31e-05	-6.57155	2.9771	-1.88376	hsa_circRNA_001389	AGGTGAGGAGGCATGTGTAGCTGTGTAAAGGTGAGGCATGCAAGTG
ASCRP000294	9.88e-05	1.31e-05	-6.57079	2.97583	-1.3867	hsa_circRNA_001547	AGGGCAGTGGGTGGGAGGGTGCAGGCACTGGCCTGGGGCTGCTCTT
ASCRP000898	9.88e-05	1.31e-05	-6.57	2.97449	-1.36931	hsa_circRNA_100516	TTTCGATTAGGTGTATGGTTGAAGCCTGGAATTTTTTGCGGCAACA
ASCRP003547	9.94e-05	1.32e-05	-6.56528	2.96651	-1.10492	hsa_circRNA_103249	TGTGGATGGAGTCACCTGTGAAGATGTCAACGAGTGCCAGCGCTAC
ASCRP000732	0.0001	1.33e-05	6.55949	2.95671	0.695158	hsa_circRNA_100347	CCTTATTCTGCCACAAGTATATGGTTATGATGACTTGCAGATGCTT
ASCRP002249	0.0001	1.34e-05	6.55793	2.95408	0.460787	hsa_circRNA_101907	GAGGACGAAGAGCTTACAATTGAGACTGCTAACCCCTACCTTTGAA
ASCRP004250	0.000101	1.35e-05	-6.55307	2.94585	-0.60179	hsa_circRNA_103970	GGCCTGCATGGAATTGGCAAATTGTCAACTGCTGATGGTAAAGCTT
ASCRP000871	0.000101	1.35e-05	6.55045	2.94142	1.11707	hsa_circRNA_100488	CTGCTTCAGTGCAGTGAAGAGAGATGCAGGTCAGCTCCTCCAGTAC
ASCRP005194	0.000101	1.35e-05	6.54925	2.93938	0.579866	hsa_circRNA_104947	TGACTACCAGGCCTCCATGAAGAAGTGGACTATTCTGAGAAACTGA
ASCRP005320	0.000101	1.36e-05	6.54644	2.93463	1.61366	hsa_circRNA_400024	CCCCCCAAAAGCGGTGAAGTAGGTATTTTCTTTGTATTTTCTTTTT
ASCRP002216	0.000101	1.37e-05	-6.54426	2.93093	-0.564496	hsa_circRNA_101874	GTGTAAAAAGAGGTTCTGTCCGGAAGCAGATTCTAAAACCATGTTG
ASCRP000430	0.000103	1.39e-05	-6.53558	2.91624	-2.0702	hsa_circRNA_100040	GCCTGTAGGGACTGTGTGTATATCGAGAGTCGGAGGCCAAACACAC
ASCRP005390	0.000103	1.39e-05	6.53228	2.91064	1.6071	hsa_circRNA_400097	GCAGCCAGGCCCCTGGCAGACCCCAGCAGCTCCTGTGAGCCCTGCA
ASCRP003463	0.000104	1.41e-05	-6.52366	2.89602	-0.9553	hsa_circRNA_103162	CCCTGTCCAGGAATCGGTGAGTTTCAAGGATGTGGCTGTGGACTTC
ASCRP004480	0.000105	1.43e-05	6.51766	2.88584	1.98453	hsa_circRNA_104207	AAATTTTGCAGAGAAAGACTGTTCGCCATGGATTTCCCTATCAACC
ASCRP004292	0.000105	1.43e-05	6.51656	2.88397	1.51259	hsa_circRNA_104017	TCATCACCACGCCCTGGCCTCCCACGACTACATCCTGAAGATTGTG
ASCRP001524	0.000105	1.43e-05	6.51559	2.88232	1.16155	hsa_circRNA_101161	AGGACAAAGCCAACAGTGCCAGGTCCCCTGTCTGAGCTCCACTACC
ASCRP005164	0.000105	1.44e-05	6.51395	2.87954	2.77084	hsa_circRNA_104917	CACTCCCTAGCAACTGAACCACCCAAATATCATCAAGTATTTGGAC
ASCRP001655	0.000105	1.44e-05	-6.51198	2.8762	-1.64596	hsa_circRNA_101295	TTCTTGGTACAGTGGTGGAAGTTGATGGGTCGAAACTAAATGTGAC
ASCRP005163	0.000105	1.45e-05	6.50893	2.87101	2.82144	hsa_circRNA_104916	CACTCCCTAGTTCGTGCCCTCGTGAGGCTGGCATGCAGGATGGCAG
ASCRP001643	0.000105	1.45e-05	-6.50684	2.86747	-1.46083	hsa_circRNA_101282	AAACAGCAAAACAGACATTGCTACAAGTGGTTGGTGTGGTCTCTGT
ASCRP000349	0.000106	1.46e-05	-6.50167	2.85868	-1.74864	hsa_circRNA_001899	TGAAGTAGGGGGTTAGTCAGGTCAAATTCTGGAAGATTGCAGCAAA
ASCRP002318	0.000106	1.47e-05	6.50004	2.85592	0.558631	hsa_circRNA_101979	ATCAGGAAAAGGCCTACTGCCGGAACTCTCTGGATGGCCAGTGGTA
ASCRP003255	0.000106	1.47e-05	6.49962	2.85521	1.0109	hsa_circRNA_102948	AAGCTCTATGCTGAAGCCCATTATCTCTGACCCTGAGTACCTGCTA
ASCRP003465	0.000106	1.47e-05	6.49749	2.85157	1.91135	hsa_circRNA_103164	CTGTCTGCAGACCTCCCGACCTCTTTTGTGAAGGAGATCCATGATT
ASCRP002877	0.000106	1.48e-05	6.49697	2.85069	0.405925	hsa_circRNA_102564	TTTCCGAGCCCGTCTATGACAAGACTCCGGGATTGTGGAGGGCTGC
ASCRP004781	0.000106	1.48e-05	6.4965	2.8499	1.22862	hsa_circRNA_104527	GAGCACAGAAAGAACGATCTCCTCAGCAGAATATAGTATCTTGTGT
ASCRP003263	0.000106	1.49e-05	6.49235	2.84284	1.1907	hsa_circRNA_102956	ACCCCCAATGACAGTACTCGGGTTTCATATTTTGCTGTTTTTGATG
ASCRP003221	0.000106	1.49e-05	6.49229	2.84273	0.859012	hsa_circRNA_102913	TTAGCCTTGAAGCCTTATTTAGTGTCTCTGACAAAACCGGCCTTGT
ASCRP001809	0.000108	1.52e-05	6.47885	2.81986	0.846315	hsa_circRNA_101458	CTCCGACGTCTCATAAGCTTGCATTCACAAGAGATGGGCTCTGTGG
ASCRP005195	0.000109	1.53e-05	6.47616	2.81529	0.375569	hsa_circRNA_104948	ATTGGAGCAGTTTTGACGAAGTATATTATGGGCAGTACATCTCTTT
ASCRP002279	0.000109	1.54e-05	-6.47127	2.80695	-0.875992	hsa_circRNA_101938	AGACAGCTGGATGAATCGAGTAATCCTGCCTGTGTCTGTAGATGAG
ASCRP002133	0.00011	1.55e-05	-6.46634	2.79856	-0.672253	hsa_circRNA_101787	CTCTACGGCTGCTGCTGGGCCTTTGCAACAACTTCTCTTATGTGGT
ASCRP005217	0.00011	1.56e-05	6.46481	2.79596	1.11632	hsa_circRNA_104970	GGGAGGACGGGCCTGCGGCTGCCCCCTCTACTGGAAGGGGCCGCTC
ASCRP000722	0.00011	1.57e-05	6.46072	2.78897	0.553153	hsa_circRNA_100337	CCTGAGTCTTCAATGAAAGCTGGCAATCCTTTGGTCCAGCAAGGTG
ASCRP002472	0.000111	1.57e-05	6.45919	2.78636	1.43834	hsa_circRNA_102140	TCATGCCCAGGATTGGAAATGTACCTTCTCCGAATGCACCTTTAAA
ASCRP003354	0.000113	1.61e-05	-6.44524	2.76257	-1.04513	hsa_circRNA_103049	ACTGTGGAAGAATATTGTGGGTAATGCTAGGCCTAAAGAAACAGAT
ASCRP003754	0.000113	1.61e-05	-6.44232	2.75758	-1.32351	hsa_circRNA_103456	AAAGGTGTGGTTAACGTCCTCCCAGGATCTGGCTGGTGGAGGAAGT
ASCRP004502	0.000113	1.62e-05	6.44005	2.75371	1.49563	hsa_circRNA_104230	TCTTGTACAGTCTCCTGCAGACAGATCTCAGAAGATTCATGCTGGT
ASCRP001567	0.000113	1.62e-05	6.4393	2.75242	1.16973	hsa_circRNA_101204	ACAAGTGGAACGGGCTGAGCAAGAACGTGCGCATCGACCCCAGTAG
ASCRP001041	0.000113	1.63e-05	6.43735	2.7491	0.756853	hsa_circRNA_100667	TCCAGGGACAGGACGGCCAAGGATGACCAGTGTCCCAGTGAAGGAA
ASCRP000182	0.000114	1.64e-05	-6.43403	2.74342	-1.95612	hsa_circRNA_001040	AGAGCTGCAGGGGCCCGTTTGTGTTGTGGAGCAAGGTTCTCAAAAG
ASCRP000207	0.000114	1.64e-05	6.4332	2.74201	0.459796	hsa_circRNA_001129	GCGCCTAGGGGCCCAGGAAGAGCCCAGAGCTCGACCACGCTTCCTC
ASCRP002997	0.000114	1.65e-05	-6.42979	2.73617	-1.8875	hsa_circRNA_102685	AGTGTTGCCCTGTGTGCGAAGAAGAGAAGCCAGATTGCTCCAAGGC
ASCRP005175	0.000116	1.68e-05	6.4187	2.71722	1.85112	hsa_circRNA_104928	TGGAGTACTTGGTCTCAATGCCAGGAAGCCTCCCGCTCCTAAACAG
ASCRP002498	0.000116	1.69e-05	-6.41587	2.71237	-3.58558	hsa_circRNA_102166	GATCACCAAGGGCTTTTGCCTGCACACAGCAGACACAACAGTCCGT
ASCRP003723	0.000118	1.72e-05	-6.40449	2.69288	-1.42646	hsa_circRNA_103425	CAGATTGAAGATACTGTGGATGGTAGGGAAGAAAAGTCTGCTTCTG
ASCRP005075	0.000119	1.73e-05	6.39977	2.6848	0.438405	hsa_circRNA_104827	GGTCGAACAGACTACCATGGCTGCAGGAGTCTTGCCTCAGAATGAA
ASCRP002913	0.000119	1.73e-05	-6.39913	2.6837	-1.64135	hsa_circRNA_102600	AACTGGCCCGGAAACAGGAGGACGTGTGGATGTGGAAGCAGCCAAG
ASCRP003234	0.000119	1.74e-05	-6.39779	2.6814	-3.61817	hsa_circRNA_102927	TGGCTATTCATTTATTCTCACCAGGGTTCAGCCGTCTGTATATCTC
ASCRP003285	0.00012	1.76e-05	-6.3901	2.66822	-1.55305	hsa_circRNA_102978	ATGCTGGAAGGCTGTGGGTGAGCGTGGAGGATGCTCAGATGCACAC
ASCRP002113	0.00012	1.77e-05	6.38816	2.66489	0.760964	hsa_circRNA_101767	AAGCCAGTGTTGATGGCTGGACCCCCGCAGCAAACACAAGTTTAAG
ASCRP000997	0.00012	1.77e-05	6.38742	2.66363	0.976692	hsa_circRNA_100623	ATTATATCTCCACCACTTCCCTTTGGAAAACCTCCTGATGAGAATT
ASCRP004035	0.000121	1.78e-05	6.38317	2.65634	0.337835	hsa_circRNA_103744	TGGAAAAGATGCCTCCTGATTAGGACTGGTATGAACAGTTGTATCC
ASCRP001425	0.000121	1.79e-05	6.38073	2.65214	1.12337	hsa_circRNA_101057	GTAGGGGCAGGCTCCCTTTCCCAATGGTAGTTTTGTGAATGGCTTT
ASCRP002864	0.000121	1.8e-05	-6.37763	2.64683	-1.14176	hsa_circRNA_102551	ACTTCTGCTGATGTGGATGAGTGCCAAGAATATGGTCCCGAGATTT
ASCRP001576	0.000121	1.8e-05	-6.377	2.64575	-1.60025	hsa_circRNA_101213	AAGTATGTAGCTTGTATTGGTTGGTGATGGTGGTACTGGAAAAACG
ASCRP001380	0.000122	1.81e-05	6.37457	2.64158	0.558133	hsa_circRNA_101009	CTTGGATGAGGATACTGTAGTTGCTCTCCAAGCTCTTGCCAAATAT
ASCRP000153	0.000122	1.82e-05	-6.37112	2.63565	-1.77176	hsa_circRNA_000926	GGGTGATGTGGAAAAACTTTCTGCCTTATTTTTTGAACAATTGAGC
ASCRP001231	0.000122	1.82e-05	6.37078	2.63507	0.4186	hsa_circRNA_100857	AATATGGTGCAGAGGCCCTCCACGGGAGTCGTCGCATGGTGGATGT
ASCRP003669	0.000122	1.82e-05	6.36886	2.63177	0.443255	hsa_circRNA_103371	AGAGAAGGCCCATGAGCTTTCCTCAAATGAAAGAGATAGCAGTGAA
ASCRP000772	0.000124	1.85e-05	6.36007	2.61667	1.38825	hsa_circRNA_100387	TGCTTGCACAGCAGAGGCCTTCGAGGAAGAGGCCCACCTCCTTCAT
ASCRP000088	0.000124	1.86e-05	-6.35773	2.61264	-1.09042	hsa_circRNA_000644	GGTCTCACGGGTGAGGATGGGCAGGTGAGTGCAGGTGAGGATGGAC
ASCRP000738	0.000124	1.86e-05	6.35726	2.61184	0.472449	hsa_circRNA_100353	AGCAAGAGAATAATAAAAGGCTCCCAGCCAACCTCTGATAAACCCT
ASCRP005348	0.000124	1.87e-05	6.35477	2.60756	1.8625	hsa_circRNA_400053	ACACTCCCCAGAGTACAGGAAGATAAAGTTTGTGCTTGATTTAGAA
ASCRP000950	0.000124	1.87e-05	6.35183	2.6025	1.27344	hsa_circRNA_100571	TGTTTGCCTGTCAGCAGGTCTCTGTTCTAGGATGTCCCGACCCAGT
ASCRP001599	0.000125	1.88e-05	-6.34994	2.59925	-0.959861	hsa_circRNA_101236	GGTGTTGCACAGAGATTTGGAAGGATGATAAAGACTATGCTTTAAA
ASCRP003792	0.000125	1.89e-05	6.34653	2.59338	0.856021	hsa_circRNA_103494	TTCATTGAAAGTTGGTACTAAGAAGTGCCTTTCCTGACGTCTCTGC
ASCRP001985	0.000128	1.94e-05	6.33029	2.56542	1.28057	hsa_circRNA_101636	ATTTGCGTTATATACACATAGAGAACTGGCGCAGTCTTCACACGCT
ASCRP000568	0.000129	1.95e-05	-6.32719	2.56007	-0.364277	hsa_circRNA_100179	TCAGTCTGGAGTCCATGCTGCCTGATGTCATTGACGACTTCCATCT
ASCRP001462	0.000129	1.96e-05	6.3266	2.55906	2.44303	hsa_circRNA_101094	CACTACTGAGGACCCTGATGCTCCCATAAGACAGAAAATGCCCCTT
ASCRP004094	0.000129	1.97e-05	6.32164	2.55051	1.28117	hsa_circRNA_103804	TATGCTGGAGAGAAACTTGGCCTCCTAGCCCTTATCAATGAAGAAA
ASCRP001021	0.00013	1.99e-05	-6.31557	2.54005	-1.49775	hsa_circRNA_100647	TTCTGTTTTGGTCTGTGTATGATGACCAACCAAATGCGCACAAGAA
ASCRP001173	0.000131	2e-05	-6.31268	2.53506	-1.0473	hsa_circRNA_100799	TGGACCAGAGAACCCGGCAGTGGGCAGGTGTTTGTGACTTCAGAGA
ASCRP001511	0.000131	2e-05	6.31257	2.53487	2.40854	hsa_circRNA_101145	AAGACAAAGAACTCCCAAATGAGTTATTCTCCCCACCTCAGAAGTA
ASCRP000854	0.000132	2.02e-05	-6.30618	2.52384	-0.357727	hsa_circRNA_100471	AAACTTCAAGGTTCAGTCCTCAGTGGCTGTAGGAACTCCAGATTAT
ASCRP000942	0.000132	2.02e-05	6.30577	2.52313	1.67046	hsa_circRNA_100562	TTCTGCCCCCAGAACTAGTTACCTTATCCCATATCACACAACTGGT
ASCRP000272	0.000132	2.04e-05	6.30224	2.51703	1.87899	hsa_circRNA_001416	GTAGCCCGAGGTCCCTCTCTAATATGAAGAAGCAAGGAACTTTCCA
ASCRP004318	0.000132	2.05e-05	-6.29814	2.50996	-1.84167	hsa_circRNA_104044	AACTGAAGTGGCTATGTGGTTGATGTTGCAGAATGATGAGCCGGAG
ASCRP003327	0.000132	2.05e-05	6.29812	2.50993	2.79669	hsa_circRNA_103021	ACCCAACAACACGCAACCAGGTCTCTGCAGACAAACTGGTGGCACT
ASCRP001029	0.000132	2.05e-05	6.29783	2.50941	1.61987	hsa_circRNA_100655	AGTACTCAAGGGAACGGACAGTCCCTGGGTCTCCGACCCCAATATT
ASCRP002591	0.000132	2.06e-05	6.29652	2.50716	0.66461	hsa_circRNA_102263	CTCATGAGACAAGCAGGCCGCCTTCCAGGAGAATGTGGGGAGACAG
ASCRP003324	0.000134	2.09e-05	6.28702	2.49073	0.5971	hsa_circRNA_103018	TTCACGCTCAAGTGGGACTTCCCCTCTCGCATGCCTCAATGCTATG
ASCRP002887	0.000134	2.09e-05	6.28622	2.48935	0.440096	hsa_circRNA_102574	TTTAGCTACCCCTGCTGTCAGCCTCGAGGGACCCGGCTACCTGTAA
ASCRP000386	0.000135	2.11e-05	6.28081	2.48	1.07542	hsa_circRNA_002149	CTGGGCTCAGCGCGTTCGTTCACATAGCTCCCAGTTTTAACATTTC
ASCRP003822	0.000135	2.11e-05	6.28056	2.47957	0.808695	hsa_circRNA_103524	AATGTCATGACCTACCTGACTAGCATCCCCAGATGAAATTATGCAG
ASCRP004341	0.000135	2.12e-05	6.27807	2.47526	0.857204	hsa_circRNA_104067	GAGCAAAACAAATGACGTGGCCGCACTTCTGAAACCCATATCGGAA
ASCRP003509	0.000135	2.13e-05	-6.27596	2.47161	-1.64944	hsa_circRNA_103211	AGACCTCGCCATTGAGTATGAGGTGGTGTGGACCCTGCAAGATCCT
ASCRP004274	0.000136	2.15e-05	6.26995	2.4612	2.30713	hsa_circRNA_103994	CCTCCTCAAGAGAGCAGCCCTGAGTCTCCAGTGACCATTACAGAGC
ASCRP002424	0.000136	2.15e-05	6.26952	2.46045	0.75884	hsa_circRNA_102089	AGCCCTTCCCCAAGGCAGCCCTGAAGCAGCTTCCTAGGAACAAGGT
ASCRP002802	0.000137	2.16e-05	-6.26682	2.45579	-1.4209	hsa_circRNA_102485	CAGTCCACAGAGATGGGATCTCACTATATTGCCCTGGCTGGTCTTG
ASCRP003308	0.000139	2.2e-05	-6.2563	2.43756	-0.972284	hsa_circRNA_103002	TGCTGGGCTTATTCTGAGATCTGTATCTGTGGACCTGAATGTTGAT
ASCRP005380	0.00014	2.22e-05	6.25162	2.42945	0.411238	hsa_circRNA_400086	CAGATTGGACCCCAGTTTGGACTTAAAGCATGGGTATAGTACTACT
ASCRP003429	0.000141	2.23e-05	6.247	2.42144	0.733833	hsa_circRNA_103125	TATGCTTTTCTCCAAAGCACAACCTCCAAGAGGGAAAACATTTCTC
ASCRP002669	0.000141	2.24e-05	6.24402	2.41627	0.706458	hsa_circRNA_102350	AAAGCCAAAGGTTTGAAGATGGCACCATCTCATTCCTTGATGTTAT
ASCRP003767	0.000141	2.25e-05	-6.24263	2.41385	-0.935163	hsa_circRNA_103469	TTACCCAGTATCTTGGTGTTGCTGAAGAGGGTGGCTTTGAGTATAA
ASCRP004283	0.000141	2.26e-05	6.24031	2.40984	1.16145	hsa_circRNA_104003	GAGTTCCCCTCCAACCACAGTGTACAGTGGACCCTTCTGTGAACAC
ASCRP003969	0.000141	2.26e-05	6.23977	2.40889	0.327164	hsa_circRNA_103675	ATCGCCATTCCTGTGCAGGATGAGACTGTAGTCCGAGTCCCTGGAA
ASCRP003856	0.000143	2.3e-05	-6.23016	2.39221	-1.61846	hsa_circRNA_103558	CAAGGAGTGGGTGCTTACTGCTCTGTTGTCAGGTGGCCTGGCTTTA
ASCRP000089	0.000143	2.3e-05	6.22996	2.39186	1.25149	hsa_circRNA_000645	AAGTCAAGGTTGCCCCCAGGCGGTCCTTCCTGGCCATCTATCTGCT
ASCRP003769	0.000144	2.31e-05	6.22583	2.38469	0.373657	hsa_circRNA_103471	TGCGGAGCGGATAGGCATGAAGCCTTCGTCTCACAGCTGCATGCGT
ASCRP001617	0.000144	2.32e-05	6.22517	2.38354	0.620471	hsa_circRNA_101254	AGAGTATTAGGAAGAAAAACTAAACCACCACGACCAGATTCCCCAG
ASCRP002447	0.000145	2.33e-05	6.22078	2.37591	0.561065	hsa_circRNA_102115	TGCCATGAGCGGCTGACGAGGTTCCCCTGAAGATCCTGGCCCATAA
ASCRP004909	0.000145	2.35e-05	6.21726	2.36979	0.678219	hsa_circRNA_104656	ACTTTGACTTTGATGAAGATGAGCTGGATTCCCACACCATGGTGAA
ASCRP003296	0.000145	2.36e-05	6.21483	2.36558	1.30482	hsa_circRNA_102989	TTTACATGAGTTCATCCATGAGCTCGGATTTCCCACATTACAACTT
ASCRP003844	0.000145	2.36e-05	6.21331	2.36293	1.19252	hsa_circRNA_103546	AGTGCAGCTCCCCCTATAAGCCTCGGCCTCCACAGGTGATTTTCTT
ASCRP004419	0.000145	2.36e-05	-6.21275	2.36195	-1.57388	hsa_circRNA_104146	CTGATGAAGCTGTGGTGATAAAAGGTTAGATGGAGTCAGATTTGAA
ASCRP000355	0.000145	2.37e-05	-6.21248	2.36149	-0.380286	hsa_circRNA_001952	GAAAAATATAGGTCAGAAAATTCCACCTTTGGCCTTGCTATTAATC
ASCRP005360	0.000145	2.37e-05	6.21126	2.35936	1.03963	hsa_circRNA_400066	CCTGCCCCACCGGTCACAGCCTCATACCAAGGGCTGGAGAGACGAT
ASCRP004230	0.000145	2.37e-05	6.2112	2.35926	0.4765	hsa_circRNA_103950	CAGCTTCTATGGATCTCCATCCACCAAGCGAAGGGGTCAGATGTTA
ASCRP003180	0.000147	2.4e-05	-6.20437	2.34737	-2.03981	hsa_circRNA_102872	GGAACTAGAGTGTCTGTATTTATGTTGAAAGTCCAGGTGAATGACA
ASCRP003839	0.000147	2.41e-05	-6.20183	2.34295	-1.25703	hsa_circRNA_103541	TTCTGCTCTGGTTGTGTTGCTTTCTGCCACAATGCCAACTGATGTG
ASCRP003821	0.000148	2.42e-05	6.19775	2.33586	0.541847	hsa_circRNA_103523	AATAAGCCCACCCTTTATCGGAATCATGGGTAAAGAAGGAAGACAG
ASCRP002716	0.000148	2.43e-05	-6.19526	2.33151	-1.07253	hsa_circRNA_102397	TGGTCATCTTCGCTTCCTGCGGAATGTGGTGTCGGGCGAGCACTAC
ASCRP004000	0.000148	2.44e-05	6.19451	2.33021	0.691101	hsa_circRNA_103706	ATCTCTACAGTGTTTAACTGCTGAAGAGATCTTTTCCCTTCATGGC
ASCRP000359	0.000149	2.45e-05	-6.19095	2.32401	-2.51384	hsa_circRNA_001968	AGCCAGTTTTACGATAGAGGTTTCATTGCCTGAAAGAGCTACTTGC
ASCRP004846	0.000149	2.47e-05	6.1866	2.31643	2.54122	hsa_circRNA_104593	ATACAAAGATAAGCTCCCCAGTTAAAGATCTCAGATGACCGGCTGA
ASCRP005186	0.000151	2.5e-05	6.1799	2.30475	2.61861	hsa_circRNA_104939	TGAAGACCTTGAAGCTCTACGTCTCCTCCGAGAGCCGCTTCAACAC
ASCRP003870	0.000151	2.5e-05	-6.17868	2.30263	-1.0568	hsa_circRNA_103572	GGTGTACCTCAGAGTGATGACAGACCTAATGCTCTATTAAGTTCAC
ASCRP001009	0.000153	2.54e-05	-6.17009	2.28765	-1.6435	hsa_circRNA_100635	TTCAGAAAGCTGGTGTGCTGTCCGACCTCACCAAAGTGACCCGGAT
ASCRP001822	0.000153	2.55e-05	6.16706	2.28235	0.501791	hsa_circRNA_101471	GAGGAAACTCCACTCAATCGCAGGCCACTCTGCTGAGCATCTTCTC
ASCRP000860	0.000153	2.56e-05	6.16542	2.2795	2.58805	hsa_circRNA_100477	CCATCTCCAGAGCCTTAGATCGTCTGTCAGTGAAGGAATTCGGGCA
ASCRP002595	0.000153	2.56e-05	-6.16526	2.27921	-1.3764	hsa_circRNA_102267	TGATCGTCAGTTATACAGTGTGTTTATTGCCGGCTTTCCTGAGTAC
ASCRP003706	0.000153	2.57e-05	6.16375	2.27657	2.08513	hsa_circRNA_103408	AGTACTGGCCCTTGGAGCTCGTGTTCCAGTACCTGTGCTGGCGGAT
ASCRP003516	0.000153	2.57e-05	-6.16355	2.27623	-1.13762	hsa_circRNA_103218	CTACATTGATAAGGTGACCCTGAGAGTGTGGCTGGGGAGTATGGGC
ASCRP001666	0.000154	2.59e-05	6.15964	2.2694	1.93222	hsa_circRNA_101307	GCGCCAGTGCATCTTCTAGGTGTGGAAGATTTCCTTACAAGGGCCG
ASCRP005296	0.000154	2.59e-05	6.15763	2.26589	2.24495	hsa_circRNA_105052	GCATCTCTTCCAACAGAACCAGGATAACTACATAAAGAGACAAAAA
ASCRP000984	0.000155	2.61e-05	-6.15469	2.26075	-0.331936	hsa_circRNA_100609	GAAAAGTGCCTGAGTATTTTCTGCATTGCGTGCTGTTCCTCAAAAA
ASCRP003663	0.000155	2.61e-05	6.15312	2.258	0.43744	hsa_circRNA_103365	CTCACAAGACGATGTATGTTCATGCGGATGCTCCTACCAATAAAAC
ASCRP004454	0.000157	2.66e-05	-6.14231	2.23911	-1.58366	hsa_circRNA_104181	GAGGGTCAGTCTGTGGTACAACTTGGCCAAGTAGAAATCAAATGCC
ASCRP001283	0.000158	2.68e-05	6.139	2.23332	0.796953	hsa_circRNA_100910	CCCTGTATCAGGAGCACAGGCCCCTAGCAGTCTTCTTGATGCTTTG
ASCRP005365	0.000158	2.68e-05	6.13899	2.2333	2.37895	hsa_circRNA_400071	TCCCCAAGGTCAGGACTTCTCCCACTCTGGGCTCTGGCTGGAGCCA
ASCRP001610	0.000159	2.71e-05	-6.1323	2.22159	-0.497513	hsa_circRNA_101247	CATTAGCTATCAACAGCCTTGCTTCCTGTTTTACATCACAAATCTA
ASCRP003983	0.00016	2.73e-05	6.12724	2.21274	0.701671	hsa_circRNA_103689	TGGTATTGAAAGCAACAAGTAATCCTTCCCCTCTACCACCGGATAT
ASCRP002530	0.000162	2.76e-05	-6.12057	2.20107	-0.383597	hsa_circRNA_102202	GAGAACTCAGGGGAAGGAGAAGTTCCTGGGCATCCTGAACAAATAC
ASCRP002579	0.000162	2.76e-05	-6.1201	2.20023	-0.748666	hsa_circRNA_102251	TCGACTCGTGGATGAATGGATGATGAACTTGTTGTTGGACATAGTG
ASCRP004296	0.000162	2.77e-05	6.1196	2.19937	0.363341	hsa_circRNA_104021	GAAGATACAGAGACCCAGCTAAGTTCCTCTGAAACTTTTGACCTTG
ASCRP003810	0.000162	2.77e-05	6.11813	2.1968	0.615905	hsa_circRNA_103512	ACACTTCAGTGCATTCAAGGAAGCCAGTTGAGGGAAGTTCTCCATG
ASCRP003852	0.000162	2.79e-05	-6.11477	2.19091	-1.90186	hsa_circRNA_103554	ATCGTGTCATGAGAGTTCTTCTGTGTGGCAGTTCAGAATGATGGAT
ASCRP003119	0.000164	2.83e-05	-6.1068	2.17692	-1.44682	hsa_circRNA_102810	CGTGGACAAGCTCTTCAGTGGGTCATCTGTGTGTCACAGCCTCAGA
ASCRP000796	0.000164	2.83e-05	-6.10642	2.17625	-0.82455	hsa_circRNA_100413	GGCTGCTTAAACTGCTGCTGTATTTAAACTTGAAACAGATAGAAGT
ASCRP003166	0.000165	2.86e-05	6.10082	2.16644	0.531246	hsa_circRNA_102858	CACTTTGGCTTTAAGATACAGATGAATATAGACCTCCTGTTTGGAA
ASCRP000714	0.000166	2.87e-05	-6.09817	2.16178	-0.847824	hsa_circRNA_100329	CAACCCTGATGTCCAAGTGTGCCTGCCATCAACTAACTATCCAGGC
ASCRP005183	0.000167	2.9e-05	6.09238	2.15163	0.956944	hsa_circRNA_104936	TACGGCACAGGCCATTGAGAAACTAGTCGCTCTTCTCAACACGCTG
ASCRP004190	0.000169	2.92e-05	6.08662	2.14151	1.14879	hsa_circRNA_103910	ACCAGTGCAGGCTGTTCCACCTCCCAACTTCGAGATGCCAGTCTCC
ASCRP002884	0.000169	2.93e-05	6.08481	2.13834	1.18753	hsa_circRNA_102571	CCCTTCTAGGGCGCCCGCTCCGGCCGGCACCATGGACAGCGAGGCA
ASCRP003085	0.00017	2.95e-05	-6.0809	2.13147	-1.62865	hsa_circRNA_102774	ATCTGGAAGGAACATCTTCGCCTGGTGTGGTGGAAAGTCCAACATC
ASCRP002308	0.000172	2.99e-05	6.07331	2.11813	1.19857	hsa_circRNA_101968	AGCATGCAGGTGACCTGACCACCCTAACATCAGCTGCATACCAGCA
ASCRP004027	0.000173	3.02e-05	6.06771	2.10827	1.61601	hsa_circRNA_103736	TGAACACTGGAAATTCGGTTCCCTCAAAATTATAAAGGCAGGAAAG
ASCRP004018	0.000177	3.09e-05	-6.05335	2.083	-1.32066	hsa_circRNA_103727	GTCGTTAGCGGTTGTTGGTGTAGCCCAGGCCATCAACAAGAAATCA
ASCRP005099	0.000177	3.1e-05	6.05264	2.08176	0.601392	hsa_circRNA_104852	CAACTGACAGGCAAAATCCTCAATGATGATACTGCTCTCAAAGAAT
ASCRP000859	0.000178	3.12e-05	6.04809	2.07374	2.81909	hsa_circRNA_100476	CCATCTCCAGGAAGATTTCGATGTCGATCATTTTGTGTCTGACTGT
ASCRP004028	0.000178	3.13e-05	6.04619	2.07039	2.56731	hsa_circRNA_103737	AAGCGTCAAATAATTCGGTTCCCTCAAAATTATAAAGGCAGGAAAG
ASCRP002348	0.000178	3.13e-05	6.04612	2.07026	1.30969	hsa_circRNA_102012	TCACAGTGGGGAAGGCAGCAACAACTCATCTCCAGTGGATTTTGTA
ASCRP002818	0.000178	3.14e-05	-6.04548	2.06914	-0.584146	hsa_circRNA_102504	TAAACTCAAAGCTGCTGCTGCTGCACTACAAGGCCAGCGCGGAAGT
ASCRP003230	0.000179	3.16e-05	-6.04187	2.06279	-1.5255	hsa_circRNA_102922	TACGGTCCTGTTGGTGATGTATATTGGCCAAGTGGCCAAGGATGTC
ASCRP001048	0.00018	3.19e-05	6.03638	2.0531	1.58474	hsa_circRNA_100674	TAAAGCTCAGACTAAAGCCCCTCCCAAACCAGACACAGCAGGATGC
ASCRP002772	0.00018	3.19e-05	6.03612	2.05264	0.519344	hsa_circRNA_102454	GGCCAGCATGATTCATCAATAAGCTGCAGCCAGGCTCCGTGAAGAA
ASCRP000284	0.000181	3.22e-05	6.03092	2.04348	1.52687	hsa_circRNA_001498	GGGGGCGGGGAGGGACACCGTAGCATTCCTCACCTCCCCCAGAGAA
ASCRP002405	0.000184	3.27e-05	6.02037	2.02486	1.29481	hsa_circRNA_102070	TAATGAAGATGTGGACCAAAGCACACAATCTCCTATGTCAGCAGAA
ASCRP000537	0.000185	3.3e-05	6.01548	2.01621	0.467867	hsa_circRNA_100148	TGTCACATCCAAAAGCTTTCCAGAATGGAGATCTCCTCTCATCAGT
ASCRP004204	0.000185	3.3e-05	-6.01501	2.01539	-0.649985	hsa_circRNA_103924	CAATATAAAGAAACGTATGTTTGTGGGATACTCTTGTAGCACCTGC
ASCRP001570	0.000186	3.32e-05	-6.01297	2.01179	-0.40309	hsa_circRNA_101207	TCATGTGCTCGGCCTTTGCTGCAGGTTAAAGATCGAGGTCCGGAAG
ASCRP004172	0.000186	3.34e-05	6.00916	2.00505	0.328804	hsa_circRNA_103892	GCTTAAGCAGAGGATGGCATTCCCTGTGGATATGCTGGAAAATTGC
ASCRP005120	0.000186	3.34e-05	6.00867	2.00419	1.92663	hsa_circRNA_104873	CCCCCAGCAGAAATTCTGACAAAGATTAATGATGTATCACTGTTTA
ASCRP004580	0.000187	3.36e-05	-6.00466	1.9971	-1.41927	hsa_circRNA_104317	GATTATTAAGGTGTAGTGACTATGACTTGGAATTTGGAACTGAGTG
ASCRP003405	0.000188	3.37e-05	6.00308	1.99432	0.371729	hsa_circRNA_103101	AAATAATGAAAACCTACTCCGCTAGCAATCGCATCATCGGTGCCAA
ASCRP001668	0.000188	3.38e-05	6.00154	1.99159	0.759068	hsa_circRNA_101309	GCCTCCATAGCATTGTCGTGGAAGTTCTCCGAATCCTGGTTTTGAT
ASCRP005247	0.000188	3.39e-05	-6.0004	1.98957	-0.425541	hsa_circRNA_105000	ATTTGGCAGAGGTCCTCCAGCAGCCTGACCTGAGTGGGTTAGTGAT
ASCRP002035	0.000189	3.43e-05	5.99313	1.97671	0.831459	hsa_circRNA_101688	AGCAAACAAGTATGACGCCGTGCCCATCCAGTCCAGCGTGGTGTTA
ASCRP002938	0.000189	3.44e-05	5.99206	1.97483	1.05591	hsa_circRNA_102625	AATAGAGCATTATGCTCGGCAGTTTTAACGGTGACTCCCTGATGAT
ASCRP004279	0.000189	3.44e-05	5.99167	1.97413	2.64307	hsa_circRNA_103999	CTTAAGACCTCCCCATGTTATAGTACATTGTGCAGCAGAGAGAAGA
ASCRP002298	0.000189	3.44e-05	-5.99154	1.97391	-1.7336	hsa_circRNA_101958	GTTGATGCTGCGTGAAGGTGGTGTTTTTAAGGCTCATCTTACTTTC
ASCRP000007	0.00019	3.46e-05	-5.98764	1.96701	-1.60254	hsa_circRNA_000046	GTCTCTTGAGGTGAGGGTGTGCAGCTTGGTAGGGATTGGGGTCCCT
ASCRP005357	0.00019	3.47e-05	5.98697	1.96583	1.65085	hsa_circRNA_400063	ATACAGCTCACGCTGCCTCCTCGCAGGTGCTGTTGTAGCAGCTGTG
ASCRP003011	0.000191	3.48e-05	5.9845	1.96144	0.271379	hsa_circRNA_102699	CACCATATTGTAACTGGACCTCTGTCAGAACTGCAAATTGCATATG
ASCRP002698	0.000193	3.52e-05	-5.97787	1.9497	-1.42039	hsa_circRNA_102379	GAGAACCAAAATGTGTGCATTGCAATGTTGTGTACTCTGATGTGGC
ASCRP003903	0.000194	3.54e-05	-5.97402	1.9429	-2.59128	hsa_circRNA_103608	GGGACTCCTGTGGGTTGCCAGCGTTGATGTGGTGGAGAATGAAGAG
ASCRP002693	0.000194	3.55e-05	-5.97295	1.941	-1.76035	hsa_circRNA_102374	ATTAAACAAGGTGCATTGGATCGTTGTGTGATGGGGATAACAGCAG
ASCRP002099	0.000194	3.56e-05	-5.97074	1.93708	-1.84348	hsa_circRNA_101753	GTGGAAAACGTGGTATGTGTGCAACAGAGAGAAATTATGCGAATCA
ASCRP001761	0.000194	3.56e-05	5.97065	1.93692	0.759913	hsa_circRNA_101402	TTCATTCAATGCAGGGTCTCAGTACAGGTGTCAACCTTTTAGAAGC
ASCRP003425	0.000194	3.56e-05	5.97062	1.93687	0.628927	hsa_circRNA_103121	AAACCTGAAGAAGCCTGCAGCTTCATTTTGAGCCATCTCAATCAGT
ASCRP000158	0.000194	3.59e-05	-5.96686	1.9302	-1.56152	hsa_circRNA_000942	ATGACAGAGGCTGGGGTGTTGGGAGATCAGACTTGGATTTGTGAAT
ASCRP004615	0.000194	3.6e-05	5.96538	1.92757	1.58717	hsa_circRNA_104353	AACTCCCCAGAGTGCCTACCGAGTCTTCACCAGTAGCACCTGCTTA
ASCRP004379	0.000194	3.6e-05	5.96523	1.92731	0.920261	hsa_circRNA_104106	GTGGCCCCAGGTGTGAGCGACGTCTCCTCACCACAGTGCTGTGTGG
ASCRP004158	0.000197	3.64e-05	5.95795	1.91439	0.385952	hsa_circRNA_103870	CCTGTACTCGTGGGAGGGCTGGTGAATTACCAGATCTCCGTCAAGT
ASCRP003450	0.000197	3.65e-05	5.95708	1.91285	1.86194	hsa_circRNA_103148	CCGCAAGCAGGCACAGCGTCACCTTCGTCCCCTCCGGAGCTGCACG
ASCRP004689	0.000199	3.69e-05	5.95011	1.90049	1.07524	hsa_circRNA_104433	TCAAGTGTCGAGATTGCCATCTGCCCCAACAACCATGAGGTGCATA
ASCRP003487	0.000199	3.71e-05	-5.94723	1.89538	-1.32068	hsa_circRNA_103189	CTTTGGGACCCAACTGGAAGCCGTGTGGTTTTGCCATGTTCTGTTC
ASCRP002998	0.000204	3.8e-05	-5.93329	1.87062	-1.64906	hsa_circRNA_102686	GTGTTGTCCCTACTGCATAGAAGAGAAGCCAGATTGCTCCAAGGCC
ASCRP002692	0.000204	3.8e-05	5.93283	1.86981	1.07981	hsa_circRNA_102373	GCCATCTTCACAGAGTCTCCTTGGAGGTGACATGGATATGGGCAAC
ASCRP004130	0.000205	3.83e-05	-5.9291	1.86316	-0.885964	hsa_circRNA_103840	TGCTGTTTGTGGCACTGGATTGCCTTTTGCAATTCTTACTTCAAGG
ASCRP000926	0.000206	3.86e-05	5.92473	1.8554	0.771624	hsa_circRNA_100546	TTGAAATTATCTCTGGTGCTGCAGCTCTTCACCAGGAGACTAAAGT
ASCRP004074	0.000207	3.88e-05	-5.92107	1.84889	-0.472767	hsa_circRNA_103784	CCTGCTGCCAGACTACATGAGGAAATAATTGACTTTTATAACTTCA
ASCRP002112	0.000207	3.89e-05	5.9199	1.84681	0.89473	hsa_circRNA_101766	GACGTCCTCATTGTCCTCGGACCCCCGCAGCAAACACAAGTTTAAG
ASCRP004751	0.000209	3.93e-05	5.91374	1.83584	2.36633	hsa_circRNA_104497	AAGATCCAAGATGTTCTACAGCTCCCTCGTGAAAGATGCTTCTGTT
ASCRP003096	0.00021	3.96e-05	-5.90928	1.8279	-0.439243	hsa_circRNA_102787	GCAGGGGGAGTGTCTATGAACCAGATAGAAATGCATTACGGAGGAA
ASCRP001051	0.000214	4.03e-05	5.89884	1.80931	0.685312	hsa_circRNA_100677	AAGAGGTCTAGAAGTACCTAAACCTGCGCCTGATTAATCTCTCTGA
ASCRP005367	0.000216	4.08e-05	-5.89189	1.79693	-0.552466	hsa_circRNA_400073	TTCAGGATGGGTCACAGGCCTCAAAGCAAACCTGGCAAGTGTCCCT
ASCRP003530	0.000217	4.1e-05	-5.88896	1.7917	-0.950138	hsa_circRNA_103232	CGGAAGAATGTGATCGGAGGGTATGGTTGGCATGGAATTGAATTTC
ASCRP000882	0.000218	4.12e-05	-5.88567	1.78583	-0.588804	hsa_circRNA_100500	ATCATATCAGCATTGGATTAAATTGTGCTTTGGGTGCAGCTGAAAT
ASCRP003361	0.000218	4.14e-05	5.88337	1.78172	1.27138	hsa_circRNA_103056	TACCTCCCAGGTGAACAGCATGAAGGAGCTGTACTTGCTGATGGAG
ASCRP004095	0.000221	4.19e-05	5.87595	1.76849	0.839675	hsa_circRNA_103805	ACACTTAACTGACCTGCGCGAAGTCTGGCTCAATTATCCTCTCCAC
ASCRP000019	0.000222	4.22e-05	-5.87217	1.76174	-1.54584	hsa_circRNA_000178	ATAATAATAAAGCCTGTCTGTGTCGTTGGCCTTATGACGAGGAGTG
ASCRP005339	0.000223	4.24e-05	5.86888	1.75587	1.1019	hsa_circRNA_400043	GTGCCTGCAGAGCCCACTGGGCAGGGCCCTCCCTTTCCAGGGCCTG
ASCRP005324	0.000223	4.26e-05	5.86743	1.75328	0.484342	hsa_circRNA_400028	GCAGCTCCATTGGGTGAGAAACAGCCTGACCATCTCAGTGGATCAG
ASCRP002795	0.000224	4.29e-05	5.8623	1.74411	1.06017	hsa_circRNA_102478	AGGAGAGCAAGCCATCACTGCCCGCGACTCCATGGCCAAGTCTCTG
ASCRP000991	0.000224	4.3e-05	5.86131	1.74234	1.13246	hsa_circRNA_100616	TCATGAATATCGCGGGCCTCATCCGCACAGACAGCACCGACTTCTT
ASCRP001611	0.000225	4.32e-05	-5.85855	1.73741	-1.69422	hsa_circRNA_101248	CAACTGTCTGCTGGTTGGTGGAGAATTTGACTTGGAGATGAACTTT
ASCRP002576	0.000226	4.34e-05	-5.85537	1.73173	-0.905519	hsa_circRNA_102248	GTCCTTGTGTCCAGAATGGATGATGAACTTGTTGTTGGACATAGTG
ASCRP004088	0.000227	4.37e-05	5.8514	1.72463	0.471581	hsa_circRNA_103798	TGTGAAAGAGGTCAGCCAAGATGGGAAGTCGCTCCTTGACAAGCTC
ASCRP003309	0.00023	4.43e-05	-5.84453	1.71234	-1.16297	hsa_circRNA_103003	TTGTCATTTATCTTGGTGAGTTGGGCAGATGTACAGAGTCAGCTCA
ASCRP000226	0.000231	4.46e-05	5.84073	1.70555	1.76129	hsa_circRNA_001205	TCACAAGCAGGACTCTTCTCCAGCCCGGACACCTGCTCCTCAATGG
ASCRP003594	0.000231	4.47e-05	5.83951	1.70337	0.320976	hsa_circRNA_103296	TCTTCAACAACGTCGAGGGCGAGGCCCCCAGCAGTGAGACTGGCAC
ASCRP004014	0.000231	4.47e-05	-5.83948	1.7033	-1.75931	hsa_circRNA_103723	TTCACAGCAGGTTTTGCGTGTGAAGCTGTGTGGAAATGTGAAATAC
ASCRP000411	0.000231	4.47e-05	5.83874	1.70198	1.17937	hsa_circRNA_100021	CACGTCCCCTTCGAAAAACAGACACATGACCCTCATTGAGAACTGC
ASCRP000063	0.000231	4.48e-05	5.83753	1.69981	1.53713	hsa_circRNA_000552	AGCCCTTGGGGGCTGCGGGTGGACGCTCCTTCGGCCCGCCGCTGTT
ASCRP000958	0.000234	4.55e-05	5.82927	1.68503	1.31054	hsa_circRNA_100579	GAAAGAAAAGGGACCAGTTACTCTCCACAAGAAAATTCACACAACC
ASCRP005270	0.000234	4.57e-05	5.82672	1.68047	0.588324	hsa_circRNA_105023	AGCAGGTTGAGGTGAAAGCCCAGCCTCCGTGGTTCTTAATGCCTCA
ASCRP003538	0.000236	4.61e-05	5.82121	1.67059	0.34831	hsa_circRNA_103240	TACTTCACCATGGTCGACACTACCCCTAAAGCAAGAAGAATATGAG
ASCRP004202	0.000236	4.62e-05	-5.82021	1.6688	-2.10635	hsa_circRNA_103922	AGGGTACTGCGTATCTACATGAAAATGGGATTGTCCATCGTGATCT
ASCRP004723	0.000237	4.63e-05	5.81837	1.66549	0.927764	hsa_circRNA_104469	TGCTTGCTGCAGAGGCCAGGATAAGAACAAGAAACTGCGTCCCCTG
ASCRP000039	0.000239	4.69e-05	-5.8111	1.65246	-1.25466	hsa_circRNA_000368	ATAACTAGTGTGAGGAGAGGTTGAAGGTATCTTATTGACAGCCGGT
ASCRP000144	0.000249	4.89e-05	-5.78678	1.60881	-1.25714	hsa_circRNA_000881	ATGATGGATGGGCCTAGTTTGCCTTTGAGTGTGTGTCTGTTTGGGG
ASCRP002744	0.000251	4.93e-05	5.78257	1.60123	0.363478	hsa_circRNA_102425	TGCACTTTGGGGAGCCTAAGTCCTGGACGTGGCCCAGTGGAACATC
ASCRP000122	0.000251	4.93e-05	5.7824	1.60093	1.10367	hsa_circRNA_000792	TGCTTGTAAAAAGAGGGCCCTGGTGGTTTCCCTATAGTCTCTAGGG
ASCRP003925	0.000251	4.95e-05	-5.77996	1.59655	-1.39175	hsa_circRNA_103630	TAATTTAAGCAAAATCAGGTTGGAGTTGCTGTGGGTGAGCTGCTGT
ASCRP000258	0.000251	4.96e-05	-5.77908	1.59497	-0.331705	hsa_circRNA_001372	TGCCGTATGCAGGTTTGTTTTGCATGCTGGACTAGAGCATATTGAA
ASCRP001030	0.000252	4.98e-05	5.77612	1.58965	0.732353	hsa_circRNA_100656	AGTGAGTCAGGTTGAAATTTATAAGAGTTTCCGCCCAGGTGACATT
ASCRP004965	0.000253	5.01e-05	-5.77317	1.58434	-0.842303	hsa_circRNA_104714	CTGTGGTGCTGGCATCTTGACCCAGCCGAAAAAGTTGAAGATGCTC
ASCRP004396	0.000253	5.01e-05	5.7729	1.58385	0.890174	hsa_circRNA_104123	CACATATCAGGCTCGAGAACTCTTCCTAAAAGCAGTAGAAGAAGAA
ASCRP002265	0.000253	5.03e-05	5.77097	1.58038	0.52338	hsa_circRNA_101923	GTGGGCCCGAGGAAGAGAGGATCGTCTGCCTTATTGAAACCATCTA
ASCRP005384	0.000254	5.05e-05	5.76909	1.57699	1.12775	hsa_circRNA_400091	ATCTCCATCTGGGCCCTTCCTCCAGCTTTGCTTTGTTTGGCTAACA
ASCRP002672	0.000254	5.06e-05	-5.76701	1.57326	-0.814701	hsa_circRNA_102353	CCTTTTGCTAACAAAAACAGGTATGTGATAGTGGAATGTGAAGATC
ASCRP003713	0.000254	5.07e-05	5.76613	1.57167	2.16071	hsa_circRNA_103415	CACTCCCAAAAGGGAAAGGTTCCCGTGTCAGTGGCTATGATGACAC
ASCRP000787	0.000258	5.16e-05	5.75582	1.5531	0.874618	hsa_circRNA_100403	CAACTGGAAGCACCCCATCTGCTTTGATATGATTGAAGAAGCATAC
ASCRP002126	0.000258	5.17e-05	5.7554	1.55236	1.12004	hsa_circRNA_101780	TCAAGATGGATCGGGCTTTCGGACAGTCCTTTCTCCAGCCCGACAT
ASCRP001521	0.000263	5.27e-05	-5.74371	1.5313	-2.60661	hsa_circRNA_101158	AAAGAAGTGGAGAGAGGAAAGTTGATCATACCAGGGTTGTCCTACA
ASCRP001647	0.000264	5.29e-05	5.7425	1.52911	3.61021	hsa_circRNA_101287	CAAGATACAAGATCTCCCCAATAATATGATTTACCAAGTCGCCATT
ASCRP003964	0.000265	5.32e-05	-5.73838	1.52168	-3.38196	hsa_circRNA_103670	GGTTTGAAAGACTAATAGGGATGCCAAAGGAAAAATATGATCCTCC
ASCRP000009	0.000266	5.34e-05	-5.73618	1.51771	-1.06804	hsa_circRNA_000085	AAATTGAAATGTAATGATCACCGTGGGTAGGTTATAAACGACTGTG
ASCRP003659	0.000267	5.38e-05	-5.73185	1.5099	-1.05384	hsa_circRNA_103361	GTGTGTGCTGTGATGAGGAAGATGAAGATCCTGCCAAAGGTGATCA
ASCRP002237	0.000269	5.43e-05	5.72686	1.50089	1.06629	hsa_circRNA_101895	CATGGAGAAGGTCCTGGCAATCCCTCCCTTTCTAAAGTAGGTACCG
ASCRP001591	0.000269	5.44e-05	-5.72588	1.49913	-1.30231	hsa_circRNA_101228	GCTAGTGGAGGAATGTGTTCCAGAAGATCTAGAACTGAAGAAGAAG
ASCRP004091	0.000269	5.45e-05	-5.72447	1.49658	-1.43494	hsa_circRNA_103801	ATTCTGTGTGTGCCTCTGACAGCCCTGATAGGCAGTAGACAGCAGG
ASCRP000322	0.000269	5.46e-05	-5.72433	1.49633	-1.17406	hsa_circRNA_001724	AGGGCTGCTGGATGTGTCCTGAGCTGAAGCTTATCAACAAGTAATG
ASCRP000946	0.000271	5.5e-05	5.71916	1.48699	0.279326	hsa_circRNA_100566	ACATCCTGAAGAAATACCACCAGAATTCCCTGACCAGGAGCGCACC
ASCRP002170	0.000271	5.51e-05	5.71871	1.48618	0.447307	hsa_circRNA_101826	TAACCTGCCGGCCAGGACTCAGCCAGTCCCATCCGGACCACACACA
ASCRP004138	0.000272	5.53e-05	-5.7167	1.48255	-0.853067	hsa_circRNA_103849	CTGATAATAGGTTGTGGAAAATGCCCTTAAAGTGAACCCAATACTA
ASCRP004224	0.000273	5.56e-05	-5.71329	1.47639	-0.526562	hsa_circRNA_103944	GATATTGAAGTTACGACCACCTCAGCCTCCAGTGTATCTCTTTGTA
ASCRP001747	0.000274	5.59e-05	-5.71067	1.47165	-0.468366	hsa_circRNA_101388	AGTATTGCAGGGTCATAATCGTATCATTGCCTACAGTAGACCAGTT
ASCRP001043	0.000274	5.59e-05	-5.7106	1.47154	-0.507933	hsa_circRNA_100669	CTCTGAAAAAGTTTCTCAGTTTGGGTGCAGATCATTTGCTTTGCTT
ASCRP001895	0.000274	5.6e-05	5.70951	1.46957	0.288764	hsa_circRNA_101544	ACTCACAGAAGTTGGCTAGAGATTTACTACATCCGTCCTTGGAAGA
ASCRP000205	0.000276	5.65e-05	5.70459	1.46067	1.26726	hsa_circRNA_001109	CCCCTTCCCGCTGGGAGTGGAGTATGAAGACCAAGGAATTCTCTTA
ASCRP000753	0.000277	5.69e-05	-5.70071	1.45365	-0.900958	hsa_circRNA_100368	ATGTAGCTGTGATGCAGTTGCGGAGGACTGGGGTTCAGACTTTCCG
ASCRP002244	0.000277	5.69e-05	5.70036	1.45303	1.50794	hsa_circRNA_101902	GGACGGTCAGCGTCGTCCCCCAGACTACAGTAATACTCAACAATGA
ASCRP000123	0.000277	5.7e-05	-5.69925	1.45102	-2.12748	hsa_circRNA_000798	TAAAGTTGGGATATGGGTACAGAAGCTTTTCCTCATAGGGCATGAG
ASCRP001210	0.000278	5.73e-05	5.69598	1.44511	1.04911	hsa_circRNA_100836	GAATCATCTCCACTTCTTCGCGTTCGGACCGACTGTGATTCCTCCA
ASCRP000473	0.000281	5.79e-05	5.69004	1.43437	1.17053	hsa_circRNA_100083	AATGCTTATGACCCCTTATCCCTCTGGACAGAATGCAGGTCCAACC
ASCRP000084	0.000282	5.82e-05	-5.68699	1.42883	-0.503248	hsa_circRNA_000626	TGAGGGAGAGGTGGGACAGTGACCTGGGAGAGCTGAAAGTGGAGAC
ASCRP002354	0.000282	5.85e-05	5.68473	1.42474	1.89426	hsa_circRNA_102018	AGGCAATGTGGCGATCTCCAACAGCATCTCCAAGCAATGTTCATTT
ASCRP002992	0.000282	5.86e-05	-5.68312	1.42183	-1.56546	hsa_circRNA_102680	TGTTGCCCTGTGTGCGAAGATGAGAACTGGACTGATGACCAACTGC
ASCRP002490	0.000282	5.86e-05	5.68301	1.42162	0.365138	hsa_circRNA_102158	ATTTATTAAGAGCTCAGCAAAACAGTCCCTCATCTACGGGATCTGG
ASCRP001876	0.000282	5.87e-05	-5.68283	1.4213	-1.31911	hsa_circRNA_101525	GTGTTCTGTGTTTTTTTGCCAGTTGTGCTCCTGGTTCACATGGTAT
ASCRP003893	0.000282	5.88e-05	5.68185	1.41952	3.11355	hsa_circRNA_103598	AAATATCACCCACGTTTCTCCTTGGACCAAGATGACTGATGGAAAA
ASCRP001665	0.000283	5.91e-05	-5.67821	1.41294	-1.18488	hsa_circRNA_101306	CGCCAGTGCATCTTCTAGCTGAAAATGTGTGTCTGACATGCAAGCT
ASCRP004209	0.000283	5.92e-05	-5.67786	1.41229	-1.73066	hsa_circRNA_103929	AGTGTGGCTGTCACAAAGTTATTACGACCTATTGCCCTGCTAACAA
ASCRP003016	0.000283	5.92e-05	-5.67764	1.41191	-0.998159	hsa_circRNA_102704	ATAGCAGATATGGAAGGTGCACTGTGGTTTGTTCTGGATGCAGAAA
ASCRP004805	0.000283	5.92e-05	-5.67743	1.41152	-1.7344	hsa_circRNA_104551	GTGTGCATTGGTTTTGGAAGGAAGGATGTTGTAGAACACTTACTAC
ASCRP003118	0.000284	5.96e-05	5.67378	1.40492	1.04411	hsa_circRNA_102809	ACAAGTAGCATGACAAAAATGCTGAGTTTCTTCCGTAGAACACTAG
ASCRP004753	0.000284	5.97e-05	5.67308	1.40364	1.44418	hsa_circRNA_104499	GCCTCCGTGGGACTCTCCTTCAGCAACTCCAGAAGCTTCAGACTTT
ASCRP001577	0.000286	6e-05	5.66997	1.39802	0.3514	hsa_circRNA_101214	CCCACACCAAGAAAGCATGCTTTATTGTCTTCAACGCTGCCAAGCC
ASCRP003817	0.000286	6.01e-05	5.66902	1.39629	1.80345	hsa_circRNA_103519	CACCCTTCTCGTTATTCAGGCATTTTTTACTGTCTACAGAAACTTA
ASCRP004555	0.000286	6.03e-05	5.66707	1.39276	0.398854	hsa_circRNA_104290	TATTGACTTCTCACCTTGTGAAAGAGATGGACAGAGACGTATGTGC
ASCRP002888	0.000287	6.04e-05	-5.66579	1.39043	-0.907557	hsa_circRNA_102575	GGATGTCAAGAATGGAGGCAACCTGCTGTGTGCAGTGGATGAATCC
ASCRP002310	0.00029	6.12e-05	-5.65903	1.37817	-0.819841	hsa_circRNA_101970	GCTGAGGAAGTCTTTGAGAGGTGTATGCGGTAGTCGATCTCTATGG
ASCRP002793	0.000292	6.17e-05	5.65422	1.36945	1.66667	hsa_circRNA_102476	GCTGGAGCAGGTGAAGCGAGAAATCTTGGTGGAGGTTCTGACCAAA
ASCRP001939	0.000293	6.19e-05	-5.65178	1.36503	-1.46043	hsa_circRNA_101589	TAGAGTATCAAGCAGAGTCAATGCATGTGTTGATGTGGTGCTCTCA
ASCRP000028	0.000295	6.25e-05	5.64681	1.356	0.929807	hsa_circRNA_000280	GGGCAGCAAGGTTCGTCCAGCTCCACGCCCACCCACTGGCCGCTGG
ASCRP000618	0.000297	6.3e-05	-5.64214	1.34753	-1.87871	hsa_circRNA_100230	GTTGATAGTGTGGTATTCATGGGTAGTTTGAAATATCCAGATGAGA
ASCRP005224	0.000297	6.33e-05	-5.6391	1.34201	-1.12758	hsa_circRNA_104977	CACCGTGAAAGATTTCCGTGAGGGTGGAAGAAAATCATACCATATC
ASCRP003656	0.000297	6.33e-05	5.63905	1.34191	0.773258	hsa_circRNA_103358	AGACCCTTCTACTCCTGGAGGGTCCATGCCTTTTTAGAGCAGTGGG
ASCRP003147	0.000297	6.34e-05	5.63833	1.34061	0.751557	hsa_circRNA_102839	ACTACCAAAGACCTGTCATTTACTCCATCCTTTATAGTGATGCTAC
ASCRP005326	0.0003	6.41e-05	5.63187	1.32886	1.06817	hsa_circRNA_400030	GCCCAGCGGGCCAGCTCCCAGCCCAGGGCCTGTCTGAATTAACCCG
ASCRP004628	0.000303	6.48e-05	5.62567	1.3176	0.630332	hsa_circRNA_104366	GGAGGACGTGGCTCCTCTGCTGAACAGCCCCTGGGCGGGAGACTCA
ASCRP004914	0.000304	6.51e-05	5.62331	1.3133	0.725765	hsa_circRNA_104661	CACAATTCCGGTGTGAAATCTAAGAATCCCCTGCCAACTCTTGAGG
ASCRP002712	0.000305	6.54e-05	5.62044	1.30809	0.927427	hsa_circRNA_102393	CCCGCCAACGCCCGACCCTGCCCGCCCTGGACTGGCAGCTGCCGTC
ASCRP000299	0.000306	6.56e-05	-5.61926	1.30594	-0.322248	hsa_circRNA_001578	TTATCTTCAGTCCAGCATCAAGGTCCTCAGAATCATCTGGAAGCTT
ASCRP004905	0.000306	6.58e-05	-5.61781	1.3033	-1.33711	hsa_circRNA_104652	CTGGGTGTTTGGCTGACTGAGTTGAATACCTTCTTCTTGAAGCATA
ASCRP001122	0.000306	6.58e-05	-5.61779	1.30327	-1.67715	hsa_circRNA_100748	TGTGGATGTGGAAGAAAGTGATGAGAGTTTTGCCGAATTGACAAGC
ASCRP000173	0.000306	6.6e-05	5.61568	1.29943	1.19225	hsa_circRNA_000996	GGGGAGGCAGGTCTCCTGTCTGCCTTCCCACAACCACGACCTGGGA
ASCRP004871	0.000306	6.6e-05	5.6156	1.29928	0.55819	hsa_circRNA_104618	CACTCCAACAGCAACAGATCCCCTAATTTGTGGCTGAAAGATGTTC
ASCRP004139	0.000306	6.62e-05	-5.61434	1.29699	-1.68534	hsa_circRNA_103850	TAATACTGAAGGTGGTTCATTGGGGATTGGTTGGAATGCAGCAAGA
ASCRP002759	0.000306	6.62e-05	-5.61423	1.29679	-0.552969	hsa_circRNA_102440	TAAGACCTTCAACTTGATCCCGGCTGTTGGAGGTGTTGCCCATGGC
ASCRP005242	0.000306	6.63e-05	-5.6131	1.29472	-0.366225	hsa_circRNA_104995	TGTGTTCAAGTGCCTCAGCAATGTGCCACAGCTCACCGAGTACTTC
ASCRP000632	0.000308	6.68e-05	-5.60885	1.287	-0.639581	hsa_circRNA_100244	ACTTCTGTGGCTGAAAGAGGTGGAGGAACTGCAATGTCTGGTGGAG
ASCRP002846	0.000309	6.72e-05	5.60585	1.28154	0.949458	hsa_circRNA_102533	CTCCACCTCCACAGGAGAAGAAACGAATGCATCAGATCAACAGAAT
ASCRP000427	0.000309	6.73e-05	5.60494	1.27988	1.92105	hsa_circRNA_100037	TTAGGATATAACCCTGAGACAAGAGTAAGAGGGACCATCTCCTCAT
ASCRP003583	0.00031	6.74e-05	5.60355	1.27734	1.13933	hsa_circRNA_103285	TACTCCTCAACAAGTTCCTCCTCTTGACATTTGCAGAGTGCTCCCA
ASCRP003860	0.00031	6.77e-05	5.60127	1.27319	2.05936	hsa_circRNA_103562	TTCCCAGTAAACGCAGCTTCTTCTCAGCCTGTTGATAACCATGTTA
ASCRP004040	0.00031	6.77e-05	-5.60096	1.27263	-1.66611	hsa_circRNA_103749	ATGGAAAGCAGGTGAGAGTTACGTGTGTGCATCCAATGAACCATTT
ASCRP003598	0.000311	6.8e-05	-5.59876	1.26863	-0.394666	hsa_circRNA_103300	ATCCAGGAAGCTAACAATGCCCAGTCCAATGCCAGAGTACCTCAAC
ASCRP000113	0.000311	6.81e-05	5.5975	1.26632	1.74316	hsa_circRNA_000764	ACAAGGCGAGCTCCCGCGGCTCCAGCCTCCGCGCCCTCCCGGCCGG
ASCRP004627	0.000312	6.84e-05	5.59548	1.26265	0.443032	hsa_circRNA_104365	ACGATGACAAGGAGAACCACTGTCGCCGCATCAAGATTCTCGGGGA
ASCRP001906	0.000312	6.85e-05	5.59433	1.26054	3.87424	hsa_circRNA_101555	TCGAAATCAGGTGAAGGTCTCCCACAGGTGTATTACTTTGGACCAT
ASCRP004200	0.000313	6.88e-05	5.59219	1.25666	1.45459	hsa_circRNA_103920	TGGAACCCTGATCGGCTTCAGCTCCCCAGGAATATGATTGAAAACA
ASCRP001674	0.000313	6.9e-05	-5.59047	1.25352	-0.545809	hsa_circRNA_101315	TCACAGGCAGGTCAGTCAGGAGATCCTAGAGCTATTAAATACTACA
ASCRP000981	0.000319	7.03e-05	-5.5797	1.23387	-1.60875	hsa_circRNA_100606	CCGGAATTTGAAAAGTGCCTGTGTTTCATTTTTTACTTTTGGTACC
ASCRP004605	0.000319	7.04e-05	-5.57898	1.23257	-1.51796	hsa_circRNA_104342	GGTGGTGTAAAAGTGTGAAAGAAAATGTCTTTATTTAAAGCCCGTG
ASCRP000244	0.00032	7.07e-05	-5.57693	1.22881	-1.92249	hsa_circRNA_001288	ATAAAGGATACTTTCTGGAGGTTGGTGGTCCAGTAGCACAGATAAG
ASCRP000394	0.000321	7.1e-05	5.57388	1.22325	0.456944	hsa_circRNA_100004	AAAGTGGATGAGGAAAACTGTGAGCTGCTTGTCCCCATCCTGCGGC
ASCRP001868	0.000321	7.12e-05	5.57291	1.22148	0.831916	hsa_circRNA_101517	GAAACTCCAGCTGGGAACTTCTCCACTTCATCTAGCAGCACAGTAT
ASCRP002036	0.000323	7.16e-05	-5.5693	1.2149	-1.39549	hsa_circRNA_101689	ACCAAAATACATAAAGAGGTGTGAATGACAGAGGTGGTGCCATCCA
ASCRP004491	0.000325	7.22e-05	5.56478	1.20664	0.625434	hsa_circRNA_104218	TTCTCAGATATTGTCACTACTCTGTCAGTCAACCAGCAGTGGACTA
ASCRP004355	0.000325	7.24e-05	-5.56291	1.20323	-1.65998	hsa_circRNA_104081	GTGGCTAATGGTGTGAATCATGGCAATACAGTGAAAGACAGTGATT
ASCRP004181	0.000325	7.25e-05	-5.56269	1.20282	-1.69815	hsa_circRNA_103901	TTCAATGTCTGTGGGCTGTTGCAAGGAATTGCAGGTGAGGCCGCAG
ASCRP003796	0.000327	7.28e-05	-5.55994	1.19781	-1.25114	hsa_circRNA_103498	AGGTGTGCAGGCATAGCAAATGAATCTAAAAAGTTATATGGAGCAC
ASCRP000269	0.000327	7.31e-05	-5.55769	1.1937	-1.30981	hsa_circRNA_001409	GGCTGGGCAGGGTTTTGTCCACCTTGTGTCTGTAGCATCTAGGATG
ASCRP000711	0.000328	7.33e-05	-5.55587	1.19038	-1.09527	hsa_circRNA_100326	CACTAGTGGCGTTTATCAGGGTGTGGCACATTGGTTGACCTTTGCC
ASCRP003742	0.00033	7.41e-05	-5.55033	1.18024	-1.41763	hsa_circRNA_103444	ACCACTCAAGATGTATGGTCTGCTGGCTGTGTGTTGGCTGAGCTGT
ASCRP001311	0.00033	7.41e-05	5.55032	1.18024	0.527868	hsa_circRNA_100938	GGGGCATTATGCTTCCCAGACCGCCCATGCCAACTTCCGTTCCCAT
ASCRP001926	0.000331	7.44e-05	-5.54816	1.17629	-2.83944	hsa_circRNA_101575	TAAGGGTTTCTCTACTATGTCCACATCAGACAACAGTCAGCGCTTT
ASCRP000975	0.000334	7.5e-05	-5.54321	1.16723	-0.468881	hsa_circRNA_100600	TTTCTGATAAGGCAGCACACTTCTGCTTTTGTTCCTTCATCAGGAC
ASCRP000689	0.000334	7.51e-05	-5.5427	1.1663	-0.887283	hsa_circRNA_100302	ATGAGCGGTGGTGGCACTGGTACCCGGGTGATTTGCTCAGATTGTT
ASCRP002336	0.000336	7.57e-05	-5.53785	1.15742	-0.532673	hsa_circRNA_101999	AGTGTAGGCATCAAACCCAGCCTGAACATTGACATCACCAATTTCA
ASCRP002915	0.000338	7.62e-05	-5.53408	1.15052	-1.6882	hsa_circRNA_102602	AGAGGAATTGGTTGTTGGTGTGGATCAGAAGATGAGGAGGCACCTT
ASCRP001695	0.000339	7.67e-05	-5.53085	1.1446	-1.19215	hsa_circRNA_101336	CTGGTTAGCTGCCTCTGTGTCCTGCAGTTGTTAGCCATCACCTTGC
ASCRP000577	0.000341	7.71e-05	5.52779	1.13901	1.97424	hsa_circRNA_100188	ATCAAAATCTTCGAAGGAGGAAGAAGAGCGTGATTTCTCCTCCAAG
ASCRP001292	0.000342	7.75e-05	5.52457	1.13312	1.73801	hsa_circRNA_100919	ACATGGGGAGGGCAACTACACTTTCCAATGCAGTGTCTTCCCTGGC
ASCRP004880	0.000344	7.79e-05	-5.52181	1.12806	-0.725265	hsa_circRNA_104627	TTGGGGAAGTCTGGATGGGCATGGAGAATGGTGGAAAGCAAAGTCC
ASCRP000461	0.000344	7.81e-05	5.52067	1.12597	0.627903	hsa_circRNA_100071	TTCTCGCACACTGTTGAGTGGAATGTCATGGCCAGCTCCTCGGACA
ASCRP002643	0.000347	7.88e-05	-5.5153	1.11614	-1.45127	hsa_circRNA_102324	GCAGTTCAAGTATGTGCTGTCTGTCTTGAAATTTACCTACCCTACA
ASCRP003460	0.000349	7.94e-05	5.51126	1.10874	0.517169	hsa_circRNA_103159	CTGTGGAAAGGGACTTCTCCACGGCATTCTTTAACAGCATCCCCCT
ASCRP000625	0.000356	8.11e-05	5.49926	1.08672	0.36807	hsa_circRNA_100237	CGGCCCACAGCCTCCGGGAGGAGTTCCTGGGACACAGCCATTGCTG
ASCRP000060	0.000356	8.14e-05	-5.4973	1.08313	-0.520443	hsa_circRNA_000525	AGGCTTCTTGGTAATTTTTTCTGCAGGATGAATTAAGAGAAGAGAC
ASCRP004167	0.000356	8.14e-05	-5.49724	1.08301	-1.11837	hsa_circRNA_103887	TCTTCCAAATGCACAGCTTGTGTTCAGGTGTGTCACGGGGTCCCAG
ASCRP000235	0.000356	8.15e-05	-5.49672	1.08205	-1.22685	hsa_circRNA_001240	ATCTCTGTGTGACTATGGAGGTCACGTCCCATGTGGCTGTGGAGGT
ASCRP003799	0.000357	8.19e-05	-5.49395	1.07697	-0.864644	hsa_circRNA_103501	GGTGCAGGAGTTGTATATGAACACAGATCAAGATTAGAGAAATCCT
ASCRP004150	0.000364	8.34e-05	5.48359	1.05796	2.20153	hsa_circRNA_103862	ATGACTGTCTCCATTATTGATCGGTTCATGCAGGTTGATACTGCCT
ASCRP000530	0.000366	8.4e-05	5.47958	1.05059	0.44584	hsa_circRNA_100140	TTATAAGACAGATTGGCCATTTGATGATGGAGCTCCACCCCCTAAT
ASCRP000140	0.000367	8.44e-05	-5.47653	1.04499	-1.51399	hsa_circRNA_000864	CAGCAGTGTGGACTGTTGGCTGGTAAAGTGTGTGCAATGTGAGGAA
ASCRP002571	0.000367	8.46e-05	-5.47552	1.04313	-0.381444	hsa_circRNA_102243	AGATGCAGCTGCTGTCCTTGTGTCCAGTAATAATGGACAAATACCA
ASCRP004120	0.000369	8.51e-05	5.4718	1.0363	1.10704	hsa_circRNA_103830	TCACACAAGATGCTACACCGGCTCTTTCACCATGCCTGGATCACTT
ASCRP003389	0.000369	8.52e-05	-5.47119	1.03518	-1.34173	hsa_circRNA_103085	ACATCATCCCCATTAGGTACTGTTGTGGGTGTTGTTCTTTACACTG
ASCRP003188	0.00037	8.56e-05	-5.469	1.03116	-1.14472	hsa_circRNA_102880	CCTTGGTGGATATGGAAAAATAGAAATGAAGGTACATATGCACACA
ASCRP004919	0.000371	8.58e-05	-5.46781	1.02896	-0.552542	hsa_circRNA_104666	AGACCTCATCGGCCTGCCTTAAGTGTGAAAGTAATGACTGATGAAA
ASCRP004557	0.000372	8.61e-05	5.46536	1.02446	0.361825	hsa_circRNA_104292	ATACCATTAATTTGAGGCTGATAGTATGCCTGGAGGAGTCCCTGTA
ASCRP004825	0.000372	8.62e-05	5.46497	1.02374	1.26275	hsa_circRNA_104572	AGCCACCAGGACCCTAACTCAATCTTGGAGCCACTTTTGGAGCGCA
ASCRP002326	0.000372	8.65e-05	5.46327	1.02061	0.508904	hsa_circRNA_101989	GGATGAGATGGCAAAACCCATTTATGGCGGTTGGCTGCTCCTGGCT
ASCRP000844	0.000372	8.65e-05	5.46308	1.02027	0.4582	hsa_circRNA_100461	AACAATAGAGCTCGACCTTATCTCTTTAAGTGGGCAGACCAACATC
ASCRP001922	0.000372	8.65e-05	5.46279	1.01973	1.73885	hsa_circRNA_101571	GGTGAATTCTCAGAATCTCCGCCACCTCCCTACTCTCGGCTGTCTC
ASCRP003287	0.000372	8.67e-05	5.4614	1.01717	1.0885	hsa_circRNA_102980	AGCCTCCCTGGACCTACAAGAACAGTGAGGAGCTTCGGTCTCGTAT
ASCRP001332	0.000372	8.69e-05	5.46052	1.01556	2.0766	hsa_circRNA_100960	AGAGCTTTTGGGCAAGGACTTCCTCGTTCTGCCCATCTTCCTAACA
ASCRP003209	0.000374	8.74e-05	5.45735	1.00973	0.275	hsa_circRNA_102901	AAATGTGCAGAACACAAGCAGACATTCCCAAACATTCTAAAGAAGG
ASCRP000853	0.000375	8.77e-05	-5.45512	1.00562	-1.74866	hsa_circRNA_100470	TCTGTGTATGTTCATCCATGGCTGGTTGATCATGTCTTCACTGATG
ASCRP003855	0.000376	8.81e-05	-5.45298	1.00168	-1.46753	hsa_circRNA_103557	CTTTTTCTTGATTGGTTCTTCTGTGTGGCAGTTCAGAATGATGGAT
ASCRP001065	0.000377	8.84e-05	5.45048	0.99707	1.61746	hsa_circRNA_100691	AATGCATCCATGTGATGAGAAACGGCTCCCACATCTGCATATTCAT
ASCRP004522	0.000377	8.86e-05	-5.44945	0.99518	-0.697217	hsa_circRNA_104251	TTCTTTGTGGTGCTCACCTTCATCGTCACTGCTGGCGCCCATGCGG
ASCRP005394	0.000377	8.86e-05	-5.44927	0.99485	-1.59819	hsa_circRNA_400101	GTGTGCAGATATGATACATGCTTCTTGCTTTCATTGGGAGTTGCTG
ASCRP004874	0.000378	8.9e-05	-5.44708	0.99082	-0.507546	hsa_circRNA_104621	GCCTTGTCAGAATGGAGATGAGGCGCCTGGTGTTTGGATGATCCCA
ASCRP001644	0.000379	8.92e-05	5.44549	0.9879	0.770201	hsa_circRNA_101283	ATAGAAATCCAATAGGCATCAGAGACCCCAACTCTACAAGGCCTTT
ASCRP000687	0.00038	8.96e-05	-5.44332	0.98389	-1.90875	hsa_circRNA_100300	CCACTTTTAGGTCTTGGGCTTGCCTTCAACTTGAATCCAGCTCTGA
ASCRP000826	0.00038	8.97e-05	5.44256	0.9825	0.983959	hsa_circRNA_100443	TTTGAGAAAGCTCCCAATATGGAACATGTACTAGCAGTTGCCAATG
ASCRP001784	0.000381	9.01e-05	5.44016	0.97808	1.79362	hsa_circRNA_101425	ACGCTACCAAAGATGACATGGCAGAGCTTCTCCTCGGGGAGTCGAA
ASCRP004673	0.000381	9.01e-05	-5.43999	0.97776	-1.50282	hsa_circRNA_104417	GGGAGTATAATGTTGTGTTGATCACAGCCGAGTTAAATTGACATTA
ASCRP001983	0.000381	9.04e-05	5.43817	0.97441	0.728638	hsa_circRNA_101634	AAATTTGGAATGAAGGTTGACGAAGTGAGTCCCACACCTCCTATCA
ASCRP002111	0.000382	9.07e-05	-5.43623	0.97084	-0.990461	hsa_circRNA_101765	CCAGACCATGTTTGCTGCTTTGTGGTGCACAAGCGGTGCCATGAAT
ASCRP003338	0.000387	9.19e-05	5.42912	0.95772	0.572389	hsa_circRNA_103032	TTTATTGCCATGATAATGAGCTTCAGTCCCCAAGATCTGCGAAGAC
ASCRP000861	0.00039	9.31e-05	5.42188	0.94437	1.33249	hsa_circRNA_100478	GTTTGCACAGAGTCAGATGGAGTTCAGTATCTCCGCCCTATCCATC
ASCRP003284	0.00039	9.31e-05	5.42175	0.94414	0.683639	hsa_circRNA_102977	TTGACCCGTCCATCGCTGTGATTGGAGGTGGACACAAAGGAAGAGG
ASCRP004768	0.00039	9.31e-05	-5.42148	0.94364	-1.65452	hsa_circRNA_104514	AGGGCATGGAGTACCTGCAAGGTGTGGAGTTACAGTCCGAGACAGT
ASCRP000754	0.00039	9.32e-05	-5.4213	0.94331	-1.25477	hsa_circRNA_100369	ATCTGGCGCATGAATGTGTGTTAACAGGGCACAACCATTATGTGAT
ASCRP002466	0.00039	9.32e-05	5.42129	0.94329	0.591836	hsa_circRNA_102134	AGTCTGCACAACTCCTCAAGAGTTACTGATCTATGAAATGGCAGAG
ASCRP001456	0.00039	9.34e-05	-5.42017	0.94122	-1.68619	hsa_circRNA_101088	TGTGCCAGAGGGTGCCATGTTTGAAGGGTGCCGGAAGTCATACTCA
ASCRP003661	0.000391	9.37e-05	-5.41841	0.93799	-1.16382	hsa_circRNA_103363	GGCTTTTACCCAGACAGAACAATTGTTTGACCAGACCCAACATCTA
ASCRP001671	0.000391	9.37e-05	5.41788	0.93701	0.925751	hsa_circRNA_101312	ACAAGGCCAGAAGTCGGTGATCCACAGTCGGCAGTTTCCATTCAGA
ASCRP000238	0.000394	9.46e-05	-5.41265	0.92736	-1.04122	hsa_circRNA_001255	GCTGTGGAAGGTGGAATGGGCAGGGCTTCCAGAGCAGCTGTTTTTG
ASCRP002533	0.000396	9.53e-05	5.40888	0.92039	1.01399	hsa_circRNA_102205	TTTGCTCCTTACCCTCTCGGCATACCAACGTTTACAAATCCAGCAG
ASCRP001518	0.000396	9.54e-05	-5.40796	0.9187	-0.411991	hsa_circRNA_101155	TTTGCTGCTGGGGCCCAGATATTCTACATTTCCTCATTTCTCTACA
ASCRP002213	0.000396	9.56e-05	-5.40696	0.91686	-1.024	hsa_circRNA_101870	TGGATTATGGGAGTGACAGTGAGGATTCACATTTGGGTTATTTCAA
ASCRP003024	0.000397	9.59e-05	-5.40537	0.91391	-0.278788	hsa_circRNA_102712	ATTATTTTGCACCACTGGATGTTGTTTACTGGTGGAGACCACGTAG
ASCRP000117	0.000402	9.71e-05	-5.39801	0.90033	-1.40586	hsa_circRNA_000781	GTGTTGGAGCCAGTGCACAAGTGCAGGGACTTGAGATGGGAGTACT
ASCRP003665	0.000402	9.72e-05	5.39736	0.89912	0.398459	hsa_circRNA_103367	TCAAACGACATCAGTATGTTCATGCGGATGCTCCTACCAATAAAAC
ASCRP003522	0.000402	9.73e-05	-5.39698	0.89841	-1.09649	hsa_circRNA_103224	TGGCCCAATCAATATGTAATGGATGTGTTGATGGATCAGCACTTTA
ASCRP000351	0.000407	9.86e-05	-5.38955	0.88468	-0.71	hsa_circRNA_001915	CCTGTGTCCAGTCCTTGGTACATAATGCTGGGAATTACTTTTAAAG
ASCRP003039	0.000408	9.92e-05	-5.38642	0.8789	-0.595838	hsa_circRNA_102727	ATCTAGAGTGGTCTTGCAGTCACAGATGAAATTCTTCAAGGAAAGT
ASCRP002417	0.000411	0.0001	-5.38154	0.86987	-1.86359	hsa_circRNA_102082	GGCTTCCATGATGCTGAGTTTGTGTGTGAACGGACACTGAAATATT
ASCRP001201	0.000413	0.0001	-5.37905	0.86527	-1.17812	hsa_circRNA_100827	TTGTGTTCCAGGCTGTTTTCACAGTGGTGTCGTCCGAGCTGAAGGG
ASCRP003158	0.000413	0.000101	5.37864	0.86451	0.727775	hsa_circRNA_102850	TAAAATCACAGGGAGATATACTTCCCAATTCATCAGATTATAAGTC
ASCRP002926	0.000413	0.000101	5.37716	0.86177	1.55619	hsa_circRNA_102613	AGAGTGACGGGACTCCCAAATTCGTCAGAGCACAGCTTATAGCTTA
ASCRP004372	0.000414	0.000101	-5.37588	0.8594	-1.62723	hsa_circRNA_104099	ACATGCATCGATGTGGATGAGTGTGTGGAGGGGACTGACAACTGCC
ASCRP004885	0.000414	0.000101	5.37502	0.85781	0.498335	hsa_circRNA_104632	TGATGAAAAGGACAGCTTTCCTGCCCGCTTTGGAGGAGTCCACTTT
ASCRP005272	0.000415	0.000102	5.37305	0.85418	0.715738	hsa_circRNA_105025	CTATGATGAGACCCATTTTCAAAGATACTCAAGGCTCTCTTGATCT
ASCRP004569	0.000415	0.000102	5.37239	0.85295	0.571267	hsa_circRNA_104305	CCATGACAAGTTGGATCATCATCGCTGCCACAGTGGTTTCCATTAT
ASCRP000723	0.000415	0.000102	5.37201	0.85224	0.350182	hsa_circRNA_100338	AAACATGTGGAGCAGAATGGTGAGAAGTTTGTGGAACCACGTGAAT
ASCRP003943	0.000415	0.000102	5.37015	0.84881	0.363944	hsa_circRNA_103649	TGGCAGCTAGAGAGAAAATATTTACACCAGCAGCTCCAGTTCATAC
ASCRP005271	0.000416	0.000102	5.3689	0.84649	1.00426	hsa_circRNA_105024	TGTGGTAAACACTCGGCTGATCTTTCTCCTGGCCTGCCCTCCATGT
ASCRP001044	0.000422	0.000104	5.36014	0.83026	1.41081	hsa_circRNA_100670	TCAGAGGAGCAGTCCTGAGGCTTTCTACCAATGCAGGCCAGTGGAA
ASCRP004966	0.000424	0.000105	5.35637	0.82328	0.563071	hsa_circRNA_104715	TACCATGACATCAAGCAGGCCTTCCGGAGCAGTACTACAGCCTCAC
ASCRP003331	0.000428	0.000106	5.3513	0.81389	0.374811	hsa_circRNA_103025	AGAAGTTCGTGATAGACACCACAGTCTTGGCCAACCTGCCCCTGCT
ASCRP003121	0.000432	0.000107	-5.34569	0.80349	-1.41577	hsa_circRNA_102812	AAACATGATACAATCTGCAAATGGTGGTTCTGCTGGGCATGGACAT
ASCRP000313	0.000432	0.000107	5.34487	0.80197	2.42844	hsa_circRNA_001671	GGATGCTCAGGTGCCAGTGTGGCCGTGGGCTCGCCCTGCATGTTGA
ASCRP000908	0.000433	0.000107	-5.34321	0.7989	-0.63155	hsa_circRNA_100527	CGTGGGCTCAGTACGTAGAGAAATCGACACTCTTAATGAACGTTTA
ASCRP002254	0.000435	0.000108	5.33885	0.79081	0.506746	hsa_circRNA_101912	ATTTCCACCAAAGGCAGGACTTCCACCAGTGGGCGATCCATGAGCA
ASCRP003426	0.000436	0.000108	5.33704	0.78745	0.490362	hsa_circRNA_103122	AATGCTTAAGACTTCACATGTATCATTCTCCGAGCCTGATATTCCG
ASCRP004521	0.000439	0.000109	5.33304	0.78002	1.9472	hsa_circRNA_104250	ATGAACTTCACAGCTGGCGCCCATGCGGCTCTACACGCTCTCCAAG
ASCRP004077	0.000442	0.00011	-5.32802	0.77072	-1.33141	hsa_circRNA_103787	TTTACACCAAACATATGTAGAGTGTGTCGGTCAGAAGGAACACCTG
ASCRP004406	0.000444	0.000111	-5.32608	0.76711	-0.413678	hsa_circRNA_104133	TACTTTGAGGGTATGACTTTAGCCTTTCCAGCCTCAGTTCATGATT
ASCRP005176	0.000445	0.000111	5.32324	0.76184	1.20745	hsa_circRNA_104929	TGGAACCAAGGATGTTTTAGAAGAATGTATGTCTCTTCCCAAGCTA
ASCRP002229	0.000446	0.000111	5.32167	0.75892	0.624537	hsa_circRNA_101887	TTCCCCAATGACTACACCCTGTCCTTCTGTGGACTGCTGGGACGGG
ASCRP002193	0.000447	0.000112	5.32021	0.7562	2.9786	hsa_circRNA_101850	GATATATAAGGGTCCTGAGAACATTATCTGTAGCTGTATCTCCCCA
ASCRP000742	0.000447	0.000112	5.31975	0.75536	0.617155	hsa_circRNA_100357	CTGAGGACAATTCCAAGATGAGATGGGATTCTCCAACATGGAAGAT
ASCRP000442	0.000447	0.000112	5.31825	0.75256	0.533981	hsa_circRNA_100052	TGGATTACGAGGCCCAGTTTGACCTGGCCTTTGTCGTCCGCTACAA
ASCRP003962	0.000449	0.000113	-5.31526	0.74702	-0.67314	hsa_circRNA_103668	TTTAATACACAGCAGCAGCAGCAAACTAGTGGGTTTGGAGGATTTG
ASCRP003560	0.000453	0.000114	-5.30936	0.73605	-3.0517	hsa_circRNA_103262	TCTTCATTTGTGAATACATAGGGTTACCTTCCCGCCAATGTAGACC
ASCRP001760	0.000456	0.000115	-5.30511	0.72816	-0.723016	hsa_circRNA_101401	TGAAGAGAATGGCGAGGCAGGTTGCTGTTGATGTAAGCAGTGGCCA
ASCRP001842	0.000459	0.000115	-5.30171	0.72182	-1.0564	hsa_circRNA_101491	GGAGCTGAGGGTGTGTGGTTGTGTTGTTCAATCCCCGGAAACACAA
ASCRP001481	0.000461	0.000116	-5.29764	0.71426	-0.777477	hsa_circRNA_101114	ACTTCTGGGCATATTTGAGGTGCTGCTGGTGAGTAGCAGCCGGTAC
ASCRP003802	0.000461	0.000116	5.29716	0.71338	1.84448	hsa_circRNA_103504	GTATTCACCAGTTAATAGCACCAGATCAACCTCTCCACTTCTCCTA
ASCRP004549	0.000461	0.000116	-5.29715	0.71335	-0.548028	hsa_circRNA_104284	ACCACTTCTGGGTATGGTTTGAAGTGGTGAACATGGATTTTTCTCG
ASCRP005114	0.000463	0.000117	5.29318	0.70596	0.924794	hsa_circRNA_104867	TTTCACAGCCCCAGGTGTCATCCTTGAAGGATAGAATAAATCAGCT
ASCRP005341	0.000463	0.000117	5.29287	0.70539	0.671007	hsa_circRNA_400045	AATGATCTGGCCCCAATGCTCTGGGCACCACAGTCTGCCCCTTCAG
ASCRP005111	0.000468	0.000119	-5.28637	0.69329	-1.23766	hsa_circRNA_104864	TCTGAAGACTGTGGTCATTGTGCTTGGTGGACGTCTGATTTATGAA
ASCRP003827	0.000469	0.000119	5.2845	0.68981	0.786905	hsa_circRNA_103529	TTCAGCCCTCCAAGAGAGCCTCCTTTTCACCTGACCAGAAGAGGCT
ASCRP000022	0.000469	0.000119	-5.28383	0.68856	-1.87531	hsa_circRNA_000200	GTGGTTAAGACAGTGTTGTGTTGAAGGGACTGTTTATAATTTTCAC
ASCRP002616	0.000469	0.000119	5.28328	0.68753	1.12701	hsa_circRNA_102297	TTAATTTGATCAGTGATCCTTCACGTTGGCCCTGGACTTTGTCTCA
ASCRP001504	0.000471	0.00012	5.28051	0.68239	1.09095	hsa_circRNA_101138	TTCTGTGACTGTTCGCGGCACCTCATCACCCTGAAATCCTGCAGGA
ASCRP000460	0.000475	0.000121	5.27567	0.67337	0.652067	hsa_circRNA_100070	AACCAGACAGCCTGCTCGCCTGGATTTTTTAAGTTTGAGGCATCTG
ASCRP004529	0.000475	0.000121	-5.27418	0.6706	-0.94112	hsa_circRNA_104258	ACGTGGATGACTTGCTACGTGATTGTTTGACCTTGTCTGTGTCAAT
ASCRP004098	0.000477	0.000122	5.27178	0.66612	2.41869	hsa_circRNA_103808	ATGACCCAACTCCCTCGAGCATGCAATGATGCTACCTGTTCTGACC
ASCRP001395	0.000477	0.000122	-5.2714	0.66542	-0.752099	hsa_circRNA_101025	ACCATATTAAATCTGGAGAATGGTGTTGAACGCGTGTGTCCTGAGA
ASCRP002309	0.000477	0.000122	-5.27039	0.66354	-0.621025	hsa_circRNA_101969	AAGTCTTTGAGTGGCTGGCGTGGCTCACCGATTCCACAGTACTTGC
ASCRP003153	0.000478	0.000123	5.26903	0.66099	0.545565	hsa_circRNA_102845	GCGTGCAACATCTTAATTCTTACTTAGATCCATCCTTTTACAATCC
ASCRP005134	0.000482	0.000124	5.26376	0.65117	0.315927	hsa_circRNA_104887	AAATTCTGCGTGCTCTATCTAGCAGAGGTGACACTGTTTGCCTATT
ASCRP003489	0.000486	0.000125	-5.25879	0.6419	-1.1958	hsa_circRNA_103191	CAAAATTTATCACCTAAAGAGCCGTGTGGTTTTGCCATGTTCTGTT
ASCRP002489	0.00049	0.000126	5.25373	0.63247	1.07064	hsa_circRNA_102157	AATCTTATCAACGACGAGTAGAACAGCCCCTCTATGGTTTAGATGG
ASCRP002745	0.000494	0.000127	5.24789	0.62158	0.717814	hsa_circRNA_102426	TGACTACGGCAAAGTGGCCACTCAGGACGTGGCCCAGTGGAACATC
ASCRP005346	0.000494	0.000128	5.24694	0.6198	1.36767	hsa_circRNA_400051	TTTAACTTCCCTAGTCTGGTTGACCAAGTCTCCATCTCATTTAACA
ASCRP002262	0.000496	0.000128	-5.2444	0.61506	-0.585767	hsa_circRNA_101920	CTGAAATAAGGTTCTGCTCCAGACGAGCCCTTACCACGTTGACTCA
ASCRP002804	0.000496	0.000128	5.24361	0.61359	0.503378	hsa_circRNA_102487	CCCAAGGCAGGGAACGGGCTGTTGAGGAAGAAGACGCTGGTCCCAG
ASCRP005228	0.000496	0.000129	-5.24134	0.60935	-1.31594	hsa_circRNA_104981	CAAATTGAAGATAGCTGATCAGCTTCCTTGGGTTTTGCTGATGACA
ASCRP000922	0.000496	0.000129	5.24112	0.60895	2.25223	hsa_circRNA_100542	TTACATCTCTCCTGCGTCGGTGACTAAGCAATCAAAGAGAAGTACA
ASCRP004278	0.000496	0.000129	5.24106	0.60882	2.60325	hsa_circRNA_103998	GCAGATTCATTTATACAGCAGCTACTCCCTGTATCAAAGCCATCAG
ASCRP001494	0.000496	0.000129	-5.241	0.60872	-1.25433	hsa_circRNA_101127	AACCATATCTGGAAGGGTGTACTCTGTGTGACCGCGCCTATCCCTC
ASCRP001766	0.000496	0.000129	-5.23999	0.60683	-2.90352	hsa_circRNA_101407	AGCTGGAATATTGTAATGGATGACTCACTGGTTGTGTGGAAGGAAG
ASCRP001841	0.000496	0.000129	5.23982	0.60652	0.608524	hsa_circRNA_101490	CCTGGTCTTCAAGAAGTCTTATTGCCAGCAGTTTTGAAGATGACTC
ASCRP000832	0.000497	0.00013	5.23832	0.60371	2.03401	hsa_circRNA_100449	TGATTGACAAGGCTTCTCCAGTGACAGTGATCTGGTATCTCTTACT
ASCRP003826	0.000502	0.000131	5.23247	0.5928	1.27188	hsa_circRNA_103528	GCCCTCCAAGCTCGAGATGCTGCTGTGCAGAAGATTGAGACTATTA
ASCRP002067	0.000507	0.000132	5.22601	0.58072	1.01087	hsa_circRNA_101720	AGAAGGAATGCGCCAAGACTAGGAAAATCCCTGCCCAGAGTCCAGC
ASCRP004421	0.00051	0.000133	5.22276	0.57463	0.969402	hsa_circRNA_104148	ATCCCTTCGCCGTGTGAATTCCTTTCAGGAAGCTCCTCAGGGTGCT
ASCRP004704	0.000512	0.000134	-5.22002	0.56952	-0.94481	hsa_circRNA_104450	AGGTTGCCAGCTCTGGATGAGGGGGATATTGCCTTGTTGAAAACTT
ASCRP000645	0.000516	0.000135	5.21521	0.56052	1.98113	hsa_circRNA_100257	ATCGAACTGCCAAGTTTCACAGCCGGGTGCCTCATCTCCAGACATG
ASCRP003766	0.000517	0.000136	-5.21328	0.55691	-0.752386	hsa_circRNA_103468	GTCTTCCTTGCCTAACAAAAGACATGACTGGGAAAGAAGACAACTA
ASCRP000067	0.000527	0.000138	-5.20211	0.53601	-0.479136	hsa_circRNA_000571	GTTTCAGACGGGGAAGGGGTTGCGTCGCGGGAGTGTTGGAAAGTTA
ASCRP003278	0.000529	0.000139	-5.19915	0.53047	-0.657461	hsa_circRNA_102971	GTACTCGTGTTCCAGCCTAAATGCGATGGCCAGGTATTACTGACAC
ASCRP003550	0.000529	0.000139	5.19841	0.52909	1.37099	hsa_circRNA_103252	GGAGCCTCCTGATGATGAGCTTTTCGCTGTGGCCTGCAGTTTTTAG
ASCRP003593	0.00053	0.00014	5.19724	0.5269	0.574052	hsa_circRNA_103295	CGACATCCGGGTCGGCCACACACCCGGAGCACCGTCATCACAGCGG
ASCRP002749	0.00053	0.00014	5.19639	0.52531	1.67796	hsa_circRNA_102430	TTCCAAGACGATCAACTCCCTTCTCCTGACCTGGACCTTGTGGATC
ASCRP004418	0.00053	0.00014	-5.19595	0.52448	-1.03534	hsa_circRNA_104145	GTGATAAAAGTTCATTTCTGTGTGACGTGACCATGAAATCAGTGGA
ASCRP002770	0.00053	0.00014	5.19406	0.52094	1.99347	hsa_circRNA_102451	TCCTCCCCATCGGACAAAGTATTTTGGACAGATATCATCAACGAAG
ASCRP004228	0.00053	0.00014	5.19358	0.52005	2.49159	hsa_circRNA_103948	TGTTGGCTCTCCTTAAACAGGATATACACATGACACCATCCACTGA
ASCRP004507	0.00053	0.00014	5.19356	0.52002	0.947338	hsa_circRNA_104235	CAAGGCCAGCAGTTGTATTCCCTGAATGACTATAAACCACCCATTT
ASCRP002215	0.00053	0.000141	5.1932	0.51934	2.80408	hsa_circRNA_101873	CGCGGGCGTCATCTCCAGTCTATGTGCTGAAGAAGCAGCAGCCCAA
ASCRP004168	0.00053	0.000141	-5.1924	0.51784	-1.5259	hsa_circRNA_103888	AGAAAAGAAGGTTGGTGATTTGGATATCAGCTATATTAATATAGAG
ASCRP000770	0.000531	0.000141	5.19171	0.51654	1.73896	hsa_circRNA_100385	GGACAGCGTCTCCGTACAGATGACCAGCTGAACTCAGAAGAAAAAA
ASCRP000174	0.000531	0.000141	-5.19068	0.51462	-1.65362	hsa_circRNA_000997	TCCAGGATTTGTAGGTAGTCAGGTGGTGAGCCAAGTGGGCCAGGTA
ASCRP002688	0.000533	0.000142	5.18837	0.51029	1.86505	hsa_circRNA_102369	CTCCCACAAGGGAAGGAGACTTGGTCTGAAAGATGCCACATTCCTG
ASCRP004169	0.000536	0.000143	-5.18438	0.50282	-1.09995	hsa_circRNA_103889	TGGTGTAGAGATGTTGATGATGGAGACACAGTGACAGATTTCATGG
ASCRP003060	0.000537	0.000143	-5.18317	0.50055	-1.16889	hsa_circRNA_102748	CGTTTTTACATGACAGCTATATTGTGCGTGTCAAGGCTGTGGTTAT
ASCRP001246	0.000538	0.000144	5.18122	0.4969	0.744774	hsa_circRNA_100873	CGCCCACATCTAGAACGTTGCCACCTTCCAGAGAAGAGGTACGAGA
ASCRP000090	0.000538	0.000144	-5.18067	0.49586	-0.656223	hsa_circRNA_000651	GCAGCAGCAGGATGGGACCCGGAGACCCAGATCAGGAACTGGACCT
ASCRP001460	0.000538	0.000144	-5.17959	0.49384	-1.57441	hsa_circRNA_101092	AGTGAAGATGTGCTGTGATCTTGGCTACCATGCAAGTCTGAACAGA
ASCRP004079	0.000539	0.000144	5.17854	0.49187	1.38378	hsa_circRNA_103789	GGTTAAAGAGTGGTCTCTCATGATATTTCTGTTGATTGTCTTCATG
ASCRP001528	0.000541	0.000145	5.17538	0.48595	0.533632	hsa_circRNA_101165	TCATTGCGGGAATGAAATGAATGATGTGCCTTTCTTTGATATCCAA
ASCRP002356	0.000546	0.000147	5.16998	0.47583	2.20584	hsa_circRNA_102020	CTAATGACAGGCGATCTCCAACAGCATCTCCAAGCAATGTTCATTT
ASCRP004534	0.000547	0.000147	-5.16822	0.47252	-0.336209	hsa_circRNA_104263	TCCAGTGGAGAAAAAATGAATGCACCAAATCAGCCTCCACATAAAG
ASCRP002723	0.000553	0.000149	5.16167	0.46024	1.17733	hsa_circRNA_102404	TTCCATGGGGGCCCCACCTCTTCCAGAACCTCCTGCTCTTCCTGTG
ASCRP000091	0.000556	0.00015	5.15878	0.45481	0.890386	hsa_circRNA_000653	GACCCCGCAGGTCTGGCGTGGACTCCAGCCTCATCACCGTCAGATC
ASCRP003980	0.000557	0.00015	5.15625	0.45007	1.48042	hsa_circRNA_103686	GTTTAACAGGAATTAGAAGTGCGTCTCACCAACCAGCCAAGATGAA
ASCRP002784	0.000557	0.00015	5.15597	0.44953	1.58391	hsa_circRNA_102467	AGATGACGTGGCGAACAAATACTGTGAATCTTGAGCCTTCTCCATT
ASCRP001727	0.000563	0.000152	5.14947	0.43732	1.70112	hsa_circRNA_101368	AATCTCTCCGCATGTAGAGCGCATGAAGTACAGGACAATAAAGCTT
ASCRP002552	0.000563	0.000152	-5.14936	0.43713	-1.09378	hsa_circRNA_102224	CTGATGTGTTTTATAAGGTTGGCTGGATATTTACAGACCTCGTCTC
ASCRP001445	0.000563	0.000152	-5.14853	0.43557	-1.32115	hsa_circRNA_101077	ACAGGGCTGTGGGCACCTCATTGTGAACATGCTTTCTGCAACGCCT
ASCRP004222	0.000564	0.000153	5.14687	0.43246	0.753132	hsa_circRNA_103942	GGCTTATTGGGTCCTTCTGTACCTCCCTTAGTGAATCCACCTCTGC
ASCRP000005	0.000564	0.000153	5.1461	0.43101	0.545067	hsa_circRNA_000041	GCAGGTTGAGGATTTTATTTGATCCCTGCTCTAATTTTTAGCTTCA
ASCRP002891	0.000566	0.000154	-5.1434	0.42593	-1.15953	hsa_circRNA_102578	GGATCATGTGGTGCCCGTGGGGCAGGAGGTGGAGGGGATGAACATC
ASCRP001382	0.000566	0.000154	5.14274	0.42469	0.841173	hsa_circRNA_101011	TACTCAAGAGTGGAAGTTTTCACAGGTTCTCCAGCATTTGGCTCAA
ASCRP002469	0.000566	0.000154	-5.14195	0.42321	-0.355147	hsa_circRNA_102137	GTCTGCACAAGGTCCACATATAGCCTCAGTTACATTAGCTGCTTAT
ASCRP002294	0.000566	0.000154	-5.14151	0.42238	-1.43935	hsa_circRNA_101954	ATCCAAAGAGATGTGAGAAGGGTGTTATGTCTCTAGTGAATGTCAG
ASCRP003279	0.000566	0.000154	5.1414	0.42217	2.29893	hsa_circRNA_102972	TTCTCACGTCCCATCTCCTGCAGTGGCCAAAGAATGTGGTGCTTCG
ASCRP001564	0.00057	0.000156	5.13742	0.41469	1.65056	hsa_circRNA_101201	TCATCTGCCAAATCCGGAGCCAAGTGCCCCCTTGTTTCTCTCCCAT
ASCRP004213	0.00057	0.000156	-5.13622	0.41244	-0.552177	hsa_circRNA_103933	ACTGGTCTAAGGTGCTCCTGTTTCAGGATCAGAATTATGGTCTTCA
ASCRP004390	0.000578	0.000158	5.12833	0.39761	0.458177	hsa_circRNA_104117	ACGAACACCAGCTTCCCAGGACAGAATTCTGCAGACGTCTTGCTGC
ASCRP001636	0.000578	0.000158	5.12816	0.39728	0.985693	hsa_circRNA_101275	AGGCCCTTCTGTCTCTACCCACCAAGAGCCAAGCTGGTGATACAGA
ASCRP003329	0.000579	0.000159	5.12603	0.39327	1.56017	hsa_circRNA_103023	TGCACTGGTGTAAGCAATGGCATCAACCATTCTCCTCCTACCCTGA
ASCRP000566	0.00058	0.000159	5.12439	0.3902	1.39867	hsa_circRNA_100177	CCTCTTCCAGGTCCCCGTCTGGGCAACTCACCGGTGCCAAGCATAG
ASCRP000976	0.000581	0.00016	-5.12359	0.3887	-1.75342	hsa_circRNA_100601	CTTGTGGACGAGCAGGTTGTTGCCCTGGATGCCCAAAATATTGTAG
ASCRP000822	0.000583	0.00016	5.1206	0.38306	0.760379	hsa_circRNA_100439	GAGGAAGAGGCACTTCTCTATGCCACCATCTTCGGGAATGTGACGA
ASCRP002273	0.000585	0.000161	5.11794	0.37805	0.908406	hsa_circRNA_101932	CCGTGCCTGCAGGTTGAGACTGAGCTAAAGTTAATCTGTTGTGACA
ASCRP000569	0.000592	0.000163	5.11107	0.36514	0.679433	hsa_circRNA_100180	ACAAAGATGTAATAAGCTTTCCGATTTGTTGGCACCCATCTCAGAG
ASCRP000736	0.000593	0.000164	5.11002	0.36316	0.800079	hsa_circRNA_100351	AATGCAGAAATGAATGATCTTTGCTGAGTGTTCCCCCAACACTTGC
ASCRP004103	0.0006	0.000166	5.10247	0.34894	1.68638	hsa_circRNA_103813	AATATTCAAGAGTGGCAACAGAGAGATCACTGCAGTTCTCCTGTTC
ASCRP000636	0.000602	0.000167	5.10017	0.3446	1.841	hsa_circRNA_100248	ACACACTGAGTGATCAAGTTGTTCCTGCAGCACAGTCTTCACCTAT
ASCRP000813	0.000603	0.000167	-5.09874	0.34191	-0.415199	hsa_circRNA_100430	TATCAACAGTGCTTATACCTCCAAGATTCTGGTCTGCTCATGTCTG
ASCRP000808	0.000605	0.000168	5.09589	0.33653	1.2842	hsa_circRNA_100425	AACCTCTCAGGGTGCAGCCAAAGTCCTGATCTTTCCCGTGGTACAG
ASCRP003562	0.000605	0.000168	5.09557	0.33594	0.520256	hsa_circRNA_103264	CACCTACCAGAGGCAGAGGAGGTGGACACGGTGGACGTCTCCGGCG
ASCRP001767	0.000606	0.000168	5.09452	0.33396	3.09334	hsa_circRNA_101408	AGTTGTTTTGCCAAACCAGATCTCCCTGGAAGAGAACATTTTGGTC
ASCRP002671	0.000607	0.000169	5.09237	0.32991	0.484895	hsa_circRNA_102352	GTGGAAATCGTAAGAAAAAGCTCCCAAATTATAACCAGCCCCCTTC
ASCRP003750	0.000607	0.000169	5.09204	0.32928	0.772387	hsa_circRNA_103452	CGTCTGCAAGGTCTCAACATATGCACTAGTGGAAGTGCCACCTCAT
ASCRP004644	0.000627	0.000175	5.07437	0.29597	0.756665	hsa_circRNA_104383	ACAAGTTGACCAAGAAGGATGCCAATTCTGCGCTTCTCAGTAACTA
ASCRP002317	0.000627	0.000175	-5.07373	0.29477	-2.54978	hsa_circRNA_101978	TCGACAAAGGGCTTTCTTGATCATGGATGGTGAAGATATACCAGAT
ASCRP004277	0.000632	0.000176	5.06896	0.28575	1.64643	hsa_circRNA_103997	AGGCAGATTCATTTATACAGCTACTCCCTGTATCAAAGCCATCAGC
ASCRP002284	0.000632	0.000177	-5.06778	0.28352	-1.74403	hsa_circRNA_101943	CTCGGATAAGTGTTGCTGTGGATGTATGGTCGACGCTGGCTGATTT
ASCRP000529	0.000634	0.000177	5.06607	0.28031	0.853578	hsa_circRNA_100139	CAAGGTCCAGGCGTCCTGCCTCTGCGGCTCTGCCCCCTGCATCCTG
ASCRP002238	0.000635	0.000178	5.06467	0.27766	1.02142	hsa_circRNA_101896	CAGAGTCCAACTATGTCAGCTCTATCCTGAAGAGAACTTGGAGAAA
ASCRP003699	0.000637	0.000179	5.06222	0.27304	2.64906	hsa_circRNA_103401	CACATCCCCGGTCTCCATGTAGTGGAGGTGACATATGATGACGTGC
ASCRP000110	0.000637	0.000179	5.06133	0.27135	0.561025	hsa_circRNA_000750	AGCTCAAGTGTCACCATTCATATCCCGTTTCTTCTATCAAACTGAA
ASCRP003912	0.000639	0.000179	-5.05952	0.26793	-0.504093	hsa_circRNA_103617	AGTCTAATCTATAAAGTTTCCTTTACCTAGTCATCCTGCTGCACCT
ASCRP001343	0.00064	0.00018	5.05815	0.26535	0.84284	hsa_circRNA_100972	GCCCAGTAGTGACAATGCAGATGTTTCCCCTCAAAAAACCTATAAG
ASCRP002157	0.000641	0.00018	-5.05651	0.26224	-1.02214	hsa_circRNA_101812	TCATTGCCTTCAGCCAGGGGAGCTGAGGAACTGCGTGTGGAGTCAG
ASCRP001179	0.000644	0.000181	5.05356	0.25667	0.716146	hsa_circRNA_100805	GTCCTGGCAGATTATCTCCTGCTGCATACTACGCCCAGAGGATGAT
ASCRP000279	0.000645	0.000182	5.052	0.25373	1.0353	hsa_circRNA_001465	ATGGCATTGCGAGACAGTGTCAGGTCCTCCAGGCTCTCTAGGAAGT
ASCRP003959	0.000645	0.000182	-5.05114	0.2521	-1.3701	hsa_circRNA_103665	CATAGAACTTTACAGGTGGGTTTGGAGGATTTGGGACAACATCTAC
ASCRP000276	0.000646	0.000183	5.04971	0.24941	0.416889	hsa_circRNA_001445	TTCACATTGTAGCAGCTGGTCTTGAAGGTGGGGACCACGGGACACT
ASCRP001534	0.000647	0.000183	-5.0485	0.24712	-0.574392	hsa_circRNA_101171	CAGGTGGCCAGATTGGAGGCTGTTGTCATTGGAGAAGTTCATGAGA
ASCRP005297	0.000647	0.000183	5.0482	0.24655	1.17474	hsa_circRNA_105053	AGTGTAAAAGACTTCATCACCTGATTCTTCCAATGAGAATTCCGTA
ASCRP005012	0.000649	0.000184	5.04617	0.24272	1.50295	hsa_circRNA_104762	CTCCTGTTCTCCTCAGAGCCTGGATTTGGACGTGGCAGAGGGAGAG
ASCRP000657	0.000649	0.000184	5.04561	0.24165	1.87118	hsa_circRNA_100269	CCCCGATGCCTTCAAAATTATGACTCAAAGATATGAAGATCAATGA
ASCRP001763	0.000651	0.000185	-5.04271	0.23618	-2.69765	hsa_circRNA_101404	ATACCATTCTCATCGTTGGATGACTCACTGGTTGTGTGGAAGGAAG
ASCRP003441	0.000651	0.000185	5.04239	0.23557	0.517641	hsa_circRNA_103138	TAACCGATGACATGATGATGACAGCCTCTTCATCTATGACTGCAGT
ASCRP001507	0.000652	0.000186	5.04101	0.23297	2.01066	hsa_circRNA_101141	CTTAGATTGTTATGAAGTGAGTTATTCTCCCCACCTCAGAAGTACC
ASCRP002957	0.000657	0.000187	5.03666	0.22474	2.00718	hsa_circRNA_102644	AGATCTGAGAGACTCCATACCATATCGTCGTCCTCCCCGCAGTCAG
ASCRP000073	0.000657	0.000187	-5.03567	0.22287	-1.47205	hsa_circRNA_000593	AGAAATTGGAGGTGGCAATCAAGAGTGGTGTCATGGCAAACATGAT
ASCRP003892	0.000657	0.000188	5.03535	0.22225	0.539175	hsa_circRNA_103597	AACTTCTTTGCAAGTTTCTCCTTGGACCAAGATGACTGATGGAAAA
ASCRP004641	0.000659	0.000188	-5.03288	0.21758	-1.46121	hsa_circRNA_104379	TGGTGCACCATCTTTGGGTCCACCTCTGGAGGTATGAAGGAGGCTA
ASCRP003017	0.000659	0.000189	-5.03219	0.21629	-0.965735	hsa_circRNA_102705	CATCACCTTGGGGAAAGTGCAGTGTTGCCCTTCTGAATGAGACAGA
ASCRP002537	0.000661	0.000189	-5.03026	0.21262	-0.480741	hsa_circRNA_102209	GCAGCAGCAGCTTCACCAGGTCACCATGGCTGTTATTGGCTCCCTT
ASCRP004907	0.000662	0.00019	-5.02936	0.21093	-1.39644	hsa_circRNA_104654	TGACACTACGATCATCAATGCTGTGGTACTGTTGATTTTATTGAGT
ASCRP002914	0.000666	0.000191	-5.02521	0.20307	-0.307297	hsa_circRNA_102601	GGATGAGAATGTACCCCAGTGTGGCCTGCGAGATTCTGACCTCAGA
ASCRP001312	0.000675	0.000194	5.01721	0.18792	1.42424	hsa_circRNA_100939	TGCTTCGGCAGGTCCTCTTCCTGATGGATGGGAACAAGCCATGACT
ASCRP003423	0.000677	0.000195	5.01497	0.18369	0.932092	hsa_circRNA_103119	ATTTGACAAGCTCTTTTCGCTTATGGATATGAAACCTCCCATCTCT
ASCRP000075	0.000679	0.000195	5.01311	0.18017	0.744723	hsa_circRNA_000598	CACCCTGGAGCCCAGCCCCCTGGCCCAGGGTCCCTTCCCTGTCACT
ASCRP000562	0.000689	0.000199	-5.00455	0.16395	-2.15163	hsa_circRNA_100173	AATATCGATGGGAGGTGGTTGACTCAATGGTTCAGCATTTTAAAGT
ASCRP003245	0.000696	0.000201	4.99827	0.15206	0.589867	hsa_circRNA_102938	GCCCTCAAGGTGAACTTATGCCATGTTTACCAAAAGAAGGCATTTT
ASCRP003815	0.000697	0.000201	-4.99748	0.15055	-1.38691	hsa_circRNA_103517	AGTGGGATGAGGTTTCTAATATTCAGGCAAGAGCAGTTGTGTTGTC
ASCRP005049	0.000699	0.000202	4.99479	0.14546	0.661289	hsa_circRNA_104800	TTCACCTCCCAGGTGGGATTTGATCCACACCATCACATGCGTGTGC
ASCRP003971	0.000701	0.000203	4.99277	0.14162	0.570325	hsa_circRNA_103677	TTGCTTAATAAGTGGATTCTCCACAGTTTTCCTCGTGCGTACTCAC
ASCRP002394	0.000701	0.000203	4.9927	0.1415	1.19514	hsa_circRNA_102059	ATTTTATGCTGTCATTTAATGAACCTGAAGTACTATGTCTCTCCTT
ASCRP004661	0.000703	0.000204	-4.98989	0.13617	-1.48856	hsa_circRNA_104401	ACTATTGAAGGTGGTCGTGTGATGGTAACAGATGCTGACAGGTCAA
ASCRP003387	0.000703	0.000204	4.98953	0.13549	0.906032	hsa_circRNA_103083	TTGTGTTTACTGAGAAGACCACAGAACCTCGCCAATAATGTCACCT
ASCRP000620	0.000705	0.000205	-4.98797	0.13253	-0.558789	hsa_circRNA_100232	TTCAATGGAGGTAACCATGCCTGCTATTTTAAAGGTTGCTGGAGGA
ASCRP002105	0.000705	0.000205	-4.98753	0.13168	-1.69416	hsa_circRNA_101759	AAGGTGGATGTGATTGCCAAGCGTGTGCTGGGACTGCACCTCCAGC
ASCRP001741	0.000705	0.000205	-4.98698	0.13065	-1.42473	hsa_circRNA_101382	AAGATGCAGTCAGTGGAGTGATCCTGGTGGAGGGATTGAAATGTCT
ASCRP003129	0.000709	0.000207	4.98286	0.12283	0.298774	hsa_circRNA_102820	AAAGAACCAAGCCGAGAAGGATCTGCCCAATAACATGATTCATCAG
ASCRP004124	0.000709	0.000207	4.98232	0.12181	1.49592	hsa_circRNA_103834	AATGGCCCAGTGTATCCTACTCAGTACATGTATCTGAAGATTACCC
ASCRP002331	0.000712	0.000208	4.98009	0.11758	0.380104	hsa_circRNA_101994	ATCTACAAAGGATCCATGTTCTCACAAGCTATGAAGAAATGGGTGC
ASCRP002491	0.000719	0.00021	4.97389	0.1058	0.574284	hsa_circRNA_102159	AGATAGTGGCATCATTGGTGATGCTGAACAGGAGCTTGGCCCCCCT
ASCRP001229	0.000719	0.00021	4.97364	0.10533	0.619968	hsa_circRNA_100855	AGATGTGTCTCCAGACCCTTCAAGAGTCTATACTTTGCTCACAACT
ASCRP001941	0.00072	0.000211	-4.97177	0.10178	-1.66888	hsa_circRNA_101591	TTTATGCAGAAGAGGGAATGGTGGTTTGGCCTGGAGTGATGATGCA
ASCRP000795	0.000721	0.000211	-4.97063	0.09962	-1.16502	hsa_circRNA_100412	GTGCTCTTCATGTTCTTTGGAAGTGTGCTGATTCTCTTCCTTACTT
ASCRP001049	0.000727	0.000213	4.9658	0.09045	1.22219	hsa_circRNA_100675	ACTTATTCCAGGCACAGCTTTGGTCCCCTATGGTCTTCCCTGCATC
ASCRP002662	0.000732	0.000215	-4.96117	0.08165	-0.921475	hsa_circRNA_102343	CAGATAGTTCCTGTGTTTCTGTAGAAAATGTTTCCTGACTGCAATG
ASCRP004482	0.000732	0.000215	4.96078	0.08092	1.07354	hsa_circRNA_104209	GCAAATCTCCAACCTCTGACTGTTCGCCATGGATTTCCCTATCAAC
ASCRP000438	0.000733	0.000216	-4.96001	0.07945	-0.734778	hsa_circRNA_100048	GCACAATACGGACCTTCTACCGCTTTGAGGCTGTGTGGGATAGCTC
ASCRP003970	0.000733	0.000216	-4.95891	0.07735	-0.730974	hsa_circRNA_103676	AACCTCGTGGGATACTGTGCTGTCTGCCATGAGTCCTGTGCAGGTT
ASCRP004739	0.000741	0.000218	4.95276	0.06567	0.305243	hsa_circRNA_104485	TGTGATCTACCAGAAGAGAGGCCACAGACCTCCACCAGCACGAAGT
ASCRP004676	0.000741	0.000219	4.9524	0.06499	0.364016	hsa_circRNA_104420	CTCGGAACAGATGAGGAGCTTTTCTCTGGAATGTATATAGATTTCA
ASCRP002482	0.000742	0.000219	-4.95093	0.06219	-1.85807	hsa_circRNA_102150	AATACTGTGATGCCTAGAAGGGTTGCATTCAGCTTTACTACGTCTC
ASCRP000494	0.00075	0.000222	-4.94464	0.05023	-1.01032	hsa_circRNA_100104	TGTTGGATCCCAGGGAGAAACTGCAGAAGCATGGGGTGTGTATCCG
ASCRP001340	0.000755	0.000223	4.94087	0.04308	1.21416	hsa_circRNA_100968	CCCGTTTTCGGGTGAAGGCCATGCCGCCTCCTGGGAAAGTTCCCCG
ASCRP005033	0.000766	0.000227	-4.93225	0.02668	-1.78378	hsa_circRNA_104783	TCAAATTTCGAGCTCATAGGGTAGTTAAGCGGAAAACTCTGGTCAG
ASCRP003104	0.000766	0.000227	4.93185	0.02592	0.291952	hsa_circRNA_102795	AGCCCCTCTACATCGAGGCTGTTTGGGGCAACTTCGTTAATATGAG
ASCRP001588	0.000766	0.000227	-4.93159	0.0254	-0.787982	hsa_circRNA_101225	AATACAGGAGGCTGCAAGGTGTGACTGTTGTAAATCTCAAGGAACT
ASCRP004081	0.000771	0.000229	-4.92698	0.01663	-0.946511	hsa_circRNA_103791	TATGTCATAGCTTCTGGTGTTGTTCCTTTACTAGGACTGGGCACTT
ASCRP003577	0.000776	0.000231	-4.92315	0.00935	-0.808977	hsa_circRNA_103279	GCCCTGGCTGGTGGAGGGAGCAAAGTCCTGCACACTGGAGTGGTGT
ASCRP003094	0.00078	0.000232	4.92011	0.00356	0.73304	hsa_circRNA_102784	ATAAGTTTGCTTTGGAATCTGAGTGCTTCCTCCTGTTGAAGAGGCT
ASCRP001383	0.00078	0.000232	4.91919	0.00181	0.259774	hsa_circRNA_101013	TTGGGAGAATAGCAGATAACTGTGTCCAGAGGACCCCCAGGCCATC
ASCRP004690	0.00078	0.000232	4.91909	0.00163	0.838525	hsa_circRNA_104434	AGAATGACTGGCATCGACTGGGCCCCCGAGAGTAACCGTATTGTGA
ASCRP000250	0.000785	0.000234	-4.91465	-0.00685	-1.61561	hsa_circRNA_001309	GGACGTGGTGGCATTTGATATATACCAAACAAACAAGCAAGTGACT
ASCRP002732	0.000785	0.000234	4.91446	-0.0072	0.911199	hsa_circRNA_102413	AGTTCCTGCAGAAGCTGCTCCCTGGCTACTACATGACCACCTCCTC
ASCRP000398	0.000785	0.000235	-4.91384	-0.00838	-0.709175	hsa_circRNA_100008	AGTCTGACATCAATGCCATTTGCTGCCCTGTGGGACATCGAGACCG
ASCRP001996	0.000785	0.000235	4.91337	-0.00928	0.473765	hsa_circRNA_101647	CATCTGCAAGCGCGACTGTCAAAACTACATCAAGATCCTCCTGCCG
ASCRP005338	0.000789	0.000236	-4.91018	-0.01536	-0.900221	hsa_circRNA_400042	AGCTCACAGGGGGGGTCCCCTGAGAGGTGGGTGTTGAACAGCTCCC
ASCRP002029	0.000789	0.000237	-4.90929	-0.01705	-0.524977	hsa_circRNA_101682	ATCATTTTACCAGGATGATCTGTCTGCTGTGCGTCCGGACCGCGTC
ASCRP002446	0.000791	0.000237	-4.90776	-0.01997	-1.15845	hsa_circRNA_102113	ATGCTGGTTTGGTATGTTTCCTTCCAATGGGCTTTTGGTGTAGGAT
ASCRP002859	0.000791	0.000238	4.90717	-0.02108	1.78195	hsa_circRNA_102546	TGATTTCCATTAAGGATGGTCTAGTCTATGCAGTCGAGTTCTCCCA
ASCRP001440	0.000791	0.000238	4.90633	-0.02269	0.744239	hsa_circRNA_101072	CAGTCCCCTACAAGAGTATCGAGATCGTTATGATTCAGACCGGTAT
ASCRP000424	0.000794	0.000239	4.90376	-0.02758	2.05139	hsa_circRNA_100034	GAATGCACTGAACACAAGTAAGAGGGACCATCTCCTCATGAACGTC
ASCRP004105	0.000795	0.000239	-4.90306	-0.02891	-1.73381	hsa_circRNA_103815	ATTACATCAGGTGTTAGGTTATATTTTAGCACTTGTCCATTCAGAC
ASCRP005178	0.000796	0.00024	4.90193	-0.03107	2.34069	hsa_circRNA_104931	GCGATTTCCGGATGAAACTGATTCCAAGACAGCCTCCCCGTGGAAG
ASCRP002539	0.000801	0.000242	4.89719	-0.04011	1.11582	hsa_circRNA_102211	TCTCAGCACGATTTTCCCGAGAGTTCACAGGCCTCTGGCTGTACCT
ASCRP000481	0.000801	0.000242	4.89706	-0.04035	0.524167	hsa_circRNA_100091	AAGCAATCATCAAGCACCTCCTCGATGTCGACGTACAAGCGGGCCA
ASCRP001793	0.000802	0.000242	4.89634	-0.04174	0.940148	hsa_circRNA_101434	TGGCCTCTCAGGATGAAACAAGTGAAGATGCTAACTGTCTTGCTTT
ASCRP003036	0.000803	0.000243	-4.89475	-0.04476	-0.248415	hsa_circRNA_102724	GACACCTCAGACTTGTGTATGCGGATACCTGCTTCAGTACCATCAA
ASCRP004720	0.000805	0.000244	4.89325	-0.04762	0.799337	hsa_circRNA_104466	GAACACCCAGAATGGCAACATCACAGAGCTCCTCCTGAAGGAAGGT
ASCRP003130	0.000805	0.000244	-4.89278	-0.04852	-0.985154	hsa_circRNA_102821	AGAGGACTGGGAGCTCATCAGCGATGGCAGTGTGGTCTGCGCTGAA
ASCRP002384	0.000807	0.000245	-4.89102	-0.05187	-1.19268	hsa_circRNA_102049	CCATTCCATTTCACTACTTCAGATTTTCCTGTCCTTGATCCCAGCT
ASCRP004893	0.00081	0.000246	4.88828	-0.05711	2.30778	hsa_circRNA_104640	TGAAATGGTGTCTCCCAGTGCTCCAGACAATGAAACATCCAAATCT
ASCRP005280	0.000814	0.000248	-4.88517	-0.06304	-1.41368	hsa_circRNA_105033	GAAAAAATCAAGTGTGCTGGAGAAGAGAAACGAGTTGGCACACGCA
ASCRP004837	0.000815	0.000248	4.8839	-0.06546	0.834084	hsa_circRNA_104584	TTTTTCAGCTGGAAGAATTGCCCGGTCCCATATAGAAATCATCCGT
ASCRP001429	0.000821	0.000251	4.87882	-0.07516	1.00374	hsa_circRNA_101061	AGTAAAATCGGTACCTGTTTCCCAGGCAACTACTGATCAGGCATTT
ASCRP003875	0.000821	0.000251	4.87869	-0.07541	1.43923	hsa_circRNA_103579	AGGATGACTTTACACCTTCGACAACCTGGCATTCATCCCAAGACCC
ASCRP000111	0.000821	0.000251	4.87845	-0.07587	0.479839	hsa_circRNA_000754	CGGGACCCCGGCCCAAGCCCCGTGCGGCAAGGGAGCGAATGAGCGA
ASCRP001931	0.000821	0.000251	4.87796	-0.07679	1.24469	hsa_circRNA_101581	TTTGCAGAAGGACTTGAACGCAACTCCCAATTGCAGAAAATTGGCA
ASCRP002609	0.000822	0.000252	-4.87648	-0.07962	-0.315439	hsa_circRNA_102290	TGAGCTGTTTTCCAAGATTGCTATGCTATGCCTTGTATGACTAAGA
ASCRP000450	0.000827	0.000253	-4.87282	-0.08661	-0.323263	hsa_circRNA_100060	ATGTTCCAGGGCATGAGAGTCAGGTGGGTGACATCACCATCCTGGT
ASCRP002470	0.00083	0.000254	-4.87069	-0.09066	-0.483139	hsa_circRNA_102138	TTTAAACCTCTGTTGCTGCTGAAAAGAAATGCTGCTTCTCGTCTGG
ASCRP002153	0.000835	0.000256	-4.86704	-0.09764	-1.18908	hsa_circRNA_101808	GAGGTTTTCCAATCAGGCTCAGTTTATGAACCTCTTAAAAGCATTA
ASCRP000193	0.000836	0.000257	4.86538	-0.10082	0.382699	hsa_circRNA_001072	ACAGGCCCAGCGTGGCCAAGATCGTGTCTGACCGCAACCTGCCCTT
ASCRP002988	0.000836	0.000257	-4.8653	-0.10097	-0.761554	hsa_circRNA_102676	ACGTGTGAAGATATTAATGAATGTGAACATCCAGGGCTCTGTGGTC
ASCRP003688	0.000837	0.000258	4.86371	-0.104	0.978208	hsa_circRNA_103390	CTTCCCTCCGGTTTTTGATGAGAAGTACTTTCTGGTGGAAATGGAT
ASCRP001794	0.000843	0.00026	4.85934	-0.11235	0.313831	hsa_circRNA_101435	TCTGTCCCAAGCAGGAGAACATTGCAGCAGAGGCTGACCATGTGGA
ASCRP003532	0.00085	0.000262	-4.85403	-0.12251	-0.455295	hsa_circRNA_103234	TACTGTCGCATGGGGAGTCTGTAACTGGAATGCAGTAGCCCTCTGG
ASCRP005303	0.00085	0.000262	-4.85385	-0.12284	-0.448275	hsa_circRNA_400007	AAGTGTTCTGATTTCCGCATCAAGCCTAATGTTCTGGCTGCAGTTA
ASCRP002902	0.000854	0.000264	4.85126	-0.12779	1.23077	hsa_circRNA_102589	ATCTACCGCGAGGTCCTCGGCAGCCTGATCTTCTGCTTCGGCATCT
ASCRP003569	0.000854	0.000264	4.85011	-0.12999	0.822134	hsa_circRNA_103271	CTGCATCATGACAGTGACAATACCCTCCCCTCCCTTGGGCTGGACC
ASCRP002876	0.000854	0.000264	4.84991	-0.13038	1.14124	hsa_circRNA_102563	ATGCCGCTGGGTGGGCCTTCACCTTGATCATCATCTCCTCCTACAC
ASCRP002518	0.000854	0.000265	-4.84938	-0.13139	-1.1407	hsa_circRNA_102190	GATATTCATGGTGCCAAGTCTAGTGGTGGCAGGGAAGACTTGGAGT
ASCRP002106	0.000861	0.000267	4.84505	-0.13966	0.364871	hsa_circRNA_101760	ACCTGGAGAAGCTCCCAGAATTCAACAGGCTTCTTGCACCTGGGTG
ASCRP000526	0.000866	0.000269	-4.84082	-0.14776	-1.27339	hsa_circRNA_100136	TAACATTCATGCAGAACATCAGGTGTTGGTGGAATGAGCGTTGCAT
ASCRP000257	0.000866	0.000269	-4.84079	-0.14781	-0.817208	hsa_circRNA_001369	ATGTCTGAGGCGATGAAGCCTGTGTGCAGAAAGTCGTAGAGGGAGC
ASCRP000611	0.000879	0.000273	4.8324	-0.16387	0.564501	hsa_circRNA_100223	CTGCCCTCTACCACCTGCCACAGACCCCTTTGCTTCTGTTTTTGGG
ASCRP000474	0.000882	0.000274	4.83002	-0.16841	3.20991	hsa_circRNA_100084	AACCTCAAACCCGTTCTCCGAATTCCTAGAGGACCTGTGCAACAAC
ASCRP003942	0.000884	0.000275	4.82825	-0.17181	0.489411	hsa_circRNA_103648	GACATGCTTGTCAGAAAATATTTACACCAGCAGCTCCAGTTCATAC
ASCRP000683	0.000884	0.000275	-4.82791	-0.17246	-0.94431	hsa_circRNA_100296	AAGGAAAACAAGTGTCTGCTTATGTCGGGCAAGAATATCACGGCAT
ASCRP003963	0.000885	0.000276	4.82638	-0.17539	2.02729	hsa_circRNA_103669	CAAGCGCCAGCTCCTCTACTAGTGACCTCTCCAACTATGACCATGC
ASCRP002796	0.000886	0.000277	4.8254	-0.17727	1.55281	hsa_circRNA_102479	ACGAGTTCCTGCTCAACAAGGGAGAGGCGCACCTCCTTCTCCACGA
ASCRP001323	0.000886	0.000277	4.82486	-0.17829	0.267767	hsa_circRNA_100951	TACTTATAAGGATCTTCTCTTAGAAATCTACAGAAGTATAGGGGAG
ASCRP005342	0.000887	0.000278	-4.82358	-0.18074	-1.46508	hsa_circRNA_400046	CACTGGGGATGCACAGACTTACAGGGGTGTGTATGCATGCACCTGT
ASCRP000580	0.000887	0.000278	4.82329	-0.1813	2.09941	hsa_circRNA_100191	ACAGTGAAAGTGCGCCGCGTGGCTCCTCGTTTCTCCATCCCTCCCA
ASCRP001641	0.000888	0.000278	4.82228	-0.18323	0.377934	hsa_circRNA_101280	CAATCTTGTAGTTATACATTGGCTCTTCAAAGACGTTCACCTCATC
ASCRP000268	0.00089	0.000279	-4.8208	-0.18608	-0.24631	hsa_circRNA_001408	GTTTTTGTAACAGCCTGTGCCTTTTACCACGGACTACTTTCACTAC
ASCRP003678	0.000892	0.00028	4.81895	-0.18961	1.78171	hsa_circRNA_103380	CACCTGGCTCTCCGGATGCTTCTCAGCTGCTTCAGATATTACAGAG
ASCRP005327	0.000895	0.000281	4.81676	-0.19381	0.573486	hsa_circRNA_400031	CCCTCCTCCCCTGCTGTGAGGCCAGGGTCCAGGGGCAGCCTGGAGG
ASCRP003773	0.000905	0.000285	-4.81	-0.20675	-1.11369	hsa_circRNA_103475	TAGTGATGTGATCAAGCTTCTGAAATTCAGGTGACAATGATGCTCA
ASCRP001691	0.000909	0.000286	4.80722	-0.21208	1.3282	hsa_circRNA_101332	TTCAAGCCAGCTCCCATTGCTATCACATGTTTTACCAGAGGCTTGG
ASCRP002505	0.000916	0.000289	4.80269	-0.22077	1.85683	hsa_circRNA_102173	TTTGACACCACAATCAGGCTGCTCCCGGCAGATCGGCTTCTCCTTT
ASCRP003944	0.000917	0.000289	4.80184	-0.2224	0.462304	hsa_circRNA_103650	TCTGTCAGAACTGAAAATATTTACACCAGCAGCTCCAGTTCATACC
ASCRP004363	0.000924	0.000292	4.79719	-0.2313	1.60983	hsa_circRNA_104090	GTGACAAAGACGAGCATTACCGCTTCCCAAGCTCTTCCTTCAGTCC
ASCRP002276	0.000934	0.000295	4.79094	-0.24329	0.329783	hsa_circRNA_101935	ACCAGGGCAGGAATCTCTGTCAGCAGCCTGAGCGACAGTCTTTTTG
ASCRP000639	0.000947	0.0003	4.78267	-0.25915	0.491783	hsa_circRNA_100251	CAGGATACTCATTCTTACCTGACCCTCGATGAACCAATGAATAACA
ASCRP003503	0.000956	0.000303	-4.77732	-0.26942	-1.70845	hsa_circRNA_103205	GGTGTTTGGAATGACGACAGTATGTTCTAATACCCGATTTACAATT
ASCRP004012	0.000957	0.000303	-4.77604	-0.27189	-1.28792	hsa_circRNA_103721	CAAGTACAAAGATGTTTTTCTACCTACACCGGATAGTTTACTTGTG
ASCRP002644	0.000957	0.000304	4.77566	-0.27261	0.325037	hsa_circRNA_102325	CCCATCACAGATACGGGCAGCTGTATGTTCTCTTCTTGAGGCATCA
ASCRP003874	0.000958	0.000304	-4.77497	-0.27394	-1.78543	hsa_circRNA_103578	CTCTGTAAAGGAGGGTTTGCATTTGTGTATGAAGCTCAAGATGTGG
ASCRP000902	0.00096	0.000305	-4.77313	-0.27746	-0.273865	hsa_circRNA_100521	AAGGCTTCCACCAGCAAGCTTATTGCAGGAGTGACCAGGACACTAC
ASCRP001625	0.000961	0.000306	4.7721	-0.27944	0.517334	hsa_circRNA_101263	AAAGTCCTTCTCAAGATTCGGATTATCGAGATTGCAGCCTGTCACT
ASCRP000498	0.000962	0.000306	4.77135	-0.28089	0.417438	hsa_circRNA_100108	GAACCATAGCGTGCTTCAGACCTCTCACTCCTGCCTGGTGTTCCAA
ASCRP002186	0.000968	0.000308	-4.7673	-0.28865	-1.70537	hsa_circRNA_101843	ATGGGCCTTGTTAAACTGTGCCAGGGCCACAGCAAACACAGGTGTG
ASCRP003804	0.000975	0.000311	4.76291	-0.29708	2.33582	hsa_circRNA_103506	TGTCAGTCTGCAGCTACTCAGATCAACCTCTCCACTTCTCCTACAC
ASCRP001090	0.000977	0.000312	-4.7616	-0.29961	-2.07613	hsa_circRNA_100716	GACAGAATTTGTGAAGGGTTTCATCACCTTAAATGGTTTTGAACCA
ASCRP001024	0.000984	0.000314	-4.75736	-0.30776	-0.283013	hsa_circRNA_100650	AGCGATCTTCAGCCTGACCTAGTGCTTGGAGCAGTAGTAGCTGGCA
ASCRP005261	0.000987	0.000316	-4.75489	-0.31249	-0.301667	hsa_circRNA_105014	ATTATGTGAAACCTCCAAATGTGGGTGGCAGCAAATGCACACATTC
ASCRP005065	0.00099	0.000317	4.7528	-0.31651	1.28043	hsa_circRNA_104816	GAAATGGCAGGTGGGTCTTCAAACAACTCTATGATAAAGGCCTTGT
ASCRP005002	0.000992	0.000318	-4.75157	-0.31887	-0.70151	hsa_circRNA_104752	AAGTGTGCGGCAAGCCTCTGCCTTGTGGTTCCTTAGTCTCTGCCAT
ASCRP002286	0.000994	0.000319	-4.74898	-0.32386	-0.786406	hsa_circRNA_101945	TTGGCTTTGCTGGCAGTGTATACGGTAAAATATGCCTTGATCAGTG
ASCRP004215	0.000994	0.000319	4.74873	-0.32433	0.795253	hsa_circRNA_103935	TTATCTCATGCTGTGCAGATTCTTGCCAGCTCTCATTACTGCAGTT
ASCRP004546	0.000994	0.000319	4.74864	-0.32451	0.807209	hsa_circRNA_104281	TTTACATCATCACGGAGTGACATATTCGATGCCATGTTCCCTGTCA
ASCRP002896	0.000996	0.00032	4.74739	-0.32692	0.541252	hsa_circRNA_102583	GGACAATCTGTATGATGAGCTGCCGCACTACCCAGGCATCGTGGAT
ASCRP000597	0.001	0.000322	4.74463	-0.33222	0.445001	hsa_circRNA_100208	GGCCACACAGAATCTCTACCCTTTGCCGAGGAGCTGAAGTAAACCA
ASCRP004003	0.001	0.000323	4.74215	-0.33699	0.582518	hsa_circRNA_103710	AAGTTTCATGAGAATGTAACTGGTCACTACATTTCCCCCTTTCATG
ASCRP003092	0.00101	0.000325	-4.7393	-0.34246	-0.708735	hsa_circRNA_102782	ACACTCCTGCTTCCTTCCTTCCCTGCAGTTGGTGCTGAACCTGAGA
ASCRP005117	0.00102	0.000328	-4.73424	-0.3522	-0.44431	hsa_circRNA_104870	GGTCTTAGAGAGTTGTGGAAAGTAAAAATGTAGCCCTACCAAAAGG
ASCRP005293	0.00103	0.000331	-4.72903	-0.36222	-1.0099	hsa_circRNA_105049	ATGATTTCGTGAGCTGTGACTAATGAGAATTAAAGGCCATGGATGA
ASCRP002103	0.00105	0.000338	4.71814	-0.38319	0.945695	hsa_circRNA_101757	AGTATAATCGGCACAAGCCCCCCAAGCAGGTACAACGCCGTCACCG
ASCRP004311	0.00105	0.000339	4.71697	-0.38545	0.386816	hsa_circRNA_104036	TTCAGCTGGTATAATTCATAGAGGATCTGAAACTTGCCCACCCTTC
ASCRP004952	0.00105	0.000339	4.71634	-0.38665	1.98673	hsa_circRNA_104700	GGAAAAAGAGGAAAGATTTCTGCCCAGCAGACCGGGTTATCCCAGT
ASCRP000253	0.00106	0.000345	-4.70749	-0.4037	-1.35689	hsa_circRNA_001350	CTTAGGTGGTGTGGGAAGATCTGTCTGAGAAGAAACAAGAAAGCAA
ASCRP000709	0.00107	0.000346	4.70528	-0.40796	0.284706	hsa_circRNA_100323	CAGAAAGAAGGTAGAGTGGAACCCCCAGCTATTAGAGGTCCCACCC
ASCRP004071	0.00107	0.000347	4.70469	-0.40909	0.994804	hsa_circRNA_103781	CTGCTCCACGCCCATCGATTTGAGTGCATGCACTGTTGCACTTCAC
ASCRP003043	0.00107	0.000347	4.70409	-0.41025	0.258306	hsa_circRNA_102731	CTCACCTACAAGAGTTCATACGTTTTATGAAGCTGTGGGGTACATG
ASCRP000581	0.00108	0.000351	4.69852	-0.42098	1.50289	hsa_circRNA_100192	TATGCTTCAGCCTTGATGACGGCCATCTTCCCCCGCTCACCGAGGA
ASCRP002184	0.00108	0.000352	-4.69676	-0.42436	-0.786492	hsa_circRNA_101841	TGGCTGCTGCTTGCATATAGTTTATGTGGCCGAGGCAGACAAGTGG
ASCRP000035	0.00108	0.000353	4.6958	-0.42622	0.313857	hsa_circRNA_000329	ACCGAGGCAGGTCAGTGCCACGCCCTAAAACAAAGGCTTGAGTGGA
ASCRP000011	0.00108	0.000353	-4.69559	-0.42663	-0.768851	hsa_circRNA_000095	ATGCATAGTGCTTTGGTCTAGATTCCCTATCTTTAGCTATGACTGA
ASCRP002253	0.00109	0.000355	-4.69186	-0.43382	-1.37347	hsa_circRNA_101911	TGATGGGCCTGCTGTCGTCACATCTGACCTCAAATGATCCTCCTCC
ASCRP002529	0.00109	0.000356	-4.69159	-0.43434	-0.712047	hsa_circRNA_102201	TTTTCTGGGCACTTCTGCAGTCTAGCATGTACATTGCCGTTTTCAT
ASCRP003595	0.00109	0.000356	4.69056	-0.43632	0.576888	hsa_circRNA_103297	TTTGCCAAGCGGGGTGGCTTCCACCACTGCTCCAGCGACCGTGGCG
ASCRP000599	0.00109	0.000357	-4.68998	-0.43744	-0.728773	hsa_circRNA_100211	CATACCAAAGGTTCCATCTTAGCCCACATCCAGAAGCAAAAGCACT
ASCRP000466	0.00109	0.000357	4.68909	-0.43916	0.273935	hsa_circRNA_100076	GATCCGGGAGATGAGCGGGGCAAGGACCACCTCCGGGCGGGCAAGC
ASCRP005177	0.00109	0.000357	4.68871	-0.43989	1.11758	hsa_circRNA_104930	GAAAGGAACAGATGTTTTAGAAGAATGTATGTCTCTTCCCAAGCTA
ASCRP004994	0.00109	0.000358	-4.68782	-0.4416	-1.27869	hsa_circRNA_104744	GGCAGGAGGGTGTGCAAAGATCCACCTTACAAAGTAGAAGAATCTG
ASCRP000992	0.00109	0.000359	-4.68571	-0.44568	-0.873362	hsa_circRNA_100617	GTGCTCCATGGCATATAGTTGGAAAGAGAGGGGACACTAGGAAGAA
ASCRP002022	0.0011	0.000361	4.68292	-0.45105	0.603511	hsa_circRNA_101675	CGATTTACTGGGACTTTGAACATGTCGGGGATCGCCCTCAGCAGAC
ASCRP001394	0.0011	0.000362	-4.68227	-0.4523	-0.41284	hsa_circRNA_101024	AAGTATGGAAAAGCAGTGTTGCCACAAACTATATGGTGGTCAAGAA
ASCRP004233	0.00112	0.000368	4.67368	-0.46888	0.461878	hsa_circRNA_103953	AATGGCCAGCCCTGATCTTTGTAGAATTTGATGGCTGTAACTGGAA
ASCRP000519	0.00112	0.000368	-4.67258	-0.471	-0.266522	hsa_circRNA_100129	AATTTGCAAGGTATTTGCCTTATCCACACATCCTTATGGCTGCCGA
ASCRP001574	0.00112	0.000369	-4.67224	-0.47165	-0.403485	hsa_circRNA_101211	GGGTCCTGAAAGATTAACCAAAGTGCTGATAATTTGCACATATTTC
ASCRP004838	0.00112	0.00037	-4.6708	-0.47444	-0.531458	hsa_circRNA_104585	TCAAAACAATCTCACCAAGGTGAATGTTGGATGTGTACCCAAAAAG
ASCRP004393	0.00112	0.00037	4.67065	-0.47473	0.798717	hsa_circRNA_104120	AGAGGAAGAGACATCTCCAGTTACAGCCCGAACACTGGAAACTCTG
ASCRP001068	0.00114	0.000376	-4.66124	-0.49289	-0.579617	hsa_circRNA_100694	ATCTTGCCTGGATAAATACACCAAGAAAGGTTCCTCATGCCATGCA
ASCRP001109	0.00114	0.000377	4.66024	-0.49483	1.67321	hsa_circRNA_100735	ACTTAAGTCTGAATTTCGGCAGAATTTAGTCTACGCCTTCTCCGTC
ASCRP000601	0.00114	0.000378	4.65854	-0.49811	2.64656	hsa_circRNA_100213	ACTACTTCAGGCACAGGTCTTCCCAAAAGTTATCTTCTGGGAAGAT
ASCRP002962	0.00114	0.000379	-4.65803	-0.49909	-0.899159	hsa_circRNA_102649	TATGACATTAGCCAGGTGTACAGTGCTGTGGATACCAATCCACTTT
ASCRP000054	0.00114	0.000379	4.65783	-0.49948	1.60593	hsa_circRNA_000481	TCTTGGGCAGGTGCCCTGGAGCAGCGCCCTGCTCCCCTCCCCTCTT
ASCRP004193	0.00115	0.000382	4.65394	-0.50699	0.332595	hsa_circRNA_103913	CTCTTATAAGATGGAAGATGGTACCCCAAAGCATATCATCCAGATG
ASCRP001500	0.00116	0.000384	-4.65041	-0.51381	-0.877719	hsa_circRNA_101134	CATTGATAGGGTGAAGGTTGTCATCCTGGGACAGGATCCATATCAT
ASCRP003715	0.00116	0.000385	4.64956	-0.51545	1.54322	hsa_circRNA_103417	GAAGTAGCCAGCTCCCGTCTTCGTCAGGAAGATTTTCCACCTCGCA
ASCRP003222	0.00116	0.000385	4.64884	-0.51683	1.36305	hsa_circRNA_102914	GAACCCAGGGAAACAGCAGCAGAAAGATGCCCTCATTCTCTTCTTC
ASCRP001351	0.00116	0.000386	4.64801	-0.51843	1.22661	hsa_circRNA_100980	CCTTGACCAGTCTGGTGCTGCTGGTCATCCTTAACATGATGCTCTT
ASCRP003320	0.00116	0.000388	4.6456	-0.5231	0.709778	hsa_circRNA_103014	TCAGTTGCTGACCTGTTACCCTCCAAATCTTCTGTGACCAAGATTT
ASCRP001609	0.00117	0.000391	-4.64075	-0.53248	-0.560922	hsa_circRNA_101246	GAATGATCGGAGCCTTGCTTCCTGTTTTACATCACAAATCTAAAAA
ASCRP004742	0.00118	0.000395	4.63604	-0.54158	1.39548	hsa_circRNA_104488	ATGGACAGCTAAATTTAGAAATTTGGCGAGCTTTAGCCCCTCTCCT
ASCRP001482	0.00119	0.000397	4.6328	-0.54783	1.66273	hsa_circRNA_101115	TGGGAAGACATATCAAGCAAAAGTTCAAACAGACCCTCCCTCAGTT
ASCRP003273	0.00119	0.000398	4.63139	-0.55056	0.971304	hsa_circRNA_102966	GACCACAGAGTTGTTAGAGTTGGAAGCTTGGCAGTTGGCCTCCCTT
ASCRP003431	0.0012	0.000401	4.62766	-0.55778	0.284458	hsa_circRNA_103127	AGCAACCTCTAACTAACCAGTGTTATAGTTTTGCCGCTGGACTCTT
ASCRP000792	0.0012	0.000402	4.6268	-0.55945	0.587594	hsa_circRNA_100409	ATTCGAGCAGGGATTTGAGAGCACCTCCAGAACAAGGAAAGATTTT
ASCRP004672	0.0012	0.000404	-4.62438	-0.56413	-0.692797	hsa_circRNA_104416	CTCTTATGAAGACTATTATGTGGCTGTTTACTTACCTGGTCATTTC
ASCRP004034	0.00121	0.000406	-4.6209	-0.57086	-0.523936	hsa_circRNA_103743	TTATCCGAGCGCTGGATTGCATGAGAAGGACAGGGTGTGGGCCAAT
ASCRP004599	0.00121	0.000408	4.61827	-0.57595	1.5578	hsa_circRNA_104336	GTTTCTGGTGGTAGTATCTTCCCCAGCAGATGTTGCTGAAAAAGCT
ASCRP000668	0.00121	0.000408	4.61812	-0.57624	0.462768	hsa_circRNA_100280	GAGACAAACAACATACAAATAACTGATACCGTGCTTCCAGAAGATT
ASCRP001837	0.00121	0.000409	4.61697	-0.57847	0.892931	hsa_circRNA_101486	GAAGCAACAAACTGCACTTTTCCCACAGTCAAATCACTCGCCTCTA
ASCRP001711	0.00121	0.000409	-4.61671	-0.57896	-1.01555	hsa_circRNA_101352	ATTAGGATCAGACAGTATGCCTTCAAGACAGTGTGTTGGCTTTCTG
ASCRP003993	0.00123	0.000416	-4.60792	-0.59596	-0.351911	hsa_circRNA_103699	GCTTACCCAGATAGCCAAGTGTTTTCGTGGGGAAAGAACAGCCATG
ASCRP004184	0.00124	0.000417	4.60647	-0.59878	0.359284	hsa_circRNA_103904	AGATTTATCATGTTCTACCCAAGAGTTCTTCTTGATTGTCAAAACT
ASCRP001181	0.00124	0.000419	-4.60442	-0.60275	-0.598205	hsa_circRNA_100807	TTCTGTTAACAGGGTCCTGGCAGATTTCCATGAGGACAACTTACAA
ASCRP004795	0.00124	0.00042	4.60384	-0.60387	0.367314	hsa_circRNA_104541	CCAAAGTCAGGAGGAAAAGGCTTCTCTTTTACATCGTACTCAGGAA
ASCRP002257	0.00125	0.000421	4.60136	-0.60867	1.62182	hsa_circRNA_101915	TGTCATCAGCTGGGGACATTACTGAGGTGCACATTCTCCACCCACC
ASCRP000413	0.00125	0.000425	-4.59694	-0.61722	-0.369188	hsa_circRNA_100023	TGTTCAGCAGCCCTGCAGGAGTGGACGGCAATATCATCCGGGAAGC
ASCRP004830	0.00127	0.000432	4.58843	-0.63372	0.546376	hsa_circRNA_104577	CCCCATCATGGAGAGCAAGCCCTGGAGGTTCACTCTTTCAAGAAGT
ASCRP002381	0.00128	0.000435	-4.58473	-0.64089	-1.78171	hsa_circRNA_102046	CGTATATGAAAGAGGAAGTGGATAGAAACATGGTGGTGGCTTTGAA
ASCRP000890	0.00129	0.000437	4.5827	-0.64483	0.348231	hsa_circRNA_100508	GCCGCCTCCTTCTTTGCACGGACCCTGCTTTCTCGGCTGTGATTCA
ASCRP002312	0.00129	0.000439	-4.58028	-0.64951	-0.817017	hsa_circRNA_101972	GAGAGCCAAGGTGGAACGGCACATGTGTGATGGGGACATTGTTATC
ASCRP002810	0.00129	0.000439	-4.5801	-0.64986	-0.339305	hsa_circRNA_102493	TGTGGAGTACGCCTGCAGTCACGGACAAGTTCACTGAGAGCGTCTA
ASCRP004016	0.0013	0.000443	4.57558	-0.65862	0.347962	hsa_circRNA_103725	AATATTAATGCACAGTCTCAGTCTGACAGCAATGCAAGCTTCCTCC
ASCRP001799	0.00131	0.000447	-4.57076	-0.66798	-1.3957	hsa_circRNA_101440	ATTGGAACAAGTGGTGATGGCACTTCTCAAATACTGGCCAAAGACT
ASCRP004473	0.00132	0.00045	-4.56689	-0.67548	-1.56487	hsa_circRNA_104200	TGGAGCTTCTTGATATTGCGGTGGTGGAGATGAGCGATGCCTTCCG
ASCRP004660	0.00132	0.000452	-4.56504	-0.67905	-1.42853	hsa_circRNA_104400	CCAGCAGAAGGTGGTCGTGTGATGGTAACAGATGCTGACAGGTCAA
ASCRP001550	0.00132	0.000453	-4.56364	-0.68177	-2.05935	hsa_circRNA_101187	GATTTGTCCTTCACTACAGGAGACGCACAGGATCTACAAGCAGAAG
ASCRP002296	0.00133	0.000453	-4.56281	-0.68338	-0.347292	hsa_circRNA_101956	AGCAGTACAGAGGAGGTGGCCAAGTTGGAGAAGCACTTGATGCTTC
ASCRP004368	0.00133	0.000457	4.5592	-0.69039	0.892084	hsa_circRNA_104095	CTTCAGGACAGAGGTTCACTAAGAATCTTTCCCCAGACAAAATCAA
ASCRP001688	0.00135	0.000461	4.55356	-0.70135	0.34016	hsa_circRNA_101329	TTAACTTATATCTGCCTGTCAGATTCACTGCGTGCTGTCCTCACTT
ASCRP001891	0.00135	0.000462	-4.55262	-0.70316	-0.985777	hsa_circRNA_101540	GCTAAAAGCTTCCATGAAGGTGTGGATGAGGTCACCATTGTCAACA
ASCRP001034	0.00135	0.000463	-4.55198	-0.70439	-1.49515	hsa_circRNA_100660	TCTACAAGAGATTGTGGTGGTGCCATGCAGCAAGAATCAGAGAGAT
ASCRP005323	0.00135	0.000463	-4.55155	-0.70524	-1.40513	hsa_circRNA_400027	TGGATCGATGCATTTGCAGAAACAAAGATTGTGTGTGGATCGATGA
ASCRP001724	0.00135	0.000465	-4.54931	-0.70959	-0.696463	hsa_circRNA_101365	TATGACCTCAAGGGCACTCCAGTGTTTGTCCATGCTGGCCCGTTTG
ASCRP001392	0.00135	0.000466	-4.54881	-0.71056	-1.16585	hsa_circRNA_101022	GTTTGCATTGCTCTTCACAGATGGAATCACAAATAAACTTATTGGC
ASCRP002160	0.00135	0.000466	4.54803	-0.71208	0.49158	hsa_circRNA_101815	ACAGGCAAATGTCACAAAAGAAGATAAGTCCTTCCAGAACATTATG
ASCRP002270	0.00136	0.000469	4.54546	-0.71705	0.74925	hsa_circRNA_101928	TTCTGTTCTTCGTAGCCGGGGAGGCATCCCCACGCTCATCATGCTG
ASCRP005189	0.00136	0.00047	4.54347	-0.72092	0.676117	hsa_circRNA_104942	TTCTACAGCCATGGGCCAGCCTGTCTCGATCAGCCTTTCTGTCTCA
ASCRP002247	0.00137	0.000474	-4.53904	-0.72952	-1.04412	hsa_circRNA_101905	ACCTGTGTGATGATGCCTGAGTTCAGCCCTCAGCAGGTGTCCCACC
ASCRP002333	0.00138	0.000476	-4.53728	-0.73294	-0.252414	hsa_circRNA_101996	AATTAAACATGTTTCCAGTCTGCTGGCCAAGGGGCCTTTACAACAA
ASCRP002792	0.00138	0.000477	4.53565	-0.7361	0.48178	hsa_circRNA_102475	TTCTACCTGCTGGACGAGGAGAGCAAGATTTTTGCCGTCCTCTCGG
ASCRP003082	0.00139	0.000479	4.5335	-0.74028	1.52484	hsa_circRNA_102771	TCTGAAACAGGTTGCCAATTTGGCCTGTTCCATCTCCAACAATGAA
ASCRP003307	0.00139	0.000481	-4.53217	-0.74287	-0.554489	hsa_circRNA_103001	ATATGATCAGGATCTGAGATCTGTATCTGTGGACCTGAATGTTGAT
ASCRP002563	0.00139	0.000481	4.53213	-0.74294	0.343747	hsa_circRNA_102235	TCAACTCCAGGACGCCAAGAGTGCCGAGGATGAGGCTCCTTCCAGA
ASCRP004331	0.00139	0.000482	4.53106	-0.74502	0.652623	hsa_circRNA_104057	TGGGAACATGCACAGGAAACGAAAGAGGAGAAGTCTTCCTATAACT
ASCRP001046	0.0014	0.000485	4.52695	-0.75302	0.250943	hsa_circRNA_100672	TGAACTATAGAAAATATGAGACCCTGTGCGCACTCATTCGAGGAGT
ASCRP001774	0.0014	0.000486	4.52644	-0.75399	0.514561	hsa_circRNA_101415	TGGCCAGAGGAGTTCACCCAGGGCATGATCTTACCTACAATGAATG
ASCRP000513	0.0014	0.000487	4.52567	-0.75549	0.431173	hsa_circRNA_100123	TCGGCTGATGCAGTCCCAGCTATCTGACTTCATGTGAAAGATGGCT
ASCRP004526	0.0014	0.000488	4.52437	-0.75803	0.38596	hsa_circRNA_104255	TACGCTAGGAATATGGCAAACTGGAAGACTTATAACCCTGCCTTCT
ASCRP004947	0.00141	0.00049	4.52205	-0.76253	0.366291	hsa_circRNA_104695	TTTACATTAACCTTCGACAGGTGCCCTCACCACCAATGGCATCAAC
ASCRP005063	0.00142	0.000494	-4.5178	-0.77079	-0.966592	hsa_circRNA_104814	GCTGATGCAGAGTGCTTGTGATTTCACGTATTTTTGCTGAACTCGT
ASCRP003019	0.00142	0.000494	4.51728	-0.7718	3.00214	hsa_circRNA_102707	ACTTCTCCAGGTGTGGTCACTCACCTGTCTACCACTCCCGTGAAAT
ASCRP000380	0.00142	0.000496	4.51603	-0.77423	1.3223	hsa_circRNA_002106	GCTGGACCATTCATCCTTGAGAACATCAGTTACTTTTATATGAAGA
ASCRP001133	0.00142	0.000496	-4.51563	-0.77502	-2.11135	hsa_circRNA_100759	GGAGTTTCAAATCCTGCTCTACTCACAGCCATTATGCCAGTACATA
ASCRP005353	0.00142	0.000497	4.51425	-0.77769	0.896495	hsa_circRNA_400059	GCCCTCCTGCGCTGTCGAAATGTGAAGCATGTAGAACGTGAAGTGC
ASCRP004547	0.00142	0.000498	4.51356	-0.77902	0.317011	hsa_circRNA_104282	ACCTGGATGACAACGAGAGGAGGAAGGAAGCAGCCACCCTCGCCAT
ASCRP003574	0.00143	0.000501	4.51039	-0.78519	1.53066	hsa_circRNA_103276	ACAGTTTGAGAATTCTCCCTCTGAAGCACAGAATTTAGATGAGAAT
ASCRP001149	0.00143	0.000502	4.50933	-0.78725	0.41475	hsa_circRNA_100775	ATACGGTGCACCTTGGGTCGACCCCATCCCATATGACACTCCAAAA
ASCRP004725	0.00146	0.000512	-4.49909	-0.80718	-0.627257	hsa_circRNA_104471	TGCCTTATCACCTTCTTGCTTGCAGGATAAGAACAAGAAACTGCGT
ASCRP003477	0.00146	0.000512	-4.49908	-0.8072	-0.554716	hsa_circRNA_103178	TGCTGCGGGAGGAGAGTTGTGGACTGGGGCAACCTTTGCCAGTGAT
ASCRP003854	0.00146	0.000514	4.49701	-0.81122	0.571872	hsa_circRNA_103556	AGACTTCACCGGCACCATCAATTTGGTGGAGAACCATTGTCATATA
ASCRP001325	0.00147	0.000516	-4.49427	-0.81655	-1.72426	hsa_circRNA_100953	ATTTGTCAATGACAAGAATACGGGGTGCTTTGCATTCAGGAATACA
ASCRP001236	0.00147	0.000518	4.49319	-0.81866	0.921464	hsa_circRNA_100862	TGTAAGGCAGCCTCGCCGCTCCTGCTATTTGCCAACCGCCGGGACG
ASCRP005067	0.00147	0.000518	4.49265	-0.8197	0.256055	hsa_circRNA_104818	GGGCGACAAACAGCCAGACCCGGTCCGTTTGGAATGCCTGGGATGG
ASCRP002606	0.00147	0.000521	4.49019	-0.8245	0.299674	hsa_circRNA_102287	ACCTGAATCACATCGAGCCACTGAAAATTCAGATCTTCCTCTGATG
ASCRP000812	0.00147	0.000521	-4.48981	-0.82524	-0.405774	hsa_circRNA_100429	CAGCCTAAGGGATTGGCAGCCACCATTTGCATGTGATGTTGATAAA
ASCRP000423	0.00147	0.000521	4.4898	-0.82526	2.50986	hsa_circRNA_100033	ACTGAACACAAGGGAAGTGTAACATCTCCCATTTTTCTGACATATT
ASCRP003402	0.00148	0.000523	4.48748	-0.82976	0.314597	hsa_circRNA_103098	TCCCAGCAAGGGCCGAGCCACGTGTCCATGCAGCAGACGGCGCCTA
ASCRP002799	0.00149	0.000528	4.48258	-0.83931	1.69752	hsa_circRNA_102482	CCTCCTACAGACGCATCTTCTCTCCAGACTGCCGATCCCAGAAAGC
ASCRP003571	0.00149	0.000529	4.48217	-0.8401	0.258732	hsa_circRNA_103273	ATATTCAACAGGCAATGGTCCCCATCCCTGCTGGAGTATTTACAAT
ASCRP003035	0.0015	0.000531	4.47924	-0.8458	0.528466	hsa_circRNA_102723	ATACCTGCGTAGACATAGATGAATGTACCATCCCTCCATATTGCCA
ASCRP000643	0.00151	0.000535	4.47559	-0.85292	0.390277	hsa_circRNA_100255	TTATTCTCCACCTTTTGGTGATTATGCACAGCCGTTCTTGGAACAC
ASCRP001247	0.00151	0.000536	4.47492	-0.85422	0.292171	hsa_circRNA_100874	AGCATATCAAACGGAATCAGTCCCCAATGCCTGGAAATTCCTCATT
ASCRP001307	0.00151	0.000536	-4.47431	-0.85542	-0.364173	hsa_circRNA_100934	GACGTTGCATGTTTCAGGCTAGGATTGTGTCTAAGCAGAGCCTCAG
ASCRP002828	0.00151	0.000537	4.47374	-0.85652	0.314771	hsa_circRNA_102514	TCTGCATCACAAGCGTGTCCGGAGCGGTGACTGGAAGGGGTACACA
ASCRP001771	0.00151	0.000539	-4.47231	-0.8593	-1.38832	hsa_circRNA_101412	CTTTGTCTAGCCCCAGTGCAGTGAAACCAGCAGTGTGTGTAGCAGC
ASCRP002194	0.00153	0.000546	-4.46533	-0.87291	-0.449961	hsa_circRNA_101851	GTTGCCACCAGTCAAGTTCATCCGAGAAGTAACACCATATATCAAG
ASCRP000982	0.00153	0.000546	-4.46489	-0.87375	-0.306003	hsa_circRNA_100607	GAAAAGTGCCTGTATGACAGCAGTTATCTGTACTTACCCTCTTGAC
ASCRP000242	0.00154	0.000548	-4.4631	-0.87724	-0.496907	hsa_circRNA_001278	GAGTGGGTGACTGCAGGTCTTACCCGGAGAGACGCTGCACGTGGAG
ASCRP000512	0.00155	0.000553	-4.4586	-0.88602	-1.00979	hsa_circRNA_100122	TCACAAACAGTTAATTGGCCTTGGTCCTCACAGCTCCAAAAAGAAA
ASCRP000467	0.00155	0.000553	-4.45798	-0.88723	-1.36852	hsa_circRNA_100077	GAAGCTGGAGGGCGTCACTGAGGGCTACAATGGCACCATCTTTGCC
ASCRP003306	0.00155	0.000555	4.45678	-0.88956	0.900459	hsa_circRNA_103000	TGTTTTCCTGGAATATGATCAGGATATTCCACCTGCTCCTACGAAG
ASCRP002739	0.00155	0.000555	-4.45644	-0.89023	-0.914806	hsa_circRNA_102420	CGGCTCTTTGTATGATGACGAACCATCACTGTTGCTGGAGGCACCT
ASCRP000658	0.00155	0.000555	4.45614	-0.8908	2.32317	hsa_circRNA_100270	CCATGACAAGATTGTGTTCAATTAGACCTTCAGGACCTCTCCAAGA
ASCRP004839	0.00156	0.000558	4.45354	-0.89587	0.661308	hsa_circRNA_104586	ATACTTCTTCATCCTTGCCTCCCCGATTGAAAGAGATGAAAAGCCA
ASCRP004872	0.00156	0.000559	4.45305	-0.89683	1.797	hsa_circRNA_104619	CTAGAAGCTATATTGAGAGATTCTCCCTGAGAAACAAGCAGAATTT
ASCRP002540	0.00156	0.000561	-4.45076	-0.90129	-0.533557	hsa_circRNA_102212	AAGATCACCAAGTGAAGTGCTCCGTGTGCAAGAGCGTCTCGGACAC
ASCRP004503	0.00158	0.000567	-4.44528	-0.91197	-0.342099	hsa_circRNA_104231	AGTCCAGAAGGGTTGGATGACTGCCTGCAACAATATGTCCACAAGT
ASCRP002148	0.00159	0.000571	-4.44188	-0.91861	-1.29977	hsa_circRNA_101803	TTTGTGGAGCTGTTGTTAATAACAGTACTGGTAGTGGAAGGGATTG
ASCRP002031	0.0016	0.000576	-4.43736	-0.92742	-0.490045	hsa_circRNA_101684	ATGGATGGAGGCTGCTCTTTGGCGTAAATTGCAATCGATTAGGGAT
ASCRP001873	0.0016	0.000576	-4.43662	-0.92887	-0.962902	hsa_circRNA_101522	ACACATTAATATCACCCGGAAACAGCCTCATTCATGTGTGGTGTTG
ASCRP000181	0.0016	0.000578	-4.43532	-0.93141	-0.471477	hsa_circRNA_001039	TTCTGAGTTGGCCTTGATTGGAAGGCCAGGTGTCTGTCCAAGGCTG
ASCRP005021	0.00161	0.00058	4.43319	-0.93555	2.15855	hsa_circRNA_104771	AGAGCTGACGGTGCCAAGCTCTCCTGATGAAATGTGTTCTGCCCCA
ASCRP001180	0.00161	0.00058	4.43313	-0.93568	1.14111	hsa_circRNA_100806	AGGGTCCTGGCAGGAGGCTGCTGGAATCTTCCCTCATTTCATTATC
ASCRP004253	0.00161	0.000582	4.43141	-0.93904	1.11925	hsa_circRNA_103973	CTGATAGCAGGTACATCCAAGCAGAAGTCCAGTTCCCTCCAGGTAG
ASCRP002314	0.00162	0.000585	-4.42923	-0.94328	-0.343028	hsa_circRNA_101974	GGCTCAGCAGGTTATGATGTGATTGCTCAAGCCCAATCTGGGACTG
ASCRP004596	0.00162	0.000587	4.42704	-0.94757	0.698275	hsa_circRNA_104333	TACCATTACTCCTCAACAGCAATGCAGCAAGTCTTGGAAAACCTTA
ASCRP000374	0.00164	0.000593	4.42209	-0.95722	1.25284	hsa_circRNA_002048	TCAGCTATGGAATCGCCCGTGCAGCCTGCCAGGACTCTTCCAGACA
ASCRP002538	0.00164	0.000596	4.41962	-0.96204	0.257483	hsa_circRNA_102210	ATCCTTACAAAGTGCAAACCTGAGTGACTCCTACTTCACCAACCGC
ASCRP002525	0.00165	0.000597	-4.41813	-0.96495	-0.734295	hsa_circRNA_102197	GTATGCCCAGTTGGAAAGACTTCAAATCATGCAATAGTTCTTGCCC
ASCRP002560	0.00165	0.000598	4.41738	-0.96641	0.320163	hsa_circRNA_102232	GGAGGTACAGCTATGACATGGTGCATTACGGCCACTCCAACCAGCT
ASCRP003790	0.00168	0.00061	4.407	-0.98667	0.848807	hsa_circRNA_103492	TACATAAATTCAAGAAAGGTGATTTTACAACGAGATGCTGCTCTCC
ASCRP003889	0.00168	0.000611	4.4065	-0.98765	1.06404	hsa_circRNA_103594	TTCAAGCCTTAGAAGAGTTCTGCCGCACCACGGCCTCCACGCAGCA
ASCRP000328	0.00169	0.000614	4.40363	-0.99327	1.87613	hsa_circRNA_001754	AAGAGAAATGGAGCCCTTCTCCAAGGGAAGGATGACTAAGAGTTTA
ASCRP002227	0.00169	0.000615	-4.40291	-0.99467	-1.74712	hsa_circRNA_101885	TGCATTGAACTTCCTCACGTACCTGTTTTCACGAGAAAACAGCATC
ASCRP003246	0.00169	0.000616	-4.40155	-0.99733	-0.903067	hsa_circRNA_102939	AAATTAGCAATGAATGGTAGTGTCTAGAAAGGGTATGTCCCTTCAA
ASCRP003318	0.0017	0.000618	-4.39993	-1.00048	-0.411636	hsa_circRNA_103012	AAGCATGCTCAGTGGTGTTTCCCCAGGATCTGCTGGAGAAAGGCCT
ASCRP003258	0.0017	0.000619	-4.39952	-1.00128	-0.722933	hsa_circRNA_102951	GGTCCAACCTGTTCACCTTGCCCAGAAGATTGTTGCCACAAGGAAG
ASCRP004574	0.0017	0.000621	-4.39774	-1.00477	-1.28836	hsa_circRNA_104310	TTATGGACACGGTCTTTCTTATTCAGGTGTGTGTAACTGGTGTGTG
ASCRP002619	0.0017	0.000621	4.39765	-1.00495	0.235805	hsa_circRNA_102300	GAAAATGATAAATTGGCCCCTTCACAGATGTAGTCACTACAAATCT
ASCRP001276	0.0017	0.000624	-4.39554	-1.00907	-0.751609	hsa_circRNA_100903	AAGACTTTATTCAGCCTTTTGTCTGTGGGAAAAGCAGGAGACGCTT
ASCRP001513	0.00172	0.000628	4.39176	-1.01646	0.323004	hsa_circRNA_101147	TATAGAGCAGTTCCAAGATTATCCCCTAAAACTCATAGACCCAGGT
ASCRP002936	0.00173	0.000633	4.38737	-1.02504	0.493739	hsa_circRNA_102623	CGGACAGTGGTTCTCTTGCAACTAGCAAGTGAAGCCTTGCCAAATG
ASCRP003321	0.00174	0.000638	-4.38351	-1.03258	-1.97463	hsa_circRNA_103015	GAAGCACCAGGGTGTTCCTGAAAAGAAGGTACTTCCAATCACCGTC
ASCRP001328	0.00175	0.000644	4.37893	-1.04153	2.35944	hsa_circRNA_100956	AACAGCAGCATCAAACAGCTGCAGCAGGAGCAGTCTCTCCTACAGC
ASCRP004664	0.00179	0.000657	4.36846	-1.06201	0.629206	hsa_circRNA_104404	CGCAGCAGAGAGCTGCCCTCCTCGGAGCACCTGAGTGTGGCAGATG
ASCRP000056	0.00179	0.000658	4.36783	-1.06324	0.402186	hsa_circRNA_000486	CACGAACCACCCGCGCTGAGAATGAGCCCCGTGTGGTTGGTGCGCG
ASCRP005359	0.0018	0.000662	4.36446	-1.06983	0.416656	hsa_circRNA_400065	TAGGAGAGAACTGTGCCCAACTCTCTGTGGGGGACCTGTACGCCAC
ASCRP005350	0.0018	0.000663	4.36339	-1.07193	1.76079	hsa_circRNA_400056	GCAGCAGGTGTCTTGCATCTCATATTCTTCAACCCTGTCAGAAGAG
ASCRP003229	0.00181	0.000668	-4.35952	-1.07949	-1.67276	hsa_circRNA_102921	CATATGGGTTGCTTATGTACAGAAGTACGTCGTGAAGAATTATTTC
ASCRP003626	0.00181	0.000668	4.35932	-1.07989	1.2846	hsa_circRNA_103328	ATATTCTGAGAATGCATCTACTCATGCCTCGAAATCTCCTGACAGT
ASCRP000616	0.00182	0.000672	-4.35642	-1.08557	-0.483363	hsa_circRNA_100228	GTTTGCAGTTCATGATACCAGTAGTCCTTTGCTAATCAGTGGAACC
ASCRP002690	0.00183	0.000676	-4.35377	-1.09075	-0.832403	hsa_circRNA_102371	AAGGTTACAGGAGTTCATGATCAAGTGTTGCCCACACCAAATGCTT
ASCRP002847	0.00183	0.000677	4.35254	-1.09315	0.443572	hsa_circRNA_102534	CACCTCCACAGCTAATAATCACAAGAAGTTGTCAGAATTTGGAATT
ASCRP003613	0.00184	0.000682	4.34886	-1.10036	0.200155	hsa_circRNA_103315	AACAGTGCAGAATGCCACCCAGAGGATGTTTGAAATTGACTATAGC
ASCRP000074	0.00184	0.000682	-4.34863	-1.10081	-0.453583	hsa_circRNA_000596	CCGGGAGATGGTGCTGTTGCCACCCACCAGGATGGTGGCTCTTTTG
ASCRP002562	0.00184	0.000684	4.34767	-1.10268	1.742	hsa_circRNA_102234	CACAGATCAGGTTTCAGAGGAGCGTGCTCGACCTTTCTCTCCAGTG
ASCRP004582	0.00185	0.000684	4.34701	-1.10397	0.395777	hsa_circRNA_104319	AAGAGGCTGCTTCCCCTGGAGGAACGCGCATAGATGATGGTGACAA
ASCRP000584	0.00185	0.000685	4.34663	-1.10472	0.286878	hsa_circRNA_100195	TAAAAGTCATGAAATCATCGAGTTCCCCATCCTAAAGCTAAATGGC
ASCRP000006	0.00185	0.000687	-4.34503	-1.10785	-0.787792	hsa_circRNA_000042	CTCGCAGTGGGGGAGATGGAGGTGGAGGAGAGAGATGCTGTGTGGG
ASCRP000846	0.00185	0.000687	4.3447	-1.1085	0.380208	hsa_circRNA_100463	CGGCAATTCAAGATATTTTCTGATTTCCGCCAGTTCCTTTATAGTT
ASCRP002260	0.00185	0.000688	4.34429	-1.10929	0.361612	hsa_circRNA_101918	ATTACCGCAGACCCGAGAACAGGTTCTGCTCCAGACGAGCCCTTAC
ASCRP003911	0.00185	0.000688	4.34415	-1.10958	0.348753	hsa_circRNA_103616	GAAAGCACAGGCCAGTCTTCAGAGACCTGAGATTAAACTTGAATCA
ASCRP001477	0.00185	0.00069	4.34304	-1.11174	0.658422	hsa_circRNA_101110	GGCACCATTCATTTACAGATTGAAAATGTTGATGTCTGCCTTAGTT
ASCRP001878	0.00186	0.000695	4.33936	-1.11895	0.44895	hsa_circRNA_101527	TTTGGCATCTGTATATGCACCATCCCCAAATTCAGATGATTTCAAC
ASCRP004711	0.00186	0.000695	-4.33884	-1.11997	-0.496681	hsa_circRNA_104457	ATTATTCGTCCTCAGAATGTTAGCTGCCACAGCCACCTATATTGAG
ASCRP002252	0.00186	0.000695	4.33864	-1.12037	0.260616	hsa_circRNA_101910	AGCCTTTGCAGGAGGAGCTTCCCACCATCTACAAGTGTCCTTACCA
ASCRP000275	0.00188	0.000702	-4.33361	-1.13021	-1.40547	hsa_circRNA_001430	TCACACATAGGAGACGGGTTTGGCTCTGTGATTCATCAGAAATAAG
ASCRP004998	0.00189	0.000708	-4.32932	-1.13862	-0.872305	hsa_circRNA_104748	TTGTGTGAAGAGAAACTCAGGTTCATATCCAGCTTTCAGAGTGGCA
ASCRP005125	0.00189	0.000709	-4.32854	-1.14015	-0.733684	hsa_circRNA_104878	CTATGGCTGCTGCTTTTGCGGGGATCTGATGAGCTTCTTTCTTCTG
ASCRP002042	0.0019	0.000713	4.32535	-1.1464	0.917676	hsa_circRNA_101695	AGAACTCTCCTTTTTCACCAGCCAGGACAACATGTGGCGCTGTCCC
ASCRP000441	0.00191	0.000717	4.32293	-1.15113	1.26611	hsa_circRNA_100051	CAGCTCCGAGCATCCAGAGATACGCTGTCATCCCTTTATCGACCAA
ASCRP005356	0.00191	0.000717	4.32258	-1.15182	0.972848	hsa_circRNA_400062	TTTAAGAAGGTTGGCATGTCTGTCAACATGTTTGAGTGGCTCTCCT
ASCRP005328	0.00191	0.000718	-4.32216	-1.15264	-1.60497	hsa_circRNA_400032	ACAATTAGATGTTGCTCACAGGTAGGTATTGGACCAGGGTCAAGAA
ASCRP004695	0.00192	0.000721	4.32018	-1.15652	0.69546	hsa_circRNA_104439	CTTCCTGCGGGTACTAAGGTCTACATCGACCCCTTCACTTATGAAG
ASCRP002986	0.00192	0.000722	4.31945	-1.15796	1.43697	hsa_circRNA_102673	TTTTGCCAAGTGTGGCAAAGCGCTCCCTGGCCTTTCAAAGCAAGAG
ASCRP001659	0.00192	0.000722	-4.31907	-1.15869	-0.81644	hsa_circRNA_101299	TGACTCCAGGTTTTTTGTAGCATCAGATCCAACAGTTAAAACAGAT
ASCRP001786	0.00193	0.000725	-4.31678	-1.16318	-1.24656	hsa_circRNA_101427	CATGTTGCAGGACACTCTGATTGTGTGGTCTGAAGCAGAAAATTAT
ASCRP003059	0.00194	0.000729	-4.31396	-1.1687	-1.3499	hsa_circRNA_102747	GAAAAACTTTCTGATCTTATGGTTGGTGATGAGGCAAGTGAATTAC
ASCRP003297	0.00196	0.000739	-4.3071	-1.18215	-2.97216	hsa_circRNA_102990	CATCACTTAGGTCTTGACTCCACTAACGGGGACTTCTCATACGGCT
ASCRP004894	0.00197	0.000743	4.30395	-1.18833	0.944614	hsa_circRNA_104641	TCTTACCAAGAGGCTTTGCAGCAGCAGGATTGCACCTCTGCCTCCA
ASCRP004527	0.00197	0.000744	4.30366	-1.18891	2.02867	hsa_circRNA_104256	TTTTAGACACAGCTCTCCAAATCCCAGAATGATATGACTTCTGAGA
ASCRP002272	0.00198	0.000747	-4.30177	-1.19261	-0.426032	hsa_circRNA_101930	TGCAGGGTGACGGTTGAGACTGAGCTAAAGTTAATCTGTTGTGACA
ASCRP004918	0.00198	0.000749	-4.29975	-1.19657	-1.94438	hsa_circRNA_104665	AGGGTGCCAGACCTCATCACTCAGAACCGTGCTGCATACTATCCTC
ASCRP002344	0.00199	0.000753	4.29705	-1.20187	1.17582	hsa_circRNA_102008	GCAGTGTTTTAGCTGCTGGTCTCTTGCATGGCACCAAGAATGTTAC
ASCRP003205	0.00199	0.000755	-4.29583	-1.20426	-0.319937	hsa_circRNA_102897	TTTGTTAATGCAGATGATCGTTGCCAGCCCAACAGAAAATGGACAG
ASCRP002680	0.00199	0.000756	4.29505	-1.20578	0.481567	hsa_circRNA_102361	ATCAAAGTATGGACACAGGTTCGATACAAGAGGCTGTTTTCCTAGC
ASCRP002860	0.002	0.000759	4.29349	-1.20885	0.909116	hsa_circRNA_102547	ATTCTCCAGACGAGAGACTGTGCCCTGTCCACGGTGCCTCCTGCAT
ASCRP000627	0.002	0.000759	-4.293	-1.2098	-0.506275	hsa_circRNA_100239	TGTGCGATGCACTCCGATTGTCCGTGTGGAGCCCTTGGTGACCATG
ASCRP004093	0.002	0.000762	4.29095	-1.21382	1.93213	hsa_circRNA_103803	TACAGTCAGCTCACAGTTCAAGGCAGTAGACAGCAGGGACTCCCTG
ASCRP002779	0.002	0.000762	4.29085	-1.21401	0.527377	hsa_circRNA_102462	AGCGTCATCAAGTGCCGCCTGCCCCTGTCAACAAGGACGACTTTGC
ASCRP001615	0.00202	0.000769	4.28606	-1.22342	0.388721	hsa_circRNA_101252	TAGTGAGCAGAATTCAATTCGTCATAATCTGTCCCTACACAGCAAG
ASCRP004017	0.00202	0.000771	-4.28523	-1.22504	-0.834683	hsa_circRNA_103726	CAGCCTTATGATGCTTGGGATTTGCTTTACATTCTAAGTGGATTTG
ASCRP003268	0.00203	0.000774	4.28331	-1.2288	0.712869	hsa_circRNA_102961	AGTTCAGAGAGCCACATGAAATGAAGATCACCTCTGCCTATCTACA
ASCRP001951	0.00203	0.000776	-4.28153	-1.2323	-0.319538	hsa_circRNA_101602	AAATAGTAGCACCAAACCTTTTGCCCAGAGTAGCAGCCAAACTTGA
ASCRP002492	0.00204	0.000778	4.28016	-1.23498	0.276413	hsa_circRNA_102160	AGCCTCGCAGTTCGCTTTGCACCTTATAGGCCTCCAGATATCTCCT
ASCRP002741	0.00204	0.000781	4.27857	-1.23811	0.29677	hsa_circRNA_102422	ATCAGCGGCTCTTTGTATGATGACGTGTGCTTCCCGCACAGCTGCA
ASCRP002844	0.00206	0.000786	4.27491	-1.2453	0.2582	hsa_circRNA_102531	ACCTCCACAGCTTTTTAAAGATGACATCAGGTATCTGTTGACAATG
ASCRP004953	0.00207	0.000791	4.27195	-1.25109	0.998649	hsa_circRNA_104701	AATGTGGCAGCCCAATGTGGAGCCCAGCAGACCGGGTTATCCCAGT
ASCRP002259	0.00208	0.000796	-4.2685	-1.25788	-0.620196	hsa_circRNA_101917	ATGTTCCCTGGAGGCCACGGCAGAGACAACGTGTGTACCCCAAGTG
ASCRP001712	0.00208	0.000797	-4.26764	-1.25957	-1.22991	hsa_circRNA_101353	ATGGTTTGGTCCAGGTTCTGTTCTTTATGCCCCGTGGTGCCCTGCT
ASCRP002823	0.00208	0.000798	-4.2674	-1.26004	-1.19747	hsa_circRNA_102509	GGTGCTGTTGGTGTTGTTCGATCCTTTGGTACAGAAGACAGACCGA
ASCRP001223	0.00209	0.000803	4.2636	-1.26749	1.432	hsa_circRNA_100849	AGAGCTGAGGTACTTCGTGAAGCTCCGGCTCCCACCTTGTCTTTGT
ASCRP003377	0.0021	0.000806	4.26196	-1.27071	1.56571	hsa_circRNA_103073	ACCTGCGCAGAGCCCAGCAGTGATTGACTCCCCATTGAAGCTGGAG
ASCRP003136	0.0021	0.000806	4.26173	-1.27116	0.634079	hsa_circRNA_102827	AATATTGTCCAGCTCTTCAGTAGGTTACCTGCAACATCCAGGATCA
ASCRP004092	0.0021	0.000807	-4.26113	-1.27235	-0.2898	hsa_circRNA_103802	GAATGCTGTGAGAGATCATAGATAACACCACCAAGGAGAATGGGAT
ASCRP000741	0.0021	0.000809	4.26029	-1.27399	0.456082	hsa_circRNA_100356	TTCTGTCCCAGAACTCCAGGCCAGTCTGCCATCCATCCAGGAAGAA
ASCRP002558	0.00212	0.000817	4.25491	-1.28455	0.36258	hsa_circRNA_102230	AAGGTGGAGGACAAGGCGACCAGCCAGCTCCTGTTGGAGACAGATT
ASCRP002597	0.00212	0.000818	-4.25413	-1.2861	-1.1651	hsa_circRNA_102269	ATGATCGTCAGTTATACAGGGTCATCCGAGAGTTGGCTGCGAGGGC
ASCRP004790	0.00212	0.000818	-4.25411	-1.28613	-1.76196	hsa_circRNA_104536	TGATGTCGAGAACACTGGGTTGTTTTTGAGCACGTTCACTCTCGCA
ASCRP001324	0.00213	0.000823	-4.25139	-1.29147	-1.3544	hsa_circRNA_100952	CAATGTGGCAATGAGGAATACGGGGTGCTTTGCATTCAGGAATACA
ASCRP003462	0.00215	0.00083	-4.24693	-1.30022	-0.284927	hsa_circRNA_103161	TCTCTTGGAGAAATAACATCTGCTTTGCTGCCGAGCTCAGAGGAGA
ASCRP000341	0.00215	0.000831	-4.24627	-1.30153	-0.664621	hsa_circRNA_001838	GAAATGAGACATTGTTTTCCTACTGTTTGTTGGTGGCATACTTTGT
ASCRP001265	0.00216	0.000838	4.24208	-1.30976	1.24569	hsa_circRNA_100892	AAATGATTTATGCAAGTTTAAGCCGCCTGTCTTGGTTAGATGGCTC
ASCRP000058	0.00217	0.00084	-4.24076	-1.31235	-1.27421	hsa_circRNA_000508	AGTTAGGTAAGGAGGGGTCTGTTCCCTTCCTGGGCAGAGAAGGTGT
ASCRP000243	0.00217	0.00084	-4.2406	-1.31267	-0.750216	hsa_circRNA_001282	TATACTAAGCTGATATCCGGAGTGTGATGCAGAAGTACCTTGCAGA
ASCRP000080	0.00218	0.000844	4.2378	-1.31817	0.514251	hsa_circRNA_000620	ACTGACTTTCAGCTATGGAATCGCCCGAAAAAATCGAAATAACCGG
ASCRP001381	0.00218	0.000845	4.23728	-1.3192	0.395052	hsa_circRNA_101010	AACCAGTCTCAGGCCCAGATGTATCTACGGGCCACAATTGCTGCCA
ASCRP003058	0.00218	0.000848	4.23545	-1.32278	0.743396	hsa_circRNA_102746	GTGTCCTGGATTATGTGAAACCTGTTTCCCTCCAATCTTGTGGTTG
ASCRP003204	0.00219	0.000851	-4.23391	-1.32581	-0.299611	hsa_circRNA_102896	ACTGTTGGAGGTCCACCTCATTCATTTAACCGAGATGAGACAATAA
ASCRP004123	0.00221	0.000858	4.22934	-1.3348	1.22372	hsa_circRNA_103833	CAAAAAAGTCAGGCAATGAATCGCTCCCTGGCTAATGTGATTCTTG
ASCRP004493	0.00221	0.000861	4.22752	-1.33836	0.824123	hsa_circRNA_104221	TTCCTGTGATGCCAGAAAAGGATGCGCCTCCACTTAGCAAGGCTGG
ASCRP000142	0.00222	0.000864	4.22582	-1.34172	1.24979	hsa_circRNA_000868	TCACAATACAGGAACGTCGATACGATGCGGTCAGGACCCTCCCTGT
ASCRP002607	0.00222	0.000866	-4.22475	-1.34383	-0.645608	hsa_circRNA_102288	CCTGCTGGTTTAACAGATTTGATAATGGGCTGCATTAAAAGTAAAG
ASCRP002748	0.00223	0.00087	4.22245	-1.34834	0.40609	hsa_circRNA_102429	CCGGTCCCCAGTACCGGCCAGCCCAGAAGACGGACAGCCTCGGGGA
ASCRP002683	0.00224	0.000873	4.22076	-1.35166	0.387825	hsa_circRNA_102364	GGATCATCAGATAGCAGTCCTTTCCCCTCATCAATTCCACATGCCT
ASCRP000391	0.00224	0.000874	4.21999	-1.35317	0.730059	hsa_circRNA_100001	CCCAGCCACGCCAGGACGGCAACCTTCCCACCCTCATATCCAGCGT
ASCRP000150	0.00224	0.000875	-4.21931	-1.35452	-1.08042	hsa_circRNA_000911	AAACATCACTATGGCTGGTGAACGTGTGTGCTGGTGTCCCTGGGCA
ASCRP000695	0.00224	0.000875	-4.21914	-1.35485	-0.786104	hsa_circRNA_100308	AATATGCCACAAGTCTGTGCTGGATGCCCTGGAGGAACAAGGAGGC
ASCRP001102	0.00226	0.000886	4.21272	-1.36747	0.380206	hsa_circRNA_100728	CACTCCAAGTGTCCCAATATTGAAGCCCATGGATCTTATGGTAGAA
ASCRP000365	0.00226	0.000887	-4.21255	-1.36781	-1.36217	hsa_circRNA_002006	GGGGCTCCAAAATGACATCCTTAACTCCAGGCTGCAGGTACTCTGT
ASCRP001341	0.00227	0.000891	4.20996	-1.37289	0.215436	hsa_circRNA_100969	CCCGTTTTCGAATTCCTTCGACAATCCTGAGTGGTTTTATCGGCAT
ASCRP001726	0.00227	0.000893	4.20916	-1.37446	0.7737	hsa_circRNA_101367	AATCTCTCCGGTTGCTGCTTTTGCTCAGAGGACATCCATGACCCTA
ASCRP003965	0.00228	0.000897	-4.20645	-1.37981	-0.222725	hsa_circRNA_103671	TCAGTGTCAGCCTCTATTTTGTAACCAGGATGCCACAATTTGGAAG
ASCRP000509	0.00229	0.000902	4.20387	-1.38487	0.587296	hsa_circRNA_100119	AAATGCTAAAAGTCTGAACTGTCCCAAGCAATAAACAGTGGTACAT
ASCRP004724	0.0023	0.000903	4.20331	-1.38597	1.16584	hsa_circRNA_104470	TGCAGATATATCTGGGGATAAGAACAAGAAACTGCGTCCCCTGTAT
ASCRP003256	0.00231	0.000908	-4.20005	-1.39239	-0.92109	hsa_circRNA_102949	TGAATGTGGAGAGGGTCTTCCAGGACGATGCCTTCGTGAACAGCCA
ASCRP000354	0.00232	0.000913	-4.19735	-1.39769	-0.611699	hsa_circRNA_001950	ATGGGGCCTGGCGGGCTTTGGGCTTTACTATATATGGATGGATCCA
ASCRP001628	0.00232	0.000915	-4.19655	-1.39927	-0.228578	hsa_circRNA_101267	AATTACCTCTCAGGCCTTTGAAGACCTCAGCAAACTAATGATCAAG
ASCRP004655	0.00232	0.000915	4.19644	-1.3995	0.744718	hsa_circRNA_104395	AGTGCCATCCTGGCATCCCCCAACCCCGATGAGAGCCAAGGACAGC
ASCRP000489	0.00233	0.000919	-4.19428	-1.40375	-2.04273	hsa_circRNA_100099	TTCTGTGCGGGGGTCAGCACCTCATCTATGGGCACTTTACCAAAGC
ASCRP004140	0.00233	0.000919	-4.19378	-1.40472	-1.39711	hsa_circRNA_103851	TAATACTGAAGGTGTCCAAAGACAGGAGGTGGTCTGTAAAAGGTTG
ASCRP001993	0.00233	0.000921	-4.1931	-1.40607	-1.57605	hsa_circRNA_101644	AACACGGGCTTCCTCATGTCGTCCTACAGGGAAATGGTGTCCTGCT
ASCRP000330	0.00233	0.000922	4.19253	-1.40718	0.2409	hsa_circRNA_001772	GTGGGGGCAGGGACAGAACGCAGTGTTCTCTGAGGAACTGCACTTC
ASCRP002794	0.00234	0.000926	4.18999	-1.41218	0.322233	hsa_circRNA_102477	TTACTTCAACCAGCACATCTTCAAGCTGGAGCAGGCCATCACTGCC
ASCRP004979	0.00234	0.000927	4.18931	-1.41351	0.419479	hsa_circRNA_104729	CAAGTGTACGGTCCCTTATTTCGCGTGAGTCTTTGGCGTCCACGAC
ASCRP004630	0.00234	0.000928	4.18882	-1.41449	0.688616	hsa_circRNA_104368	TTCACTGCAGGGCTCCAGGGAGTTCCACGCTGTCCAGTTCTCTCTG
ASCRP000735	0.00235	0.000933	-4.18611	-1.41982	-0.496082	hsa_circRNA_100350	CCTAGAGAAGCCTCTGTGTCCAGATGTTTGACTGGTTTGACTACCA
ASCRP003430	0.00239	0.000948	-4.17796	-1.43587	-1.17803	hsa_circRNA_103126	ACAATCACAGTACTTTACCTCGTGTGGGCCTTTATTCCTGAATCTT
ASCRP003133	0.0024	0.000954	-4.17482	-1.44204	-1.66516	hsa_circRNA_102824	ATCCTATTAGGGATGTCCTTTAACTCCATTGCCTCCAGTTAGTATT
ASCRP002158	0.00241	0.00096	4.17165	-1.44828	0.250281	hsa_circRNA_101813	TCTAAGTTTGTGCCTTGGAGCATGGCAAGTCCAGAGCACCCTGGGA
ASCRP002503	0.00242	0.000963	-4.16993	-1.45167	-1.64783	hsa_circRNA_102171	ACAGATAGTAGGACTTCCTGATCCATTTGCTAAGGTGGTGGTTGAT
ASCRP000510	0.00242	0.000965	4.16892	-1.45366	0.677354	hsa_circRNA_100120	GAAAGCTATCAGACTGAACTGTCCCAAGCAATAAACAGTGGTACAT
ASCRP004669	0.00242	0.000965	4.16887	-1.45375	0.602053	hsa_circRNA_104413	ACCGCTTCATGGAGCAGTTTACAAATATTCAACTCCCTGGACATGT
ASCRP005050	0.00242	0.000965	4.16859	-1.45432	0.472525	hsa_circRNA_104801	TGGGGGGAAACCAGTAATTCCCTCCTGGTCCCAGACAGTCTAAGAG
ASCRP001256	0.00244	0.000973	-4.16463	-1.4621	-1.49637	hsa_circRNA_100883	CATTATGAAGTGTGTGGACCAGTTGACAAAGATCCAAACTGAATTA
ASCRP000232	0.00244	0.000973	4.16435	-1.46265	1.0243	hsa_circRNA_001233	AGGACTGTGACTTCCTGAATGCACTGCACTGCTCCCTGTCACATGC
ASCRP005395	0.00244	0.000974	-4.16387	-1.4636	-0.862432	hsa_circRNA_400102	GTGGTCTTGGCATAGGCTCATTCCCTGCCTTTGGGGTCTGGGCTCC
ASCRP002062	0.00245	0.000978	4.16178	-1.46773	1.71693	hsa_circRNA_101715	TTCTCCTCAGATTAATGATGTTTTGCAGCAGTTTTCTACGTCTGAA
ASCRP000485	0.00245	0.000982	-4.16002	-1.47119	-0.399273	hsa_circRNA_100095	GGAGTGTTCTGCACTTACACAGGTCATCATCAGATTTGAAATATTT
ASCRP002593	0.00246	0.000985	4.15796	-1.47525	1.60865	hsa_circRNA_102265	TCATGAGACAAGCAGGGCACTTTCCCTCATGGTATTGATATTTTGA
ASCRP004205	0.00247	0.00099	4.15569	-1.47971	0.326815	hsa_circRNA_103925	GGATCTGGAGCTCTCTATCAATATCAGCTCACATCATTGAAAAGAT
ASCRP002945	0.0025	0.001	-4.14807	-1.49473	-0.668146	hsa_circRNA_102632	ATGTACTTATGAGATGGGTGTAATGCCTGAGATTGCACAAGCTGTG
ASCRP003066	0.00251	0.00101	4.14708	-1.49669	1.33112	hsa_circRNA_102754	ATCATGAAGGGCAAAGACAAGAAAGGAAGCTGCAATCTCTCTCGTG
ASCRP002918	0.00251	0.00101	4.14526	-1.50026	1.43004	hsa_circRNA_102605	TATGCTGGCCACCAGCTCCCAAGAACTCAACGAAGCGGTACTGCAA
ASCRP001829	0.00251	0.00101	4.14516	-1.50046	0.944228	hsa_circRNA_101478	AGCCAGTTATCTCCAAGCCAGAACAGAGGACTCCAAAATCCATTTC
ASCRP001188	0.00253	0.00102	-4.14074	-1.50917	-1.0849	hsa_circRNA_100814	AGGATTTTTCGCTGATCACTCTGAGATCTATGGTACAGTTCATTGG
ASCRP004969	0.00254	0.00102	4.13951	-1.51159	0.520996	hsa_circRNA_104718	GGGACAGCCTCTCAGTGTGGAGGCTGCTGGCCCTGCCATCTGTAAG
ASCRP001207	0.00254	0.00102	-4.13904	-1.51253	-0.924198	hsa_circRNA_100833	ACGTGTTTGTTCTGGGCGAATGGCAGCCCATCGAGGATGCCTTCCG
ASCRP003443	0.00254	0.00103	-4.13761	-1.51535	-0.910019	hsa_circRNA_103140	CTGGTGTACGGTTTTGGGATTTGAGATTGACGCGGTGAACTCTGTC
ASCRP003662	0.00255	0.00103	-4.13668	-1.51717	-1.57733	hsa_circRNA_103364	TTGGGGCTTTTACCCAGACAGGCAAAGTGTTTCATGGATTTCAAAG
ASCRP000094	0.00256	0.00103	-4.13361	-1.52321	-1
