# Supplementary material for: Circular RNA hsa_circ_101555 promotes hepatocellular carcinoma cell proliferation and migration by sponging miR-145-5p and regulating CDCA3 expression
Source: Cell Death Dis. 2021 Apr 6;12(4):356. doi: 10.1038/s41419-021-03626-7 (PMC8024300; doi:10.1038/s41419-021-03626-7)
Supplement: Supplementary file 4 — Supplement Materials and Methods-Additional file 4 GSE115016 [file 41419_2021_3626_MOESM4_ESM.xlsx]

## Sheet: DEG (HCC VS Normal)
ID	adj.P.Val	P.Value	t	B	logFC	miRNA_ID
20506866	0.021846	7.77e-05	4.73499	1.6157	3.6468	hsa-miR-1269a
20516857	0.019479	5.75e-05	4.85237	1.8883	2.80591	ppy-miR-1269
20518920	0.019479	5.75e-05	4.85237	1.8883	2.80591	hsa-miR-1269b
20500489	0.092207	0.00111	3.6943	-0.7899	2.50249	hsa-miR-224-5p
20514109	0.092207	0.00111	3.6943	-0.7899	2.50249	eca-miR-224
20518785	0.10683	0.00139	3.6058	-0.9904	2.43099	hsa-miR-4417
20504142	0.429343	0.0239	2.40916	-3.5127	2.18848	rno-miR-224-5p
20509050	0.429343	0.0239	2.40916	-3.5127	2.18848	cfa-miR-224
20502453	0.11699	0.00167	3.53086	-1.1591	2.18842	mmu-miR-452-5p
20510660	0.11699	0.00167	3.53086	-1.1591	2.18842	bta-miR-452
20501132	0.119923	0.00178	3.50594	-1.215	2.01609	mmu-miR-224-5p
20503051	0.41006	0.0213	2.46056	-3.4146	2.01123	ssc-miR-224
20503559	0.41006	0.0213	2.46056	-3.4146	2.01123	mml-miR-224-5p
20503561	0.41006	0.0213	2.46056	-3.4146	2.01123	ptr-miR-224
20503562	0.41006	0.0213	2.46056	-3.4146	2.01123	ggo-miR-224
20503563	0.41006	0.0213	2.46056	-3.4146	2.01123	ppy-miR-224
20503564	0.41006	0.0213	2.46056	-3.4146	2.01123	mne-miR-224
20503565	0.41006	0.0213	2.46056	-3.4146	2.01123	ppa-miR-224
20510604	0.41006	0.0213	2.46056	-3.4146	2.01123	bta-miR-224
20504557	0.307235	0.0119	2.71586	-2.9107	1.80477	hsa-miR-767-5p
20508809	0.307235	0.0119	2.71586	-2.9107	1.80477	mml-miR-767-5p
20510710	0.307235	0.0119	2.71586	-2.9107	1.80477	bta-miR-767
20514147	0.307235	0.0119	2.71586	-2.9107	1.80477	eca-miR-767-5p
20516774	0.307235	0.0119	2.71586	-2.9107	1.80477	ppy-miR-767-5p
20500192	0.328017	0.0138	2.65403	-3.0352	1.67327	hsa-miR-105-5p
20503412	0.328017	0.0138	2.65403	-3.0352	1.67327	ppy-miR-105
20503416	0.328017	0.0138	2.65403	-3.0352	1.67327	mml-miR-105-5p
20510551	0.328017	0.0138	2.65403	-3.0352	1.67327	bta-miR-105a
20514096	0.328017	0.0138	2.65403	-3.0352	1.67327	eca-miR-105
20533073	0.112546	0.00158	3.55232	-1.1109	1.65406		snoRNA: ENSG00000212378
20538252	0.112546	0.00158	3.55232	-1.1109	1.65406		CDBox: U78
20511031	0.324194	0.0132	2.67143	-3.0003	1.58073	spu-miR-210
20522184	0.358338	0.0166	2.57169	-3.1986	1.57705	ola-miR-222
20505117	0.375238	0.0179	2.53796	-3.2647	1.54673	bta-miR-210
20511242	0.375238	0.0179	2.53796	-3.2647	1.54673	cfa-miR-210
20500610	0.324309	0.0134	2.66707	-3.0091	1.51593	dme-miR-210-3p
20511572	0.324309	0.0134	2.66707	-3.0091	1.51593	lmi-miR-210-3p
20523742	0.324309	0.0134	2.66707	-3.0091	1.51593	mse-miR-210
20538253	0.099373	0.00123	3.65197	-0.8859	1.50488		CDBox: U78
20521385	0.391019	0.0195	2.4999	-3.3388	1.49677	aca-miR-210-3p
20514875	0.468504	0.032	2.27471	-3.7633	1.48778	cqu-miR-210-3p
20526605	0.368869	0.0173	2.55231	-3.2367	1.47053	ccr-miR-210
20528174	0.368869	0.0173	2.55231	-3.2367	1.47053	ipu-miR-210
20500465	0.451064	0.0264	2.36369	-3.5984	1.46848	hsa-miR-210-3p
20501106	0.451064	0.0264	2.36369	-3.5984	1.46848	mmu-miR-210-3p
20501534	0.451064	0.0264	2.36369	-3.5984	1.46848	rno-miR-210-3p
20508485	0.451064	0.0264	2.36369	-3.5984	1.46848	mml-miR-210-3p
20509099	0.451064	0.0264	2.36369	-3.5984	1.46848	ssc-miR-210
20509427	0.451064	0.0264	2.36369	-3.5984	1.46848	ptr-miR-210
20510869	0.451064	0.0264	2.36369	-3.5984	1.46848	bfl-miR-210-3p
20523156	0.451064	0.0264	2.36369	-3.5984	1.46848	cgr-miR-210-3p
20523453	0.451064	0.0264	2.36369	-3.5984	1.46848	ggo-miR-210
20530205	0.451064	0.0264	2.36369	-3.5984	1.46848	bbe-miR-210-5p
20519241	0.424032	0.0232	2.42223	-3.4879	1.43229	pma-miR-210
20502013	0.41006	0.0213	2.46142	-3.413	1.42867	dps-miR-210a
20502299	0.41006	0.0213	2.46142	-3.413	1.42867	ame-miR-210
20509760	0.41006	0.0213	2.46142	-3.413	1.42867	tca-miR-210-3p
20509833	0.41006	0.0213	2.46142	-3.413	1.42867	dan-miR-210
20509948	0.41006	0.0213	2.46142	-3.413	1.42867	der-miR-210
20510015	0.41006	0.0213	2.46142	-3.413	1.42867	dgr-miR-210
20510071	0.41006	0.0213	2.46142	-3.413	1.42867	dmo-miR-210
20510108	0.41006	0.0213	2.46142	-3.413	1.42867	dpe-miR-210
20510181	0.41006	0.0213	2.46142	-3.413	1.42867	dse-miR-210
20510255	0.41006	0.0213	2.46142	-3.413	1.42867	dsi-miR-210
20510336	0.41006	0.0213	2.46142	-3.413	1.42867	dvi-miR-210
20510429	0.41006	0.0213	2.46142	-3.413	1.42867	dwi-miR-210
20510506	0.41006	0.0213	2.46142	-3.413	1.42867	dya-miR-210
20516364	0.41006	0.0213	2.46142	-3.413	1.42867	nvi-miR-210
20518674	0.41006	0.0213	2.46142	-3.413	1.42867	ngi-miR-210
20502064	0.417827	0.0219	2.44703	-3.4406	1.42761	dre-miR-210-3p
20504114	0.417827	0.0219	2.44703	-3.4406	1.42761	fru-miR-210
20504115	0.417827	0.0219	2.44703	-3.4406	1.42761	tni-miR-210
20504919	0.417827	0.0219	2.44703	-3.4406	1.42761	xtr-miR-210
20509254	0.348193	0.0158	2.59421	-3.1542	1.4261	bmo-miR-210
20513628	0.428856	0.0238	2.41036	-3.5104	1.42133	mdo-miR-210-3p
20502327	0.482913	0.0377	2.19712	-3.9038	1.32343	aga-miR-210
20516471	0.482913	0.0404	2.16427	-3.9623	1.31703	ppy-miR-210
20502667	0.287661	0.0107	2.7636	-2.8136	1.30299	dre-miR-21
20504016	0.287661	0.0107	2.7636	-2.8136	1.30299	fru-miR-21
20504017	0.287661	0.0107	2.7636	-2.8136	1.30299	tni-miR-21
20526604	0.287661	0.0107	2.7636	-2.8136	1.30299	ccr-miR-21
20528173	0.287661	0.0107	2.7636	-2.8136	1.30299	ipu-miR-21
20529076	0.287661	0.0107	2.7636	-2.8136	1.30299	hhi-miR-21
20504581	0.117035	0.00169	3.52581	-1.1705	1.29163	hsa-miR-769-3p
20513658	0.435436	0.0244	2.39871	-3.5325	1.2836	mmu-miR-767
20523339	0.435436	0.0244	2.39871	-3.5325	1.2836	ptr-miR-767
20523519	0.435436	0.0244	2.39871	-3.5325	1.2836	ggo-miR-767
20526610	0.4969	0.0461	2.10062	-4.074	1.25762	ccr-miR-221
20522273	0.409608	0.0208	2.47018	-3.3961	1.25395	ola-miR-21
20506679	0.350502	0.0159	2.58942	-3.1637	1.22365	mcmv-miR-m01-4-5p
20501873	0.233039	0.0067	2.96196	-2.4016	1.22033	gga-miR-18b-5p
20504782	0.233039	0.0067	2.96196	-2.4016	1.22033	bta-miR-18b
20511227	0.233039	0.0067	2.96196	-2.4016	1.22033	cfa-miR-18b
20515206	0.233039	0.0067	2.96196	-2.4016	1.22033	tgu-miR-18b
20522313	0.350364	0.0159	2.59013	-3.1623	1.21743	ola-miR-210-3p
20501897	0.155759	0.00366	3.21301	-1.863	1.16742	gga-miR-15b-5p
20508982	0.142972	0.00315	3.27469	-1.7281	1.13903	cfa-miR-15b
20506807	0.491767	0.0434	2.13042	-4.022	1.13263	rno-miR-551b-3p
20519251	0.451126	0.0265	2.36147	-3.6026	1.13164	pma-miR-221
20517902	0.22909	0.00639	2.98226	-2.3587	1.13041	hsa-miR-3651
20501093	0.083577	0.000995	3.73724	-0.6923	1.12339	mmu-miR-25-5p
20500486	0.468504	0.032	2.27464	-3.7634	1.12044	hsa-miR-222-3p
20501131	0.468504	0.032	2.27464	-3.7634	1.12044	mmu-miR-222-3p
20501555	0.468504	0.032	2.27464	-3.7634	1.12044	rno-miR-222-3p
20504796	0.468504	0.032	2.27464	-3.7634	1.12044	bta-miR-222
20507447	0.468504	0.032	2.27464	-3.7634	1.12044	oan-miR-222a-3p
20508496	0.468504	0.032	2.27464	-3.7634	1.12044	mml-miR-222-3p
20511247	0.468504	0.032	2.27464	-3.7634	1.12044	cfa-miR-222
20514107	0.468504	0.032	2.27464	-3.7634	1.12044	eca-miR-222
20516475	0.468504	0.032	2.27464	-3.7634	1.12044	ppy-miR-222
20522366	0.468504	0.032	2.27464	-3.7634	1.12044	sha-miR-222
20504795	0.491767	0.0429	2.13596	-4.0122	1.1039	bta-miR-221
20507449	0.491767	0.0429	2.13596	-4.0122	1.1039	oan-miR-221-3p
20509063	0.491767	0.0429	2.13596	-4.0122	1.1039	cfa-miR-221
20509101	0.491767	0.0429	2.13596	-4.0122	1.1039	ssc-miR-221-3p
20521407	0.491767	0.0429	2.13596	-4.0122	1.1039	aca-miR-221-3p
20524994	0.491767	0.0429	2.13596	-4.0122	1.1039	pol-miR-221-3p
20528186	0.491767	0.0429	2.13596	-4.0122	1.1039	ipu-miR-221
20528761	0.491767	0.0429	2.13596	-4.0122	1.1039	oar-miR-221
20515282	0.482913	0.0374	2.20127	-3.8963	1.08764	api-miR-210
20526611	0.513937	0.0495	2.0671	-4.132	1.08093	ccr-miR-222
20500133	0.324958	0.0135	2.66289	-3.0174	1.07445	hsa-miR-18a-3p
20523125	0.324958	0.0135	2.66289	-3.0174	1.07445	cgr-miR-18a-3p
20500888	0.239878	0.00731	2.92573	-2.4778	1.07168	mmu-miR-18a-3p
20501829	0.239878	0.00731	2.92573	-2.4778	1.07168	gga-miR-18a-3p
20521335	0.239878	0.00731	2.92573	-2.4778	1.07168	aca-miR-18a-3p
20500484	0.491767	0.0435	2.1292	-4.0241	1.06115	hsa-miR-221-3p
20501129	0.491767	0.0435	2.1292	-4.0241	1.06115	mmu-miR-221-3p
20501553	0.491767	0.0435	2.1292	-4.0241	1.06115	rno-miR-221-3p
20501819	0.491767	0.0435	2.1292	-4.0241	1.06115	gga-miR-221-3p
20502071	0.491767	0.0435	2.1292	-4.0241	1.06115	dre-miR-221
20503548	0.491767	0.0435	2.1292	-4.0241	1.06115	mml-miR-221-3p
20503549	0.491767	0.0435	2.1292	-4.0241	1.06115	ggo-miR-221
20503550	0.491767	0.0435	2.1292	-4.0241	1.06115	ppy-miR-221
20503551	0.491767	0.0435	2.1292	-4.0241	1.06115	ppa-miR-221
20503925	0.491767	0.0435	2.1292	-4.0241	1.06115	fru-miR-221
20503926	0.491767	0.0435	2.1292	-4.0241	1.06115	tni-miR-221
20504997	0.491767	0.0435	2.1292	-4.0241	1.06115	xtr-miR-221
20505519	0.491767	0.0435	2.1292	-4.0241	1.06115	mdo-miR-221-3p
20509434	0.491767	0.0435	2.1292	-4.0241	1.06115	ptr-miR-221
20514106	0.491767	0.0435	2.1292	-4.0241	1.06115	eca-miR-221
20515029	0.491767	0.0435	2.1292	-4.0241	1.06115	tgu-miR-221-3p
20522183	0.491767	0.0435	2.1292	-4.0241	1.06115	ola-miR-221
20523166	0.491767	0.0435	2.1292	-4.0241	1.06115	cgr-miR-221-3p
20500132	0.119923	0.0019	3.47858	-1.2763	1.05558	hsa-miR-18a-5p
20500887	0.119923	0.0019	3.47858	-1.2763	1.05558	mmu-miR-18a-5p
20501344	0.119923	0.0019	3.47858	-1.2763	1.05558	rno-miR-18a-5p
20504948	0.119923	0.0019	3.47858	-1.2763	1.05558	xtr-miR-18a-5p
20513987	0.119923	0.0019	3.47858	-1.2763	1.05558	eca-miR-18a
20519106	0.119923	0.0019	3.47858	-1.2763	1.05558	pma-miR-18a-5p
20521334	0.119923	0.0019	3.47858	-1.2763	1.05558	aca-miR-18a-5p
20522185	0.119923	0.0019	3.47858	-1.2763	1.05558	ola-miR-18
20523124	0.119923	0.0019	3.47858	-1.2763	1.05558	cgr-miR-18a-5p
20526583	0.119923	0.0019	3.47858	-1.2763	1.05558	ccr-miR-18a
20500141	0.242808	0.00761	2.90838	-2.5142	1.04925	hsa-miR-21-5p
20500891	0.242808	0.00761	2.90838	-2.5142	1.04925	mmu-miR-21a-5p
20501351	0.242808	0.00761	2.90838	-2.5142	1.04925	rno-miR-21-5p
20503088	0.242808	0.00761	2.90838	-2.5142	1.04925	ssc-miR-21
20503272	0.242808	0.00761	2.90838	-2.5142	1.04925	mml-miR-21-5p
20503274	0.242808	0.00761	2.90838	-2.5142	1.04925	ptr-miR-21
20503275	0.242808	0.00761	2.90838	-2.5142	1.04925	ggo-miR-21
20503276	0.242808	0.00761	2.90838	-2.5142	1.04925	ppy-miR-21
20503277	0.242808	0.00761	2.90838	-2.5142	1.04925	mne-miR-21
20503278	0.242808	0.00761	2.90838	-2.5142	1.04925	age-miR-21
20503279	0.242808	0.00761	2.90838	-2.5142	1.04925	ppa-miR-21
20505060	0.242808	0.00761	2.90838	-2.5142	1.04925	gga-miR-21-5p
20505396	0.242808	0.00761	2.90838	-2.5142	1.04925	mdo-miR-21-5p
20505977	0.242808	0.00761	2.90838	-2.5142	1.04925	cgr-miR-21-5p
20507476	0.242808	0.00761	2.90838	-2.5142	1.04925	oan-miR-21-5p
20509047	0.242808	0.00761	2.90838	-2.5142	1.04925	cfa-miR-21
20513931	0.242808	0.00761	2.90838	-2.5142	1.04925	eca-miR-21
20515061	0.242808	0.00761	2.90838	-2.5142	1.04925	tgu-miR-21-5p
20521382	0.242808	0.00761	2.90838	-2.5142	1.04925	aca-miR-21-5p
20522367	0.50316	0.0474	2.0875	-4.0968	1.04408	sha-miR-221
20523176	0.150063	0.00348	3.23324	-1.8188	1.0282	cgr-miR-25-5p
20521409	0.43666	0.0246	2.39431	-3.5408	1.01529	aca-miR-222-3p
20523333	0.43666	0.0246	2.39431	-3.5408	1.01529	ptr-miR-222
20523399	0.43666	0.0246	2.39431	-3.5408	1.01529	ggo-miR-222
20507152	0.147634	0.00334	3.25049	-1.7811	1.01405	oan-miR-15c-5p
20515225	0.147634	0.00334	3.25049	-1.7811	1.01405	tgu-miR-15c-5p
20526569	0.147634	0.00334	3.25049	-1.7811	1.01405	ccr-miR-15b
20507158	0.482913	0.0364	2.21341	-3.8745	1.01224	oan-miR-18-5p
20523616	0.482913	0.0364	2.21341	-3.8745	1.01224	ggo-miR-18b
20511020	0.207766	0.00553	3.04217	-2.2315	1.00167	sko-miR-210-3p
20523223	0.045063	0.000291	4.2212	0.4215	1.00167	cgr-miR-331-5p
20523584	0.063384	0.0006	3.93723	-0.2345	1.00069	ggo-miR-188
20519286	0.056065	0.000483	-4.02228	-0.0387	-1.00137	pma-let-7c
20500266	0.054357	0.00041	-4.08633	0.1092	-1.00973	mmu-miR-126a-3p
20500769	0.054357	0.00041	-4.08633	0.1092	-1.00973	hsa-miR-126-3p
20501438	0.054357	0.00041	-4.08633	0.1092	-1.00973	rno-miR-126a-3p
20507440	0.054357	0.00041	-4.08633	0.1092	-1.00973	oan-miR-126-3p
20508392	0.054357	0.00041	-4.08633	0.1092	-1.00973	mml-miR-126
20509345	0.054357	0.00041	-4.08633	0.1092	-1.00973	ptr-miR-126
20513614	0.054357	0.00041	-4.08633	0.1092	-1.00973	mdo-miR-126-3p
20514078	0.054357	0.00041	-4.08633	0.1092	-1.00973	eca-miR-126-3p
20515093	0.054357	0.00041	-4.08633	0.1092	-1.00973	tgu-miR-126-3p
20516419	0.054357	0.00041	-4.08633	0.1092	-1.00973	ppy-miR-126
20518655	0.054357	0.00041	-4.08633	0.1092	-1.00973	ssc-miR-126-3p
20521248	0.054357	0.00041	-4.08633	0.1092	-1.00973	aca-miR-126-3p
20523052	0.054357	0.00041	-4.08633	0.1092	-1.00973	cgr-miR-126
20535083	0.008895	1.08e-05	-5.50826	3.3975	-1.01581	hsa-mir-424
20506533	0.120266	0.00215	-3.42881	-1.3873	-1.02687	rno-miR-455-3p
20523272	0.120266	0.00215	-3.42881	-1.3873	-1.02687	cgr-miR-455-3p
20500156	0.511426	0.049	-2.07129	-4.1247	-1.02947	hsa-miR-27a-5p
20500906	0.511426	0.049	-2.07129	-4.1247	-1.02947	mmu-miR-27a-5p
20501370	0.511426	0.049	-2.07129	-4.1247	-1.02947	rno-miR-27a-5p
20503727	0.511426	0.049	-2.07129	-4.1247	-1.02947	mml-miR-27a-5p
20504798	0.511426	0.049	-2.07129	-4.1247	-1.02947	bta-miR-27a-5p
20523181	0.511426	0.049	-2.07129	-4.1247	-1.02947	cgr-miR-27a-5p
20526544	0.02504	9.2e-05	-4.66947	1.4634	-1.04072	ccr-miR-126-3p
20515015	0.020455	7.22e-05	-4.76364	1.6823	-1.04435	tgu-miR-30b-3p
20528770	0.020455	7.22e-05	-4.76364	1.6823	-1.04435	oar-miR-30a-3p
20501557	0.451064	0.0265	-2.36197	-3.6016	-1.0463	rno-miR-223-3p
20501872	0.451064	0.0265	-2.36197	-3.6016	-1.0463	gga-miR-223
20502073	0.451064	0.0265	-2.36197	-3.6016	-1.0463	dre-miR-223
20503553	0.451064	0.0265	-2.36197	-3.6016	-1.0463	mml-miR-223
20503554	0.451064	0.0265	-2.36197	-3.6016	-1.0463	ptr-miR-223
20503555	0.451064	0.0265	-2.36197	-3.6016	-1.0463	ggo-miR-223
20503556	0.451064	0.0265	-2.36197	-3.6016	-1.0463	ppy-miR-223
20503557	0.451064	0.0265	-2.36197	-3.6016	-1.0463	sla-miR-223
20503558	0.451064	0.0265	-2.36197	-3.6016	-1.0463	ppa-miR-223
20503913	0.451064	0.0265	-2.36197	-3.6016	-1.0463	fru-miR-223
20503914	0.451064	0.0265	-2.36197	-3.6016	-1.0463	tni-miR-223
20504930	0.451064	0.0265	-2.36197	-3.6016	-1.0463	xtr-miR-223
20505476	0.451064	0.0265	-2.36197	-3.6016	-1.0463	mdo-miR-223-3p
20509290	0.451064	0.0265	-2.36197	-3.6016	-1.0463	xla-miR-223
20511248	0.451064	0.0265	-2.36197	-3.6016	-1.0463	cfa-miR-223
20515192	0.451064	0.0265	-2.36197	-3.6016	-1.0463	tgu-miR-223
20504718	0.043232	0.000229	-4.31407	0.6371	-1.04995	mmu-miR-455-3p
20519355	0.242808	0.00748	-2.91588	-2.4985	-1.05782	pma-miR-4602
20515066	0.49245	0.0443	-2.11997	-4.0403	-1.06073	tgu-miR-122-3p
20501926	0.024384	8.81e-05	-4.68618	1.5023	-1.06322	gga-miR-126-3p
20500162	0.120266	0.00233	-3.39696	-1.4582	-1.07169	hsa-miR-30a-5p
20500249	0.120266	0.00233	-3.39696	-1.4582	-1.07169	mmu-miR-30a-5p
20501389	0.120266	0.00233	-3.39696	-1.4582	-1.07169	rno-miR-30a-5p
20501866	0.120266	0.00233	-3.39696	-1.4582	-1.07169	gga-miR-30a-5p
20503325	0.120266	0.00233	-3.39696	-1.4582	-1.07169	mml-miR-30a-5p
20503327	0.120266	0.00233	-3.39696	-1.4582	-1.07169	ptr-miR-30a-5p
20503329	0.120266	0.00233	-3.39696	-1.4582	-1.07169	ggo-miR-30a-5p
20503331	0.120266	0.00233	-3.39696	-1.4582	-1.07169	ppy-miR-30a-5p
20503333	0.120266	0.00233	-3.39696	-1.4582	-1.07169	ppa-miR-30a-5p
20504869	0.120266	0.00233	-3.39696	-1.4582	-1.07169	xtr-miR-30a-5p
20505400	0.120266	0.00233	-3.39696	-1.4582	-1.07169	mdo-miR-30a-5p
20511623	0.120266	0.00233	-3.39696	-1.4582	-1.07169	ssc-miR-30a-5p
20521437	0.120266	0.00233	-3.39696	-1.4582	-1.07169	aca-miR-30a-5p
20500727	0.482913	0.0367	-2.20952	-3.8815	-1.0876	hsa-miR-122-3p
20501971	0.482913	0.0367	-2.20952	-3.8815	-1.0876	gga-miR-122-3p
20521241	0.482913	0.0367	-2.20952	-3.8815	-1.0876	aca-miR-122-3p
20521405	0.107917	0.00149	-3.57545	-1.0588	-1.09525	aca-miR-22-3p
20500993	0.40633	0.0206	-2.47484	-3.3872	-1.09857	rno-miR-342-5p
20500995	0.40633	0.0206	-2.47484	-3.3872	-1.09857	mmu-miR-342-5p
20514037	0.40633	0.0206	-2.47484	-3.3872	-1.09857	eca-miR-342-5p
20501243	0.07937	0.000911	-3.77237	-0.6122	-1.10008	hsa-miR-378a-3p
20508989	0.07937	0.000911	-3.77237	-0.6122	-1.10008	cfa-miR-378
20510641	0.07937	0.000911	-3.77237	-0.6122	-1.10008	bta-miR-378
20514231	0.07937	0.000911	-3.77237	-0.6122	-1.10008	ssc-miR-378
20523251	0.07937	0.000911	-3.77237	-0.6122	-1.10008	cgr-miR-378-3p
20501511	0.213632	0.00573	-3.02782	-2.262	-1.10426	rno-miR-194-3p
20511791	0.451241	0.0266	-2.36032	-3.6047	-1.11427	dre-miR-126b-3p
20534265	0.022131	7.94e-05	-4.72693	1.597	-1.11591		CDBox: HBII-52-21
20500222	0.260073	0.00895	-2.83957	-2.6574	-1.12387	dme-miR-10-5p
20514750	0.260073	0.00895	-2.83957	-2.6574	-1.12387	aae-miR-10
20514882	0.260073	0.00895	-2.83957	-2.6574	-1.12387	cqu-miR-10-5p
20524472	0.260073	0.00895	-2.83957	-2.6574	-1.12387	hme-miR-10
20523410	0.064961	0.000717	-3.86701	-0.3958	-1.12727	ggo-miR-378a
20518783	0.073138	0.000819	-3.81433	-0.5164	-1.13346	hsa-miR-378e
20504569	0.180514	0.00459	-3.12019	-2.0641	-1.13491	hsa-miR-1271-5p
20509352	0.180514	0.00459	-3.12019	-2.0641	-1.13491	ptr-miR-1271
20516859	0.180514	0.00459	-3.12019	-2.0641	-1.13491	ppy-miR-1271
20523499	0.180514	0.00459	-3.12019	-2.0641	-1.13491	ggo-miR-1271
20523625	0.180514	0.00459	-3.12019	-2.0641	-1.13491	mml-miR-1271-5p
20522282	0.026405	0.000113	-4.58799	1.2739	-1.13757	ola-let-7c
20523382	0.026405	0.000113	-4.58799	1.2739	-1.13757	ggo-let-7c
20522257	0.429878	0.0239	-2.40815	-3.5146	-1.14277	ola-miR-126-3p
20515002	0.019479	5.43e-05	-4.87514	1.9411	-1.16194	tgu-miR-139-3p
20501261	0.043232	0.00023	-4.31213	0.6325	-1.17145	mmu-miR-378a-3p
20504486	0.043232	0.00023	-4.31213	0.6325	-1.17145	rno-miR-378a-3p
20508571	0.043232	0.00023	-4.31213	0.6325	-1.17145	mml-miR-378a
20509488	0.043232	0.00023	-4.31213	0.6325	-1.17145	ptr-miR-378a
20513970	0.043232	0.00023	-4.31213	0.6325	-1.17145	eca-miR-378
20501799	0.063139	0.000596	-3.9399	-0.2284	-1.17704	gga-miR-29a-3p
20504953	0.063139	0.000596	-3.9399	-0.2284	-1.17704	xtr-miR-29a
20505526	0.063139	0.000596	-3.9399	-0.2284	-1.17704	mdo-miR-29a-3p
20507113	0.063139	0.000596	-3.9399	-0.2284	-1.17704	oan-miR-29a-3p
20515072	0.063139	0.000596	-3.9399	-0.2284	-1.17704	tgu-miR-29a-3p
20521429	0.063139	0.000596	-3.9399	-0.2284	-1.17704	aca-miR-29a-3p
20523195	0.063139	0.000596	-3.9399	-0.2284	-1.17704	cgr-miR-29c-3p
20501252	0.02504	9.96e-05	-4.63852	1.3915	-1.19402	hsa-miR-383-5p
20504463	0.02504	9.96e-05	-4.63852	1.3915	-1.19402	gga-miR-383-5p
20504935	0.02504	9.96e-05	-4.63852	1.3915	-1.19402	xtr-miR-383
20505481	0.02504	9.96e-05	-4.63852	1.3915	-1.19402	mdo-miR-383-5p
20508580	0.02504	9.96e-05	-4.63852	1.3915	-1.19402	mml-miR-383
20508935	0.02504	9.96e-05	-4.63852	1.3915	-1.19402	cfa-miR-383
20509493	0.02504	9.96e-05	-4.63852	1.3915	-1.19402	ptr-miR-383
20510645	0.02504	9.96e-05	-4.63852	1.3915	-1.19402	bta-miR-383
20514088	0.02504	9.96e-05	-4.63852	1.3915	-1.19402	eca-miR-383
20515069	0.02504	9.96e-05	-4.63852	1.3915	-1.19402	tgu-miR-383-5p
20516540	0.02504	9.96e-05	-4.63852	1.3915	-1.19402	ppy-miR-383
20500408	0.423625	0.0231	-2.42334	-3.4858	-1.19891	mmu-miR-203-3p
20500459	0.423625	0.0231	-2.42334	-3.4858	-1.19891	hsa-miR-203a
20501525	0.423625	0.0231	-2.42334	-3.4858	-1.19891	rno-miR-203a-3p
20508475	0.423625	0.0231	-2.42334	-3.4858	-1.19891	mml-miR-203
20509422	0.423625	0.0231	-2.42334	-3.4858	-1.19891	ptr-miR-203
20511262	0.423625	0.0231	-2.42334	-3.4858	-1.19891	cfa-miR-203
20516467	0.423625	0.0231	-2.42334	-3.4858	-1.19891	ppy-miR-203
20522320	0.32336	0.0132	-2.67363	-2.9959	-1.20022	ola-miR-143
20526561	0.32336	0.0132	-2.67363	-2.9959	-1.20022	ccr-miR-143
20500613	0.482913	0.0362	-2.21602	-3.8698	-1.20438	dme-miR-100-5p
20509879	0.482913	0.0362	-2.21602	-3.8698	-1.20438	dan-miR-100
20509889	0.482913	0.0362	-2.21602	-3.8698	-1.20438	der-miR-100
20509959	0.482913	0.0362	-2.21602	-3.8698	-1.20438	dgr-miR-100
20510040	0.482913	0.0362	-2.21602	-3.8698	-1.20438	dmo-miR-100
20510201	0.482913	0.0362	-2.21602	-3.8698	-1.20438	dse-miR-100
20510278	0.482913	0.0362	-2.21602	-3.8698	-1.20438	dsi-miR-100
20510382	0.482913	0.0362	-2.21602	-3.8698	-1.20438	dvi-miR-100
20510458	0.482913	0.0362	-2.21602	-3.8698	-1.20438	dwi-miR-100
20510469	0.482913	0.0362	-2.21602	-3.8698	-1.20438	dya-miR-100
20504202	0.128453	0.00262	-3.3502	-1.5618	-1.24213	mmu-miR-542-5p
20504214	0.128453	0.00262	-3.3502	-1.5618	-1.24213	rno-miR-542-5p
20514139	0.128453	0.00262	-3.3502	-1.5618	-1.24213	eca-miR-542-5p
20523290	0.128453	0.00262	-3.3502	-1.5618	-1.24213	cgr-miR-542-5p
20504434	0.178481	0.00448	-3.12984	-2.0433	-1.24849	hsa-miR-542-5p
20508692	0.178481	0.00448	-3.12984	-2.0433	-1.24849	mml-miR-542-5p
20516659	0.178481	0.00448	-3.12984	-2.0433	-1.24849	ppy-miR-542-5p
20513642	0.135847	0.0029	-3.30834	-1.6541	-1.26187	mdo-miR-195
20503794	0.134068	0.00284	-3.31664	-1.6359	-1.26763	hsa-miR-146b-3p
20508427	0.134068	0.00284	-3.31664	-1.6359	-1.26763	mml-miR-146b-3p
20516439	0.134068	0.00284	-3.31664	-1.6359	-1.26763	ppy-miR-146b-3p
20522268	0.482913	0.0403	-2.16605	-3.9591	-1.27233	ola-miR-100
20516465	0.054357	0.000426	-4.07119	0.0742	-1.27519	ppy-miR-199b-3p
20508591	0.083449	0.00099	-3.7394	-0.6874	-1.28263	mml-miR-422a
20501135	0.060127	0.000556	-3.96725	-0.1655	-1.29578	mmu-miR-199b-5p
20523145	0.060127	0.000556	-3.96725	-0.1655	-1.29578	cgr-miR-199b
20504989	0.119923	0.00177	-3.50683	-1.213	-1.30298	xtr-miR-199b
20524323	0.019479	5.83e-05	-4.84689	1.8756	-1.31382	rno-miR-378b
20519226	0.142972	0.00315	-3.27432	-1.7289	-1.31591	pma-miR-199b-5p
20523610	0.06392	0.000675	-3.89048	-0.3419	-1.33216	ggo-miR-378e
20523450	0.221469	0.00599	-3.00892	-2.3022	-1.33601	ggo-miR-497
20534269	0.009636	1.2e-05	-5.46777	3.3053	-1.35004		CDBox: HBII-52-25
20523374	0.100633	0.00126	-3.6443	-0.9033	-1.35759	ptr-miR-378e
20523733	0.100633	0.00126	-3.6443	-0.9033	-1.35759	ppy-miR-378e
20523440	0.386098	0.019	-2.51158	-3.3161	-1.35905	ggo-miR-125a
20500429	0.22909	0.00646	-2.9776	-2.3686	-1.36137	mmu-miR-143-3p
20500752	0.22909	0.00646	-2.9776	-2.3686	-1.36137	hsa-miR-143-3p
20502729	0.22909	0.00646	-2.9776	-2.3686	-1.36137	dre-miR-143
20507458	0.22909	0.00646	-2.9776	-2.3686	-1.36137	oan-miR-143-3p
20508422	0.22909	0.00646	-2.9776	-2.3686	-1.36137	mml-miR-143-3p
20508988	0.22909	0.00646	-2.9776	-2.3686	-1.36137	cfa-miR-143
20513965	0.22909	0.00646	-2.9776	-2.3686	-1.36137	eca-miR-143
20514244	0.22909	0.00646	-2.9776	-2.3686	-1.36137	ssc-miR-143-3p
20521287	0.22909	0.00646	-2.9776	-2.3686	-1.36137	aca-miR-143-3p
20523079	0.22909	0.00646	-2.9776	-2.3686	-1.36137	cgr-miR-143
20528129	0.22909	0.00646	-2.9776	-2.3686	-1.36137	ipu-miR-143
20528746	0.22909	0.00646	-2.9776	-2.3686	-1.36137	oar-miR-143
20508914	0.259372	0.00869	-2.8524	-2.6308	-1.36278	cfa-miR-125a
20501471	0.204128	0.00541	-3.05189	-2.2107	-1.36824	rno-miR-143-3p
20503202	0.204128	0.00541	-3.05189	-2.2107	-1.36824	ptr-miR-143
20503203	0.204128	0.00541	-3.05189	-2.2107	-1.36824	ggo-miR-143
20503204	0.204128	0.00541	-3.05189	-2.2107	-1.36824	ppy-miR-143
20503205	0.204128	0.00541	-3.05189	-2.2107	-1.36824	lla-miR-143
20503206	0.204128	0.00541	-3.05189	-2.2107	-1.36824	ppa-miR-143
20504983	0.17582	0.00435	-3.14161	-2.0179	-1.3838	xtr-miR-143
20505440	0.17582	0.00435	-3.14161	-2.0179	-1.3838	mdo-miR-143-3p
20510567	0.17582	0.00435	-3.14161	-2.0179	-1.3838	bta-miR-143
20528015	0.17582	0.00435	-3.14161	-2.0179	-1.3838	aja-miR-143
20517675	0.02504	9.31e-05	-4.66486	1.4527	-1.38529	hsa-miR-378c
20501242	0.055315	0.000446	-4.05391	0.0343	-1.38835	hsa-miR-378a-5p
20501260	0.055315	0.000446	-4.05391	0.0343	-1.38835	mmu-miR-378a-5p
20504485	0.055315	0.000446	-4.05391	0.0343	-1.38835	rno-miR-378a-5p
20523250	0.055315	0.000446	-4.05391	0.0343	-1.38835	cgr-miR-378-5p
20524680	0.045063	0.000268	-4.25269	0.4946	-1.39716	mmu-miR-378c
20534295	0.019479	5.2e-05	-4.8918	1.9798	-1.41398		CDBox: HBII-52-7
20525080	0.045063	0.000266	-4.25524	0.5005	-1.41568	bta-miR-378b
20515505	0.120266	0.00207	-3.44563	-1.3499	-1.43003	oar-miR-125b
20509745	0.474779	0.0339	-2.24724	-3.8134	-1.43015	tca-miR-100-5p
20525096	0.028648	0.000134	-4.52195	1.1203	-1.43316	bta-miR-378c
20504494	0.282676	0.0104	-2.77529	-2.7897	-1.43376	rno-miR-497-5p
20504677	0.282676	0.0104	-2.77529	-2.7897	-1.43376	mmu-miR-497-5p
20505665	0.282676	0.0104	-2.77529	-2.7897	-1.43376	bta-miR-497
20513696	0.282676	0.0104	-2.77529	-2.7897	-1.43376	ptr-miR-497
20523277	0.282676	0.0104	-2.77529	-2.7897	-1.43376	cgr-miR-497-5p
20518788	0.056578	0.000492	-4.01532	-0.0547	-1.43471	hsa-miR-378f
20522269	0.165293	0.0039	-3.18669	-1.9202	-1.44778	ola-miR-125c
20523622	0.027907	0.000128	-4.54124	1.1652	-1.45268	mml-miR-378d
20505447	0.004054	3.15e-06	-5.99866	4.5007	-1.45311	mdo-miR-152-3p
20510572	0.004054	3.15e-06	-5.99866	4.5007	-1.45311	bta-miR-152
20523287	0.24655	0.00808	-2.88319	-2.5668	-1.45883	cgr-miR-505-3p
20500263	0.120266	0.00236	-3.39254	-1.468	-1.45915	mmu-miR-125b-5p
20500681	0.120266	0.00236	-3.39254	-1.468	-1.45915	dme-miR-125-5p
20500730	0.120266	0.00236	-3.39254	-1.468	-1.45915	hsa-miR-125b-5p
20501434	0.120266	0.00236	-3.39254	-1.468	-1.45915	rno-miR-125b-5p
20501814	0.120266	0.00236	-3.39254	-1.468	-1.45915	gga-miR-125b-5p
20502010	0.120266	0.00236	-3.39254	-1.468	-1.45915	dps-miR-125
20502322	0.120266	0.00236	-3.39254	-1.468	-1.45915	aga-miR-125
20502703	0.120266	0.00236	-3.39254	-1.468	-1.45915	dre-miR-125b
20503038	0.120266	0.00236	-3.39254	-1.468	-1.45915	ssc-miR-125b
20503161	0.120266	0.00236	-3.39254	-1.468	-1.45915	ggo-miR-125b
20503162	0.120266	0.00236	-3.39254	-1.468	-1.45915	age-miR-125b
20503163	0.120266	0.00236	-3.39254	-1.468	-1.45915	ppa-miR-125b
20503164	0.120266	0.00236	-3.39254	-1.468	-1.45915	ppy-miR-125b
20503165	0.120266	0.00236	-3.39254	-1.468	-1.45915	ptr-miR-125b
20503166	0.120266	0.00236	-3.39254	-1.468	-1.45915	mml-miR-125b-5p
20503168	0.120266	0.00236	-3.39254	-1.468	-1.45915	sla-miR-125b
20503169	0.120266	0.00236	-3.39254	-1.468	-1.45915	lla-miR-125b
20503170	0.120266	0.00236	-3.39254	-1.468	-1.45915	mne-miR-125b
20503228	0.120266	0.00236	-3.39254	-1.468	-1.45915	lca-miR-125b
20504079	0.120266	0.00236	-3.39254	-1.468	-1.45915	fru-miR-125b
20504080	0.120266	0.00236	-3.39254	-1.468	-1.45915	tni-miR-125b
20504807	0.120266	0.00236	-3.39254	-1.468	-1.45915	bta-miR-125b
20504881	0.120266	0.00236	-3.39254	-1.468	-1.45915	xtr-miR-125b
20505421	0.120266	0.00236	-3.39254	-1.468	-1.45915	mdo-miR-125b-5p
20507363	0.120266	0.00236	-3.39254	-1.468	-1.45915	oan-miR-125-5p
20508976	0.120266	0.00236	-3.39254	-1.468	-1.45915	cfa-miR-125b
20509749	0.120266	0.00236	-3.39254	-1.468	-1.45915	tca-miR-125-5p
20509874	0.120266	0.00236	-3.39254	-1.468	-1.45915	dan-miR-125
20509927	0.120266	0.00236	-3.39254	-1.468	-1.45915	der-miR-125
20510012	0.120266	0.00236	-3.39254	-1.468	-1.45915	dgr-miR-125
20510073	0.120266	0.00236	-3.39254	-1.468	-1.45915	dmo-miR-125
20510129	0.120266	0.00236	-3.39254	-1.468	-1.45915	dpe-miR-125
20510232	0.120266	0.00236	-3.39254	-1.468	-1.45915	dse-miR-125
20510252	0.120266	0.00236	-3.39254	-1.468	-1.45915	dsi-miR-125
20510325	0.120266	0.00236	-3.39254	-1.468	-1.45915	dvi-miR-125
20510441	0.120266	0.00236	-3.39254	-1.468	-1.45915	dwi-miR-125
20510507	0.120266	0.00236	-3.39254	-1.468	-1.45915	dya-miR-125
20510855	0.120266	0.00236	-3.39254	-1.468	-1.45915	bfl-miR-125a-5p
20510903	0.120266	0.00236	-3.39254	-1.468	-1.45915	cte-miR-125
20511008	0.120266	0.00236	-3.39254	-1.468	-1.45915	sko-miR-125a
20511054	0.120266	0.00236	-3.39254	-1.468	-1.45915	spu-miR-125-5p
20513883	0.120266	0.00236	-3.39254	-1.468	-1.45915	eca-miR-125b-5p
20514730	0.120266	0.00236	-3.39254	-1.468	-1.45915	aae-miR-125-5p
20514833	0.120266	0.00236	-3.39254	-1.468	-1.45915	cqu-miR-125-5p
20515011	0.120266	0.00236	-3.39254	-1.468	-1.45915	tgu-miR-125-5p
20516348	0.120266	0.00236	-3.39254	-1.468	-1.45915	nvi-miR-125
20518696	0.120266	0.00236	-3.39254	-1.468	-1.45915	nlo-miR-125
20519165	0.120266	0.00236	-3.39254	-1.468	-1.45915	pma-miR-125-5p
20521246	0.120266	0.00236	-3.39254	-1.468	-1.45915	aca-miR-125b
20522281	0.120266	0.00236	-3.39254	-1.468	-1.45915	ola-miR-125b
20522372	0.120266	0.00236	-3.39254	-1.468	-1.45915	sha-miR-125a
20523050	0.120266	0.00236	-3.39254	-1.468	-1.45915	cgr-miR-125b-5p
20526541	0.120266	0.00236	-3.39254	-1.468	-1.45915	ccr-miR-125b
20528107	0.120266	0.00236	-3.39254	-1.468	-1.45915	ipu-miR-125b
20530139	0.120266	0.00236	-3.39254	-1.468	-1.45915	bbe-miR-125a-5p
20510851	0.466054	0.031	-2.28815	-3.7386	-1.46106	bfl-miR-100-5p
20513339	0.466054	0.031	-2.28815	-3.7386	-1.46106	dpu-miR-100
20513383	0.466054	0.031	-2.28815	-3.7386	-1.46106	isc-miR-100
20524709	0.081691	0.000967	-3.74877	-0.666	-1.46112	mmu-miR-378d
20518794	0.107639	0.00147	-3.58288	-1.0421	-1.4644	hsa-miR-378g
20513623	0.311315	0.0123	-2.70277	-2.9372	-1.46443	mdo-miR-150-5p
20519057	0.049835	0.000346	-4.15245	0.2622	-1.47991	mmu-miR-378b
20500423	0.026405	0.000115	-4.58142	1.2587	-1.49923	hsa-miR-30c-2-3p
20500855	0.026405	0.000115	-4.58142	1.2587	-1.49923	mmu-miR-30c-2-3p
20501391	0.026405	0.000115	-4.58142	1.2587	-1.49923	rno-miR-30c-2-3p
20503091	0.026405	0.000115	-4.58142	1.2587	-1.49923	ssc-miR-30c-3p
20507222	0.026405	0.000115	-4.58142	1.2587	-1.49923	oan-miR-30c-2-3p
20515052	0.026405	0.000115	-4.58142	1.2587	-1.49923	tgu-miR-30c-3p
20521442	0.026405	0.000115	-4.58142	1.2587	-1.49923	aca-miR-30c-3p
20500183	0.454457	0.0279	-2.33741	-3.6475	-1.50817	hsa-miR-100-5p
20501099	0.454457	0.0279	-2.33741	-3.6475	-1.50817	mmu-miR-100-5p
20501417	0.454457	0.0279	-2.33741	-3.6475	-1.50817	rno-miR-100-5p
20501943	0.454457	0.0279	-2.33741	-3.6475	-1.50817	gga-miR-100-5p
20502320	0.454457	0.0279	-2.33741	-3.6475	-1.50817	aga-miR-100
20502695	0.454457	0.0279	-2.33741	-3.6475	-1.50817	dre-miR-100
20503376	0.454457	0.0279	-2.33741	-3.6475	-1.50817	ggo-miR-100
20503377	0.454457	0.0279	-2.33741	-3.6475	-1.50817	age-miR-100
20503378	0.454457	0.0279	-2.33741	-3.6475	-1.50817	ppa-miR-100
20503379	0.454457	0.0279	-2.33741	-3.6475	-1.50817	ppy-miR-100
20503380	0.454457	0.0279	-2.33741	-3.6475	-1.50817	ptr-miR-100
20503381	0.454457	0.0279	-2.33741	-3.6475	-1.50817	mml-miR-100-5p
20503383	0.454457	0.0279	-2.33741	-3.6475	-1.50817	sla-miR-100
20503384	0.454457	0.0279	-2.33741	-3.6475	-1.50817	lla-miR-100
20504081	0.454457	0.0279	-2.33741	-3.6475	-1.50817	fru-miR-100
20504082	0.454457	0.0279	-2.33741	-3.6475	-1.50817	tni-miR-100
20504979	0.454457	0.0279	-2.33741	-3.6475	-1.50817	xtr-miR-100
20505981	0.454457	0.0279	-2.33741	-3.6475	-1.50817	ame-miR-100
20507361	0.454457	0.0279	-2.33741	-3.6475	-1.50817	oan-miR-100-5p
20510549	0.454457	0.0279	-2.33741	-3.6475	-1.50817	bta-miR-100
20510954	0.454457	0.0279	-2.33741	-3.6475	-1.50817	lgi-miR-100
20511005	0.454457	0.0279	-2.33741	-3.6475	-1.50817	sko-miR-100
20513410	0.454457	0.0279	-2.33741	-3.6475	-1.50817	bmo-miR-100
20513882	0.454457	0.0279	-2.33741	-3.6475	-1.50817	eca-miR-100
20514280	0.454457	0.0279	-2.33741	-3.6475	-1.50817	ssc-miR-100
20514584	0.454457	0.0279	-2.33741	-3.6475	-1.50817	bma-miR-100b
20514766	0.454457	0.0279	-2.33741	-3.6475	-1.50817	aae-miR-100
20514865	0.454457	0.0279	-2.33741	-3.6475	-1.50817	cqu-miR-100-5p
20516346	0.454457	0.0279	-2.33741	-3.6475	-1.50817	nvi-miR-100
20519156	0.454457	0.0279	-2.33741	-3.6475	-1.50817	pma-miR-100a-5p
20521226	0.454457	0.0279	-2.33741	-3.6475	-1.50817	aca-miR-100
20523759	0.454457	0.0279	-2.33741	-3.6475	-1.50817	mse-miR-100
20528094	0.454457	0.0279	-2.33741	-3.6475	-1.50817	ipu-miR-100
20530130	0.454457	0.0279	-2.33741	-3.6475	-1.50817	bbe-miR-100-5p
20500308	0.03132	0.000158	-4.45851	0.9728	-1.51209	mmu-miR-152-3p
20500758	0.03132	0.000158	-4.45851	0.9728	-1.51209	hsa-miR-152-3p
20501481	0.03132	0.000158	-4.45851	0.9728	-1.51209	rno-miR-152-3p
20508441	0.03132	0.000158	-4.45851	0.9728	-1.51209	mml-miR-152-3p
20509044	0.03132	0.000158	-4.45851	0.9728	-1.51209	cfa-miR-152
20509402	0.03132	0.000158	-4.45851	0.9728	-1.51209	ptr-miR-152
20514253	0.03132	0.000158	-4.45851	0.9728	-1.51209	ssc-miR-152
20523092	0.03132	0.000158	-4.45851	0.9728	-1.51209	cgr-miR-152-3p
20523406	0.03132	0.000158	-4.45851	0.9728	-1.51209	ggo-miR-152
20523680	0.03132	0.000158	-4.45851	0.9728	-1.51209	ppy-miR-152
20528749	0.03132	0.000158	-4.45851	0.9728	-1.51209	oar-miR-152
20502704	0.123455	0.00244	-3.37798	-1.5003	-1.52267	dre-miR-125c
20526542	0.123455	0.00244	-3.37798	-1.5003	-1.52267	ccr-miR-125c
20528108	0.123455	0.00244	-3.37798	-1.5003	-1.52267	ipu-miR-125c
20502296	0.125416	0.0025	-3.36917	-1.5198	-1.52995	ame-miR-125
20520995	0.465406	0.03	-2.30357	-3.7102	-1.53464	asu-miR-100a-5p
20529171	0.465406	0.03	-2.30357	-3.7102	-1.53464	prd-miR-100-5p
20501994	0.131065	0.00275	-3.3301	-1.6062	-1.53936	dps-miR-10
20502319	0.131065	0.00275	-3.3301	-1.6062	-1.53936	aga-miR-10
20505022	0.131065	0.00275	-3.3301	-1.6062	-1.53936	bmo-miR-10-5p
20505980	0.131065	0.00275	-3.3301	-1.6062	-1.53936	ame-miR-10
20509877	0.131065	0.00275	-3.3301	-1.6062	-1.53936	dan-miR-10
20509951	0.131065	0.00275	-3.3301	-1.6062	-1.53936	der-miR-10
20510003	0.131065	0.00275	-3.3301	-1.6062	-1.53936	dgr-miR-10
20510097	0.131065	0.00275	-3.3301	-1.6062	-1.53936	dmo-miR-10
20510158	0.131065	0.00275	-3.3301	-1.6062	-1.53936	dpe-miR-10
20510189	0.131065	0.00275	-3.3301	-1.6062	-1.53936	dse-miR-10
20510294	0.131065	0.00275	-3.3301	-1.6062	-1.53936	dsi-miR-10
20510369	0.131065	0.00275	-3.3301	-1.6062	-1.53936	dvi-miR-10
20510442	0.131065	0.00275	-3.3301	-1.6062	-1.53936	dwi-miR-10
20510492	0.131065	0.00275	-3.3301	-1.6062	-1.53936	dya-miR-10
20514599	0.131065	0.00275	-3.3301	-1.6062	-1.53936	api-miR-10
20516345	0.131065	0.00275	-3.3301	-1.6062	-1.53936	nvi-miR-10
20518691	0.131065	0.00275	-3.3301	-1.6062	-1.53936	nlo-miR-10
20534293	0.00601	5.66e-06	-5.76472	3.9778	-1.54132		CDBox: HBII-52-5
20519192	0.234781	0.00701	-2.9433	-2.4409	-1.54624	pma-miR-143-3p
20523684	0.05081	0.000355	-4.14332	0.2411	-1.54755	ppy-miR-378d
20534284	0.019479	5.71e-05	-4.85523	1.8949	-1.55216		CDBox: HBII-52-3
20518936	0.027196	0.000121	-4.56338	1.2167	-1.55371	hsa-miR-378i
20510982	0.482913	0.0374	-2.20088	-3.897	-1.56095	nve-miR-100-5p
20515253	0.482913	0.0374	-2.20088	-3.897	-1.56095	api-miR-100
20516535	0.045063	0.000286	-4.2275	0.4361	-1.56405	ppy-miR-378a
20534277	0.001472	6.9e-07	-6.61688	5.8487	-1.56723		CDBox: HBII-52-34
20501279	0.174188	0.0042	-3.15702	-1.9846	-1.56791	hsa-miR-342-5p
20508534	0.174188	0.0042	-3.15702	-1.9846	-1.56791	mml-miR-342-5p
20516511	0.174188	0.0042	-3.15702	-1.9846	-1.56791	ppy-miR-342-5p
20521515	0.482913	0.037	-2.20636	-3.8872	-1.571	aca-miR-99b-5p
20528243	0.045063	0.00029	-4.22198	0.4233	-1.58002	ipu-miR-99b
20500297	0.060127	0.000553	-3.96892	-0.1616	-1.59901	mmu-miR-145a-5p
20500755	0.060127	0.000553	-3.96892	-0.1616	-1.59901	hsa-miR-145-5p
20501474	0.060127	0.000553	-3.96892	-0.1616	-1.59901	rno-miR-145-5p
20504811	0.060127	0.000553	-3.96892	-0.1616	-1.59901	bta-miR-145
20505444	0.060127	0.000553	-3.96892	-0.1616	-1.59901	mdo-miR-145-5p
20511259	0.060127	0.000553	-3.96892	-0.1616	-1.59901	cfa-miR-145
20513966	0.060127	0.000553	-3.96892	-0.1616	-1.59901	eca-miR-145
20519195	0.060127	0.000553	-3.96892	-0.1616	-1.59901	pma-miR-145-5p
20528131	0.060127	0.000553	-3.96892	-0.1616	-1.59901	ipu-miR-145
20503040	0.06392	0.000665	-3.89639	-0.3284	-1.61032	ssc-miR-145-5p
20503211	0.06392	0.000665	-3.89639	-0.3284	-1.61032	mml-miR-145-5p
20503213	0.06392	0.000665	-3.89639	-0.3284	-1.61032	ptr-miR-145
20503214	0.06392	0.000665	-3.89639	-0.3284	-1.61032	ggo-miR-145
20503215	0.06392	0.000665	-3.89639	-0.3284	-1.61032	ppy-miR-145
20503216	0.06392	0.000665	-3.89639	-0.3284	-1.61032	mne-miR-145
20504985	0.06392	0.000665	-3.89639	-0.3284	-1.61032	xtr-miR-145
20500303	0.245822	0.00793	-2.89099	-2.5505	-1.6107	mmu-miR-150-5p
20500782	0.245822	0.00793	-2.89099	-2.5505	-1.6107	hsa-miR-150-5p
20501478	0.245822	0.00793	-2.89099	-2.5505	-1.6107	rno-miR-150-5p
20508436	0.245822	0.00793	-2.89099	-2.5505	-1.6107	mml-miR-150-5p
20508907	0.245822	0.00793	-2.89099	-2.5505	-1.6107	cfa-miR-150
20509400	0.245822	0.00793	-2.89099	-2.5505	-1.6107	ptr-miR-150
20513913	0.245822	0.00793	-2.89099	-2.5505	-1.6107	eca-miR-150
20516444	0.245822	0.00793	-2.89099	-2.5505	-1.6107	ppy-miR-150
20521301	0.245822	0.00793	-2.89099	-2.5505	-1.6107	aca-miR-150-5p
20523524	0.245822	0.00793	-2.89099	-2.5505	-1.6107	ggo-miR-150
20524908	0.245822	0.00793	-2.89099	-2.5505	-1.6107	ssc-miR-150
20528748	0.245822	0.00793	-2.89099	-2.5505	-1.6107	oar-miR-150
20508152	0.170965	0.00409	-3.16717	-1.9626	-1.61895	gga-miR-199b
20522380	0.019479	2.99e-05	-5.10812	2.4802	-1.62131	sha-miR-125b
20505655	0.233039	0.00676	-2.95869	-2.4085	-1.63862	bta-miR-195
20508998	0.233039	0.00676	-2.95869	-2.4085	-1.63862	cfa-miR-195
20523136	0.233039	0.00676	-2.95869	-2.4085	-1.63862	cgr-miR-195
20504901	0.302509	0.0116	-2.72766	-2.8868	-1.64181	xtr-miR-150
20507405	0.302509	0.0116	-2.72766	-2.8868	-1.64181	oan-miR-150-5p
20505408	0.469166	0.0321	-2.27227	-3.7677	-1.64326	mdo-miR-100-5p
20515026	0.469166	0.0321	-2.27227	-3.7677	-1.64326	tgu-miR-100-5p
20522370	0.469166	0.0321	-2.27227	-3.7677	-1.64326	sha-miR-100
20523033	0.469166	0.0321	-2.27227	-3.7677	-1.64326	cgr-miR-100-5p
20526532	0.469166	0.0321	-2.27227	-3.7677	-1.64326	ccr-miR-100
20502122	0.118678	0.00172	-3.51869	-1.1864	-1.64627	hsa-miR-422a
20509499	0.118678	0.00172	-3.51869	-1.1864	-1.64627	ptr-miR-422a
20522385	0.148739	0.0034	-3.24311	-1.7973	-1.66718	sha-miR-130b
20503809	0.1928	0.00503	-3.08182	-2.1466	-1.66883	hsa-miR-497-5p
20508646	0.1928	0.00503	-3.08182	-2.1466	-1.66883	mml-miR-497-5p
20508997	0.1928	0.00503	-3.08182	-2.1466	-1.66883	cfa-miR-497
20513644	0.1928	0.00503	-3.08182	-2.1466	-1.66883	mdo-miR-497-5p
20513945	0.1928	0.00503	-3.08182	-2.1466	-1.66883	eca-miR-497
20514298	0.1928	0.00503	-3.08182	-2.1466	-1.66883	ssc-miR-497
20516585	0.1928	0.00503	-3.08182	-2.1466	-1.66883	ppy-miR-497
20522392	0.1928	0.00503	-3.08182	-2.1466	-1.66883	sha-miR-497
20504804	0.06392	0.000649	-3.90629	-0.3056	-1.6703	bta-miR-99a-5p
20507500	0.06392	0.000649	-3.90629	-0.3056	-1.6703	oan-miR-99-5p
20508974	0.06392	0.000649	-3.90629	-0.3056	-1.6703	cfa-miR-99a
20515057	0.06392	0.000649	-3.90629	-0.3056	-1.6703	tgu-miR-99-5p
20523323	0.06392	0.000649	-3.90629	-0.3056	-1.6703	cgr-miR-99a-5p
20526664	0.06392	0.000649	-3.90629	-0.3056	-1.6703	ccr-miR-99
20502126	0.019479	4.99e-05	-4.90758	2.0163	-1.67111	hsa-miR-424-3p
20509051	0.019479	4.99e-05	-4.90758	2.0163	-1.67111	cfa-miR-424
20513334	0.019479	4.99e-05	-4.90758	2.0163	-1.67111	bta-miR-424-3p
20514292	0.019479	4.99e-05	-4.90758	2.0163	-1.67111	ssc-miR-424-3p
20500471	0.054357	0.000425	-4.07272	0.0778	-1.67193	hsa-miR-214-5p
20501110	0.054357	0.000425	-4.07272	0.0778	-1.67193	mmu-miR-214-5p
20503522	0.054357	0.000425	-4.07272	0.0778	-1.67193	mml-miR-214-5p
20505467	0.054357	0.000425	-4.07272	0.0778	-1.67193	mdo-miR-214-5p
20515199	0.054357	0.000425	-4.07272	0.0778	-1.67193	tgu-miR-214-5p
20521388	0.054357	0.000425	-4.07272	0.0778	-1.67193	aca-miR-214-5p
20523158	0.054357	0.000425	-4.07272	0.0778	-1.67193	cgr-miR-214-5p
20500181	0.045063	0.000299	-4.20965	0.3947	-1.67901	hsa-miR-99a-5p
20500253	0.045063	0.000299	-4.20965	0.3947	-1.67901	mmu-miR-99a-5p
20501413	0.045063	0.000299	-4.20965	0.3947	-1.67901	rno-miR-99a-5p
20501810	0.045063	0.000299	-4.20965	0.3947	-1.67901	gga-miR-99a-5p
20502694	0.045063	0.000299	-4.20965	0.3947	-1.67901	dre-miR-99
20503368	0.045063	0.000299	-4.20965	0.3947	-1.67901	mml-miR-99a-5p
20503370	0.045063	0.000299	-4.20965	0.3947	-1.67901	ptr-miR-99a
20503371	0.045063	0.000299	-4.20965	0.3947	-1.67901	ggo-miR-99a
20503372	0.045063	0.000299	-4.20965	0.3947	-1.67901	ppy-miR-99a
20503373	0.045063	0.000299	-4.20965	0.3947	-1.67901	lla-miR-99a
20503374	0.045063	0.000299	-4.20965	0.3947	-1.67901	mne-miR-99a
20503375	0.045063	0.000299	-4.20965	0.3947	-1.67901	ppa-miR-99a
20504877	0.045063	0.000299	-4.20965	0.3947	-1.67901	xtr-miR-99
20514087	0.045063	0.000299	-4.20965	0.3947	-1.67901	eca-miR-99a
20514263	0.045063	0.000299	-4.20965	0.3947	-1.67901	ssc-miR-99a
20521513	0.045063	0.000299	-4.20965	0.3947	-1.67901	aca-miR-99a-5p
20528242	0.045063	0.000299	-4.20965	0.3947	-1.67901	ipu-miR-99a
20500272	0.120266	0.00229	-3.40441	-1.4416	-1.68218	mmu-miR-130a-3p
20500735	0.120266	0.00229	-3.40441	-1.4416	-1.68218	hsa-miR-130a-3p
20501446	0.120266	0.00229	-3.40441	-1.4416	-1.68218	rno-miR-130a-3p
20502710	0.120266	0.00229	-3.40441	-1.4416	-1.68218	dre-miR-130a
20504886	0.120266	0.00229	-3.40441	-1.4416	-1.68218	xtr-miR-130a
20507475	0.120266	0.00229	-3.40441	-1.4416	-1.68218	oan-miR-130b-3p
20508310	0.120266	0.00229	-3.40441	-1.4416	-1.68218	gga-miR-130c-3p
20508937	0.120266	0.00229	-3.40441	-1.4416	-1.68218	cfa-miR-130a
20509095	0.120266	0.00229	-3.40441	-1.4416	-1.68218	ssc-miR-130a
20509381	0.120266	0.00229	-3.40441	-1.4416	-1.68218	ptr-miR-130a
20510557	0.120266	0.00229	-3.40441	-1.4416	-1.68218	bta-miR-130a
20513949	0.120266	0.00229	-3.40441	-1.4416	-1.68218	eca-miR-130a
20515160	0.120266	0.00229	-3.40441	-1.4416	-1.68218	tgu-miR-130c-3p
20516423	0.120266	0.00229	-3.40441	-1.4416	-1.68218	ppy-miR-130a
20523062	0.120266	0.00229	-3.40441	-1.4416	-1.68218	cgr-miR-130a-3p
20526547	0.120266	0.00229	-3.40441	-1.4416	-1.68218	ccr-miR-130a
20527167	0.120266	0.00229	-3.40441	-1.4416	-1.68218	mdo-miR-130c-3p
20503179	0.142972	0.00315	-3.27439	-1.7287	-1.70071	mml-miR-130a-3p
20503180	0.142972	0.00315	-3.27439	-1.7287	-1.70071	ggo-miR-130a
20503181	0.142972	0.00315	-3.27439	-1.7287	-1.70071	mne-miR-130a
20503182	0.142972	0.00315	-3.27439	-1.7287	-1.70071	ppa-miR-130a
20505140	0.245348	0.00774	-2.90135	-2.5289	-1.70373	bta-miR-150
20505401	0.093415	0.00114	-3.68167	-0.8186	-1.71735	mdo-miR-30a-3p
20500391	0.246526	0.00807	-2.88389	-2.5653	-1.72794	mmu-miR-195a-5p
20500798	0.246526	0.00807	-2.88389	-2.5653	-1.72794	hsa-miR-195-5p
20501512	0.246526	0.00807	-2.88389	-2.5653	-1.72794	rno-miR-195-5p
20503268	0.246526	0.00807	-2.88389	-2.5653	-1.72794	ggo-miR-195
20503269	0.246526	0.00807	-2.88389	-2.5653	-1.72794	ppa-miR-195
20508464	0.246526	0.00807	-2.88389	-2.5653	-1.72794	mml-miR-195-5p
20509416	0.246526	0.00807	-2.88389	-2.5653	-1.72794	ptr-miR-195
20513929	0.246526	0.00807	-2.88389	-2.5653	-1.72794	eca-miR-195
20514301	0.246526	0.00807	-2.88389	-2.5653	-1.72794	ssc-miR-195
20516460	0.246526	0.00807	-2.88389	-2.5653	-1.72794	ppy-miR-195
20528778	0.048827	0.000338	-4.16199	0.2843	-1.72948	oar-miR-99a
20521836	0.344672	0.0156	-2.60009	-3.1426	-1.73165	hsa-miR-5589-5p
20502736	0.06392	0.000704	-3.87436	-0.3789	-1.7337	dre-miR-152
20500767	0.06392	0.00065	-3.90541	-0.3076	-1.76327	hsa-miR-125b-2-3p
20523051	0.06392	0.00065	-3.90541	-0.3076	-1.76327	cgr-miR-125b-3p
20502731	0.06392	0.000637	-3.91352	-0.289	-1.76351	dre-miR-145
20521290	0.06392	0.000637	-3.91352	-0.289	-1.76351	aca-miR-145-5p
20522088	0.076611	0.000864	-3.79308	-0.5649	-1.76859	tur-miR-10-5p
20505422	0.013246	1.75e-05	-5.31707	2.9608	-1.77979	mdo-miR-125b-1-3p
20521257	0.119923	0.00183	-3.4945	-1.2407	-1.78353	aca-miR-130a-3p
20502047	0.119923	0.00183	-3.49415	-1.2414	-1.811	dre-miR-10a-5p
20507436	0.119923	0.00183	-3.49415	-1.2414	-1.811	oan-miR-10a-5p
20508307	0.119923	0.00183	-3.49415	-1.2414	-1.811	gga-miR-10a-5p
20509043	0.119923	0.00183	-3.49415	-1.2414	-1.811	cfa-miR-10a
20509721	0.119923	0.00183	-3.49415	-1.2414	-1.811	tca-miR-10-5p
20510940	0.119923	0.00183	-3.49415	-1.2414	-1.811	lgi-miR-10
20511573	0.119923	0.00183	-3.49415	-1.2414	-1.811	lmi-miR-10-5p
20513338	0.119923	0.00183	-3.49415	-1.2414	-1.811	dpu-miR-10
20513382	0.119923	0.00183	-3.49415	-1.2414	-1.811	isc-miR-10
20514249	0.119923	0.00183	-3.49415	-1.2414	-1.811	ssc-miR-10a-5p
20523042	0.119923	0.00183	-3.49415	-1.2414	-1.811	cgr-miR-10a-5p
20528100	0.119923	0.00183	-3.49415	-1.2414	-1.811	ipu-miR-10a
20530132	0.119923	0.00183	-3.49415	-1.2414	-1.811	bbe-miR-10a-5p
20502446	0.311315	0.0123	-2.7017	-2.9393	-1.83404	hsa-miR-451a
20502447	0.311315	0.0123	-2.7017	-2.9393	-1.83404	mmu-miR-451a
20502448	0.311315	0.0123	-2.7017	-2.9393	-1.83404	rno-miR-451-5p
20502450	0.311315	0.0123	-2.7017	-2.9393	-1.83404	dre-miR-451
20505003	0.311315	0.0123	-2.7017	-2.9393	-1.83404	xtr-miR-451
20508614	0.311315	0.0123	-2.7017	-2.9393	-1.83404	mml-miR-451
20509511	0.311315	0.0123	-2.7017	-2.9393	-1.83404	ptr-miR-451
20511265	0.311315	0.0123	-2.7017	-2.9393	-1.83404	cfa-miR-451
20516563	0.311315	0.0123	-2.7017	-2.9393	-1.83404	ppy-miR-451
20518657	0.311315	0.0123	-2.7017	-2.9393	-1.83404	ssc-miR-451
20521477	0.311315	0.0123	-2.7017	-2.9393	-1.83404	aca-miR-451-5p
20504584	0.043983	0.000245	-4.28717	0.5746	-1.90315	hsa-miR-378d
20534258	0.001472	6.65e-07	-6.63261	5.8823	-1.91501		CDBox: HBII-52-15
20501436	0.109394	0.00153	-3.56684	-1.0782	-1.91883	rno-miR-125b-2-3p
20501815	0.109394	0.00153	-3.56684	-1.0782	-1.91883	gga-miR-125b-3p
20503229	0.109394	0.00153	-3.56684	-1.0782	-1.91883	mml-miR-125b-2-3p
20515012	0.109394	0.00153	-3.56684	-1.0782	-1.91883	tgu-miR-125-1-3p
20511041	0.154265	0.00361	-3.21864	-1.8507	-1.93466	spu-miR-10
20505062	0.260073	0.00895	-2.83975	-2.657	-1.94531	gga-miR-451
20507211	0.260073	0.00895	-2.83975	-2.657	-1.94531	oan-miR-451
20510659	0.260073	0.00895	-2.83975	-2.657	-1.94531	bta-miR-451
20515074	0.260073	0.00895	-2.83975	-2.657	-1.94531	tgu-miR-451
20534505	0.000199	6.03e-08	-7.65092	7.9757	-1.95291	hsa-mir-139
20534762	0.000199	6.03e-08	-7.65092	7.9757	-1.95291	mmu-mir-139
20535003	0.000199	6.03e-08	-7.65092	7.9757	-1.95291	rno-mir-139
20503105	0.145467	0.00326	-3.26017	-1.7599	-1.95472	hsa-miR-486-5p
20504161	0.145467	0.00326	-3.26017	-1.7599	-1.95472	mmu-miR-486-5p
20508625	0.145467	0.00326	-3.26017	-1.7599	-1.95472	mml-miR-486-5p
20509518	0.145467	0.00326	-3.26017	-1.7599	-1.95472	ptr-miR-486
20510665	0.145467	0.00326	-3.26017	-1.7599	-1.95472	bta-miR-486
20514089	0.145467	0.00326	-3.26017	-1.7599	-1.95472	eca-miR-486-5p
20514252	0.145467	0.00326	-3.26017	-1.7599	-1.95472	ssc-miR-486
20515484	0.145467	0.00326	-3.26017	-1.7599	-1.95472	mmu-miR-3107-5p
20516571	0.145467	0.00326	-3.26017	-1.7599	-1.95472	ppy-miR-486-5p
20523274	0.145467	0.00326	-3.26017	-1.7599	-1.95472	cgr-miR-486-5p
20523456	0.145467	0.00326	-3.26017	-1.7599	-1.95472	ggo-miR-486
20500163	0.06392	0.000703	-3.87442	-0.3788	-1.9626	hsa-miR-30a-3p
20500250	0.06392	0.000703	-3.87442	-0.3788	-1.9626	mmu-miR-30a-3p
20501390	0.06392	0.000703	-3.87442	-0.3788	-1.9626	rno-miR-30a-3p
20501867	0.06392	0.000703	-3.87442	-0.3788	-1.9626	gga-miR-30a-3p
20502689	0.06392	0.000703	-3.87442	-0.3788	-1.9626	dre-miR-30e-3p
20503326	0.06392	0.000703	-3.87442	-0.3788	-1.9626	mml-miR-30a-3p
20503328	0.06392	0.000703	-3.87442	-0.3788	-1.9626	ptr-miR-30a-3p
20503330	0.06392	0.000703	-3.87442	-0.3788	-1.9626	ggo-miR-30a-3p
20503332	0.06392	0.000703	-3.87442	-0.3788	-1.9626	ppy-miR-30a-3p
20503334	0.06392	0.000703	-3.87442	-0.3788	-1.9626	ppa-miR-30a-3p
20507224	0.06392	0.000703	-3.87442	-0.3788	-1.9626	oan-miR-30a-3p
20511624	0.06392	0.000703	-3.87442	-0.3788	-1.9626	ssc-miR-30a-3p
20521438	0.06392	0.000703	-3.87442	-0.3788	-1.9626	aca-miR-30a-3p
20523202	0.06392	0.000703	-3.87442	-0.3788	-1.9626	cgr-miR-30a-3p
20528210	0.06392	0.000703	-3.87442	-0.3788	-1.9626	ipu-miR-30e
20534289	0.000901	2.98e-07	-6.96636	6.5863	-2.01007		CDBox: HBII-52-44
20521837	0.272943	0.00975	-2.80291	-2.733	-2.06986	hsa-miR-5589-3p
20500438	0.06392	0.000688	-3.88295	-0.3592	-2.21227	hsa-miR-10a-5p
20501087	0.06392	0.000688	-3.88295	-0.3592	-2.21227	mmu-miR-10a-5p
20501334	0.06392	0.000688	-3.88295	-0.3592	-2.21227	rno-miR-10a-5p
20503451	0.06392	0.000688	-3.88295	-0.3592	-2.21227	ggo-miR-10a
20503452	0.06392	0.000688	-3.88295	-0.3592	-2.21227	ppy-miR-10a
20503453	0.06392	0.000688	-3.88295	-0.3592	-2.21227	sla-miR-10a
20503454	0.06392	0.000688	-3.88295	-0.3592	-2.21227	age-miR-10a
20503455	0.06392	0.000688	-3.88295	-0.3592	-2.21227	ppa-miR-10a
20504852	0.06392	0.000688	-3.88295	-0.3592	-2.21227	xtr-miR-10a
20505078	0.06392	0.000688	-3.88295	-0.3592	-2.21227	bta-miR-10a
20505392	0.06392	0.000688	-3.88295	-0.3592	-2.21227	mdo-miR-10a-5p
20508348	0.06392	0.000688	-3.88295	-0.3592	-2.21227	mml-miR-10a-5p
20509306	0.06392	0.000688	-3.88295	-0.3592	-2.21227	ptr-miR-10a
20510830	0.06392	0.000688	-3.88295	-0.3592	-2.21227	bfl-miR-10a-5p
20510990	0.06392	0.000688	-3.88295	-0.3592	-2.21227	sko-miR-10
20513921	0.06392	0.000688	-3.88295	-0.3592	-2.21227	eca-miR-10a
20521234	0.06392	0.000688	-3.88295	-0.3592	-2.21227	aca-miR-10a-5p
20534285	0.008323	9.64e-06	-5.55293	3.499	-2.21771		CDBox: HBII-52-40
20508595	0.012268	1.59e-05	-5.35552	3.0489	-2.24692	mml-miR-424-3p
20505480	0.120266	0.00203	-3.45174	-1.3362	-2.26842	mdo-miR-375
20510639	0.120266	0.00203	-3.45174	-1.3362	-2.26842	bta-miR-375
20501237	0.147634	0.00337	-3.24665	-1.7895	-2.26908	hsa-miR-375
20501255	0.147634	0.00337	-3.24665	-1.7895	-2.26908	mmu-miR-375-3p
20506517	0.147634	0.00337	-3.24665	-1.7895	-2.26908	rno-miR-375-3p
20508561	0.147634	0.00337	-3.24665	-1.7895	-2.26908	mml-miR-375
20509483	0.147634	0.00337	-3.24665	-1.7895	-2.26908	ptr-miR-375
20511266	0.147634	0.00337	-3.24665	-1.7895	-2.26908	cfa-miR-375
20516530	0.147634	0.00337	-3.24665	-1.7895	-2.26908	ppy-miR-375
20523496	0.147634	0.00337	-3.24665	-1.7895	-2.26908	ggo-miR-375
20534275	0.001264	4.65e-07	-6.78111	6.1976	-2.32325		CDBox: HBII-52-32
20501102	0.007817	8.84e-06	-5.5873	3.577	-2.38133	mmu-miR-139-3p
20501465	0.007817	8.84e-06	-5.5873	3.577	-2.38133	rno-miR-139-3p
20534259	0.003492	2.1e-06	-6.16267	4.8633	-2.38601		CDBox: HBII-52-16
20534256	0.008895	1.07e-05	-5.51178	3.4055	-2.39426		CDBox: HBII-52-13
20503100	0.287661	0.0107	-2.76502	-2.8107	-2.43255	hsa-miR-483-5p
20523498	0.287661	0.0107	-2.76502	-2.8107	-2.43255	ggo-miR-483
20508805	0.2441	0.00767	-2.90521	-2.5208	-2.45345	mml-miR-675-3p
20534264	0.002411	1.2e-06	-6.39076	5.3617	-2.52812		CDBox: HBII-52-20
20508416	0.00601	6.3e-06	-5.72175	3.881	-2.5781	mml-miR-139-3p
20509391	0.00601	6.3e-06	-5.72175	3.881	-2.5781	ptr-miR-139
20513886	0.00601	6.3e-06	-5.72175	3.881	-2.5781	eca-miR-139-3p
20516432	0.00601	6.3e-06	-5.72175	3.881	-2.5781	ppy-miR-139-3p
20534266	0.004054	3.13e-06	-6.00158	4.5072	-2.70566		CDBox: HBII-52-22
20500472	0.107639	0.00149	-3.57727	-1.0547	-2.86056	hsa-miR-214-3p
20501111	0.107639	0.00149	-3.57727	-1.0547	-2.86056	mmu-miR-214-3p
20505118	0.107639	0.00149	-3.57727	-1.0547	-2.86056	bta-miR-214
20507487	0.107639	0.00149	-3.57727	-1.0547	-2.86056	oan-miR-214-3p
20511243	0.107639	0.00149	-3.57727	-1.0547	-2.86056	cfa-miR-214
20513865	0.107639	0.00149	-3.57727	-1.0547	-2.86056	eca-miR-214
20515200	0.107639	0.00149	-3.57727	-1.0547	-2.86056	tgu-miR-214-3p
20521389	0.107639	0.00149	-3.57727	-1.0547	-2.86056	aca-miR-214-3p
20528012	0.107639	0.00149	-3.57727	-1.0547	-2.86056	aja-miR-214
20501541	0.107639	0.00146	-3.58496	-1.0374	-2.86856	rno-miR-214-3p
20502067	0.107639	0.00146	-3.58496	-1.0374	-2.86856	dre-miR-214
20503069	0.107639	0.00146	-3.58496	-1.0374	-2.86856	ssc-miR-214
20503517	0.107639	0.00146	-3.58496	-1.0374	-2.86856	ggo-miR-214
20503518	0.107639	0.00146	-3.58496	-1.0374	-2.86856	age-miR-214
20503519	0.107639	0.00146	-3.58496	-1.0374	-2.86856	ppa-miR-214
20503520	0.107639	0.00146	-3.58496	-1.0374	-2.86856	ppy-miR-214
20503521	0.107639	0.00146	-3.58496	-1.0374	-2.86856	ptr-miR-214
20503523	0.107639	0.00146	-3.58496	-1.0374	-2.86856	mml-miR-214-3p
20503524	0.107639	0.00146	-3.58496	-1.0374	-2.86856	sla-miR-214
20503525	0.107639	0.00146	-3.58496	-1.0374	-2.86856	mne-miR-214
20504045	0.107639	0.00146	-3.58496	-1.0374	-2.86856	fru-miR-214
20504046	0.107639	0.00146	-3.58496	-1.0374	-2.86856	tni-miR-214
20504923	0.107639	0.00146	-3.58496	-1.0374	-2.86856	xtr-miR-214
20505468	0.107639	0.00146	-3.58496	-1.0374	-2.86856	mdo-miR-214-3p
20509086	0.107639	0.00146	-3.58496	-1.0374	-2.86856	gga-miR-214
20528176	0.119923	0.00177	-3.50693	-1.2128	-2.88314	ipu-miR-214
20508058	0.092864	0.00112	-3.69057	-0.7984	-2.89978	gga-miR-1623
20500433	0.003492	2.12e-06	-6.15868	4.8546	-2.93516	hsa-miR-139-3p
20503082	0.003492	2.12e-06	-6.15868	4.8546	-2.93516	ssc-miR-139-3p
20523073	0.003492	2.12e-06	-6.15868	4.8546	-2.93516	cgr-miR-139-3p
20534254	0.004054	3.69e-06	-5.93525	4.3596	-2.978		CDBox: HBII-52-11
20534271	0.004054	3.69e-06	-5.93525	4.3596	-2.978		CDBox: HBII-52-29
20534279	0.004054	3.69e-06	-5.93525	4.3596	-2.978		CDBox: HBII-52-36
20534288	0.004054	3.69e-06	-5.93525	4.3596	-2.978		CDBox: HBII-52-43
20534255	0.004054	3.5e-06	-5.95692	4.4079	-2.9894		CDBox: HBII-52-12
20534297	0.004054	3.5e-06	-5.95692	4.4079	-2.9894		CDBox: HBII-52-9
20508951	0.004054	3.58e-06	-5.94699	4.3858	-2.99862	cfa-miR-139
20534270	0.004054	2.73e-06	-6.05717	4.6305	-3.00734		CDBox: HBII-52-26
20501893	0.029726	0.000141	-4.50301	1.0763	-3.06848	gga-miR-199-3p
20512356	0.029726	0.000141	-4.50301	1.0763	-3.06848	bta-miR-199c
20527228	0.019179	2.7e-05	-5.14713	2.5701	-3.06911	mdo-miR-199b-3-5p
20507854	0.019479	4.77e-05	-4.92562	2.0581	-3.13924	cin-miR-199-3p
20521351	0.011395	1.45e-05	-5.39302	3.1347	-3.16014	aca-miR-199a-5p
20523159	0.043307	0.000234	-4.306	0.6183	-3.24984	cgr-miR-214-3p
20526606	0.043307	0.000234	-4.306	0.6183	-3.24984	ccr-miR-214
20522293	0.019479	6.75e-05	-4.78988	1.7432	-3.32616	ola-miR-214
20501101	0.000156	3.43e-08	-7.8987	8.4598	-3.39582	mmu-miR-139-5p
20501464	0.000156	3.43e-08	-7.8987	8.4598	-3.39582	rno-miR-139-5p
20503081	0.000156	3.43e-08	-7.8987	8.4598	-3.39582	ssc-miR-139-5p
20508415	0.000156	3.43e-08	-7.8987	8.4598	-3.39582	mml-miR-139-5p
20513885	0.000156	3.43e-08	-7.8987	8.4598	-3.39582	eca-miR-139-5p
20516431	0.000156	3.43e-08	-7.8987	8.4598	-3.39582	ppy-miR-139-5p
20523072	0.000156	3.43e-08	-7.8987	8.4598	-3.39582	cgr-miR-139-5p
20523413	0.000156	3.43e-08	-7.8987	8.4598	-3.39582	ggo-miR-139
20519225	0.019479	4.68e-05	-4.93256	2.0742	-3.53921	pma-miR-199a-3p
20519227	0.019479	4.68e-05	-4.93256	2.0742	-3.53921	pma-miR-199b-3p
20500397	0.019479	5.98e-05	-4.83738	1.8535	-3.59489	mmu-miR-199a-5p
20500399	0.019479	5.98e-05	-4.83738	1.8535	-3.59489	hsa-miR-199a-5p
20501516	0.019479	5.98e-05	-4.83738	1.8535	-3.59489	rno-miR-199a-5p
20501892	0.019479	5.98e-05	-4.83738	1.8535	-3.59489	gga-miR-199-5p
20502058	0.019479	5.98e-05	-4.83738	1.8535	-3.59489	dre-miR-199-5p
20503494	0.019479	5.98e-05	-4.83738	1.8535	-3.59489	ggo-miR-199a
20503495	0.019479	5.98e-05	-4.83738	1.8535	-3.59489	ppa-miR-199a
20503496	0.019479	5.98e-05	-4.83738	1.8535	-3.59489	ppy-miR-199a
20503497	0.019479	5.98e-05	-4.83738	1.8535	-3.59489	ptr-miR-199a-5p
20503498	0.019479	5.98e-05	-4.83738	1.8535	-3.59489	mml-miR-199a
20503499	0.019479	5.98e-05	-4.83738	1.8535	-3.59489	sla-miR-199a
20503500	0.019479	5.98e-05	-4.83738	1.8535	-3.59489	lla-miR-199a
20503501	0.019479	5.98e-05	-4.83738	1.8535	-3.59489	mne-miR-199a
20503976	0.019479	5.98e-05	-4.83738	1.8535	-3.59489	fru-miR-199
20503977	0.019479	5.98e-05	-4.83738	1.8535	-3.59489	tni-miR-199
20504913	0.019479	5.98e-05	-4.83738	1.8535	-3.59489	xtr-miR-199a-5p
20508471	0.019479	5.98e-05	-4.83738	1.8535	-3.59489	mml-miR-199a-5p
20513862	0.019479	5.98e-05	-4.83738	1.8535	-3.59489	eca-miR-199a-5p
20514237	0.019479	5.98e-05	-4.83738	1.8535	-3.59489	ssc-miR-199a-5p
20516462	0.019479	5.98e-05	-4.83738	1.8535	-3.59489	ppy-miR-199a-5p
20519224	0.019479	5.98e-05	-4.83738	1.8535	-3.59489	pma-miR-199a-5p
20526592	0.019479	5.98e-05	-4.83738	1.8535	-3.59489	ccr-miR-199-5p
20528159	0.019479	5.98e-05	-4.83738	1.8535	-3.59489	ipu-miR-199a-5p
20529075	0.019479	5.98e-05	-4.83738	1.8535	-3.59489	hhi-miR-199a
20504813	0.019479	4.64e-05	-4.93639	2.0831	-3.60703	bta-miR-199a-5p
20507488	0.019479	4.64e-05	-4.93639	2.0831	-3.60703	oan-miR-199-5p
20515147	0.019479	4.64e-05	-4.93639	2.0831	-3.60703	tgu-miR-199-5p
20522191	0.019479	4.64e-05	-4.93639	2.0831	-3.60703	ola-miR-199a-5p
20524985	0.019479	4.64e-05	-4.93639	2.0831	-3.60703	pol-miR-199a-5p
20502059	0.019479	4.9e-05	-4.9153	2.0342	-3.61798	dre-miR-199-3p
20504914	0.019479	4.9e-05	-4.9153	2.0342	-3.61798	xtr-miR-199a-3p
20509098	0.019479	4.9e-05	-4.9153	2.0342	-3.61798	ssc-miR-199b-3p
20500432	0.001264	5.23e-07	-6.73178	6.0932	-3.68697	hsa-miR-139-5p
20505080	0.001264	5.23e-07	-6.73178	6.0932	-3.68697	bta-miR-139
20505462	0.019479	6.08e-05	-4.83055	1.8377	-3.74128	mdo-miR-199b-3p
20507489	0.019479	6.08e-05	-4.83055	1.8377	-3.74128	oan-miR-199-3p
20508948	0.019479	6.08e-05	-4.83055	1.8377	-3.74128	cfa-miR-199
20515148	0.019479	6.08e-05	-4.83055	1.8377	-3.74128	tgu-miR-199-3p
20522355	0.019479	6.08e-05	-4.83055	1.8377	-3.74128	sha-miR-199a
20523144	0.019479	6.08e-05	-4.83055	1.8377	-3.74128	cgr-miR-199a-3p
20526593	0.019479	6.08e-05	-4.83055	1.8377	-3.74128	ccr-miR-199-3p
20528160	0.019479	6.08e-05	-4.83055	1.8377	-3.74128	ipu-miR-199a-3p
20528754	0.019479	6.08e-05	-4.83055	1.8377	-3.74128	oar-miR-199a-3p
20527199	0.019179	2.65e-05	-5.15577	2.59	-3.75889	mdo-miR-199b-2-5p
20500398	0.019479	6.77e-05	-4.78883	1.7408	-3.80462	mmu-miR-199a-3p
20500400	0.019479	6.77e-05	-4.78883	1.7408	-3.80462	hsa-miR-199a-3p
20500458	0.019479	6.77e-05	-4.78883	1.7408	-3.80462	hsa-miR-199b-3p
20501136	0.019479	6.77e-05	-4.78883	1.7408	-3.80462	mmu-miR-199b-3p
20501517	0.019479	6.77e-05	-4.78883	1.7408	-3.80462	rno-miR-199a-3p
20504814	0.019479	6.77e-05	-4.78883	1.7408	-3.80462	bta-miR-199a-3p
20508472	0.019479	6.77e-05	-4.78883	1.7408	-3.80462	mml-miR-199a-3p
20509418	0.019479	6.77e-05	-4.78883	1.7408	-3.80462	ptr-miR-199a-3p
20509419	0.019479	6.77e-05	-4.78883	1.7408	-3.80462	ptr-miR-199b
20513863	0.019479	6.77e-05	-4.78883	1.7408	-3.80462	eca-miR-199a-3p
20514082	0.019479	6.77e-05	-4.78883	1.7408	-3.80462	eca-miR-199b-3p
20514238	0.019479	6.77e-05	-4.78883	1.7408	-3.80462	ssc-miR-199a-3p
20516463	0.019479	6.77e-05	-4.78883	1.7408	-3.80462	ppy-miR-199a-3p
20522192	0.019479	6.77e-05	-4.78883	1.7408	-3.80462	ola-miR-199a-3p
20524986	0.019479	6.77e-05	-4.78883	1.7408	-3.80462	pol-miR-199a-3p
