# Supplementary material for: Circular RNA hsa_circ_101555 promotes hepatocellular carcinoma cell proliferation and migration by sponging miR-145-5p and regulating CDCA3 expression
Source: Cell Death Dis. 2021 Apr 6;12(4):356. doi: 10.1038/s41419-021-03626-7 (PMC8024300; doi:10.1038/s41419-021-03626-7)
Supplement: Supplementary file 5 — Supplement Materials and Methods-Additional file 5 GSE41874 [file 41419_2021_3626_MOESM5_ESM.xlsx]

## Sheet: Additional file 5 GSE4187
ID	logFC	AveExpr	t	P.Value	adj.P.Val	B
13138	558.815	854.844	1.03988	0.333777	0.997325	-4.5995
11254	-11.6703	7.00741	-1.32244	0.228557	0.997325	-4.5404
18900	-1.87599	1.69707	-3.83501	0.00671503	0.9425	-4.09074
10995	-1.53079	1.38396	-4.46714	0.00308806	0.9425	-4.02842
29562	-1.3518	1.4769	-3.51789	0.0101421	0.9425	-4.12887
11000	-1.35019	1.18848	-3.90737	0.00612499	0.9425	-4.08274
42696	-1.22658	1.72174	-0.971212	0.364551	0.997325	-4.61287
13177	-1.13136	1.27077	-3.36977	0.0123589	0.9425	-4.14848
10306	-1.11993	1.44096	-4.78733	0.00213122	0.9425	-4.00266
27217	-1.07166	1.2664	-4.49226	0.00299788	0.9425	-4.02628
43017	-1.07164	1.62741	-3.31553	0.0132972	0.9425	-4.15596
42641	-1.02936	1.1806	-3.28981	0.0137687	0.9425	-4.15957
11205	-0.995468	1.34976	-3.5568	0.009634	0.9425	-4.12391
43012	-0.99369	1.66932	-3.23922	0.0147496	0.9425	-4.16677
42519	-0.9603	1.69174	-0.925771	0.386088	0.997325	-4.62144
42822	0.893076	1.07268	1.93043	0.09587	0.997325	-4.40587
17858	0.817956	1.9086	1.19955	0.27024	0.997325	-4.56677
17539	0.812253	1.98947	1.95698	0.0922256	0.997325	-4.40012
27833	0.804728	1.79952	3.98598	0.0055475	0.9425	-4.07431
10952	-0.802175	1.31388	-4.02373	0.00529169	0.9425	-4.07036
10946	-0.765581	1.0175	-5.42529	0.00106253	0.9425	-3.96045
10914	-0.74465	1.46701	-3.37338	0.0122991	0.9425	-4.14798
43008	-0.74014	1.49865	-3.5276	0.0100127	0.9425	-4.12762
42693	-0.711482	1.28321	-0.897321	0.400051	0.997325	-4.62668
10947	-0.70172	1.02528	-3.12121	0.0173411	0.997325	-4.18416
17748	-0.698491	1.48014	-2.63715	0.0342959	0.997325	-4.26429
42499	0.698387	1.58922	1.40724	0.203172	0.997325	-4.52182
11040	-0.691617	1.11605	-2.20493	0.0641899	0.997325	-4.3478
10138	-0.686155	1.26252	-3.57907	0.00935557	0.9425	-4.12111
43009	-0.685255	1.4705	-2.7295	0.030052	0.997325	-4.24789
42811	-0.683882	0.787338	-1.22831	0.259945	0.997325	-4.56067
42568	0.681006	1.13355	1.53723	0.169148	0.997325	-4.49296
17338	0.673408	1.34023	2.47238	0.0434915	0.997325	-4.29484
11073	-0.670034	1.24164	-2.17541	0.0670186	0.997325	-4.35388
33399	-0.66265	1.4451	-2.73373	0.0298712	0.997325	-4.24715
17393	0.660504	1.73183	2.25828	0.0593792	0.997325	-4.33692
42814	0.656175	1.357	2.1141	0.0733027	0.997325	-4.36664
11030	-0.642697	1.3522	-1.84004	0.109363	0.997325	-4.42563
43014	-0.619506	1.4475	-2.64387	0.0339668	0.997325	-4.26308
42711	-0.610768	1.21875	-1.59171	0.156511	0.997325	-4.4808
29502	-0.586349	1.36308	-2.33046	0.053448	0.997325	-4.32245
14262	-0.586216	1.50893	-2.01642	0.0845551	0.997325	-4.38734
11111	0.580199	1.63542	1.50073	0.178135	0.997325	-4.50109
42464	0.578773	1.60965	3.91146	0.00609337	0.9425	-4.08229
43010	-0.575336	1.36138	-2.23642	0.0613041	0.997325	-4.34136
42944	-0.575151	1.01371	-1.37154	0.213537	0.997325	-4.52967
42714	-0.572826	1.09283	-1.71641	0.130831	0.997325	-4.45299
11089	0.568291	0.785083	0.949577	0.374687	0.997325	-4.61698
29871	-0.55872	1.46649	-1.39077	0.207895	0.997325	-4.52544
11104	0.557045	1.65506	1.34945	0.220181	0.997325	-4.53451
42991	0.553875	0.944998	1.38242	0.210327	0.997325	-4.52728
17378	0.551381	1.37218	2.70216	0.0312477	0.997325	-4.25269
13171	-0.544746	1.12827	-2.2261	0.0622353	0.997325	-4.34346
19004	-0.54067	1.4021	-2.1335	0.0712528	0.997325	-4.36258
11221	0.53944	0.796804	1.37348	0.212961	0.997325	-4.52925
43018	-0.536955	1.26182	-2.67515	0.0324782	0.997325	-4.25748
19602	-0.536036	1.35572	-3.25238	0.0144874	0.9425	-4.16488
42494	0.531526	1.27904	1.07915	0.317125	0.997325	-4.59165
42589	-0.530593	1.30628	-2.47588	0.0432718	0.997325	-4.29418
3320	-0.528748	1.38919	-2.22499	0.0623359	0.997325	-4.34369
42623	0.528465	1.4505	1.1799	0.277473	0.997325	-4.5709
42881	0.528308	1.48728	1.95046	0.0931074	0.997325	-4.40153
11041	-0.523129	1.0278	-1.55495	0.164937	0.997325	-4.489
43001	0.520406	0.789868	1.44163	0.193612	0.997325	-4.51421
11038	0.516406	1.50815	1.62345	0.14956	0.997325	-4.47371
42733	0.5162	1.17013	2.18758	0.0658373	0.997325	-4.35136
42458	0.514383	0.818875	1.2285	0.259876	0.997325	-4.56063
42861	0.514152	0.946799	1.53945	0.168616	0.997325	-4.49246
11045	-0.51345	1.02524	-1.73873	0.126677	0.997325	-4.44803
19015	-0.511322	1.11857	-2.29036	0.0566646	0.997325	-4.33045
9938	-0.510639	1.43544	-2.01414	0.0848369	0.997325	-4.38782
17750	-0.510376	1.1612	-3.38141	0.012167	0.9425	-4.14689
11090	0.506483	0.675202	1.18386	0.276005	0.997325	-4.57007
30787	-0.504695	1.26193	-1.41346	0.201411	0.997325	-4.52044
28547	0.504286	0.981446	1.17938	0.277669	0.997325	-4.57101
42566	0.500155	0.804836	1.7809	0.119172	0.997325	-4.43868
43020	-0.494848	1.29148	-2.07561	0.0775468	0.997325	-4.37475
17474	0.493343	1.09026	2.85216	0.0252496	0.997325	-4.22692
42986	0.493101	0.943641	1.70226	0.13353	0.997325	-4.45614
11078	0.492223	1.23889	2.48895	0.042461	0.997325	-4.2917
14268	0.491121	1.10167	1.12061	0.300282	0.997325	-4.58321
27575	-0.49109	1.19824	-0.86301	0.417384	0.997325	-4.63286
17561	-0.487227	0.713467	-0.992415	0.354822	0.997325	-4.6088
6880	0.486319	1.81693	2.32704	0.053715	0.997325	-4.32313
33400	-0.479334	1.36122	-2.21279	0.0634572	0.997325	-4.34618
43006	-0.477504	1.27119	-1.87793	0.103495	0.997325	-4.41732
17818	0.477363	1.33674	1.98825	0.0881089	0.997325	-4.39338
11039	-0.470344	1.08341	-1.4128	0.201596	0.997325	-4.52059
42890	0.469917	1.0558	2.6332	0.0344906	0.997325	-4.265
27544	-0.468021	1.53102	-1.48401	0.182396	0.997325	-4.50481
17752	-0.467416	1.43823	-1.71524	0.131051	0.997325	-4.45325
17464	0.464505	0.971202	2.43769	0.0457343	0.997325	-4.30148
29544	0.46122	1.41064	1.05382	0.327789	0.997325	-4.59673
19580	-0.459771	1.29552	-2.52342	0.0403969	0.997325	-4.2852
17848	-0.459262	0.872927	-2.61873	0.0352147	0.997325	-4.26762
27291	0.457266	1.53306	2.06936	0.0782581	0.997325	-4.37607
42915	0.456072	0.947933	1.50056	0.178177	0.997325	-4.50112
42629	0.455641	0.709465	1.14918	0.289105	0.997325	-4.57731
29802	-0.453421	0.987747	-1.47801	0.183947	0.997325	-4.50614
17597	0.450828	0.815549	2.39561	0.0486151	0.997325	-4.30963
42596	-0.450825	1.15926	-1.48285	0.182693	0.997325	-4.50506
17650	0.449666	1.33221	1.00324	0.349936	0.997325	-4.6067
42713	0.449169	1.91148	1.40558	0.203642	0.997325	-4.52218
42649	0.44866	0.864027	2.31032	0.0550399	0.997325	-4.32646
17852	-0.447647	1.23892	-2.03532	0.0822517	0.997325	-4.3833
17422	0.447078	0.96679	1.15662	0.28625	0.997325	-4.57577
42770	0.4459	0.912236	1.27435	0.244157	0.997325	-4.55082
42624	0.442372	1.79393	0.822289	0.438655	0.997325	-4.63999
17571	0.442228	1.28664	2.78985	0.027579	0.997325	-4.23746
42718	-0.43642	1.145	-1.11678	0.301805	0.997325	-4.58399
11207	-0.435913	1.42368	-0.859068	0.419411	0.997325	-4.63356
17749	-0.435881	1.33152	-1.75917	0.122984	0.997325	-4.44349
10964	-0.433534	1.27789	-2.89372	0.0238124	0.997325	-4.22003
42500	0.429503	1.25977	2.06675	0.0785578	0.997325	-4.37662
42554	-0.428864	1.20847	-1.16861	0.281703	0.997325	-4.57327
42871	0.4277	1.35199	2.17328	0.0672274	0.997325	-4.35432
42767	0.421458	0.856776	1.87352	0.104162	0.997325	-4.41828
42737	-0.421417	1.02572	-0.914452	0.391599	0.997325	-4.62353
11144	-0.42056	1.30122	-0.799121	0.451094	0.997325	-4.64394
17492	-0.420511	1.10346	-0.637907	0.544306	0.997325	-4.66913
33401	-0.420313	1.34029	-2.37646	0.0499874	0.997325	-4.31337
10998	0.419029	0.978935	1.51934	0.173498	0.997325	-4.49694
17896	0.418904	0.808196	1.08286	0.315588	0.997325	-4.5909
19011	-0.417287	1.02662	-2.51226	0.0410539	0.997325	-4.2873
11020	-0.415514	1.26392	-0.943246	0.377694	0.997325	-4.61817
11253	0.414501	0.795949	2.28096	0.0574464	0.997325	-4.33234
42631	0.413923	1.27549	1.89215	0.101373	0.997325	-4.41421
42452	0.413293	1.27146	1.80878	0.114446	0.997325	-4.43252
10955	0.410735	1.31725	0.57351	0.584668	0.997325	-4.67794
17289	0.410391	1.75521	0.847153	0.425577	0.997325	-4.63566
17506	-0.410378	1.13554	-1.37723	0.211852	0.997325	-4.52842
42643	0.410139	1.26522	1.04261	0.332598	0.997325	-4.59896
16528	0.408834	1.03076	3.02146	0.0199122	0.997325	-4.1995
17563	-0.406946	1.3214	-1.25808	0.249639	0.997325	-4.55431
10907	-0.406386	1.06417	-2.18386	0.0661966	0.997325	-4.35213
42866	-0.405151	0.899501	-1.63832	0.146402	0.997325	-4.47039
31053	0.401834	1.39598	1.77749	0.119762	0.997325	-4.43944
28979	0.399542	1.5052	2.75799	0.0288567	0.997325	-4.24294
42521	0.399347	0.779139	1.29695	0.236712	0.997325	-4.54593
5560	0.398259	0.814753	1.87596	0.103793	0.997325	-4.41775
42846	0.396291	1.70438	2.22702	0.0621517	0.997325	-4.34327
17303	0.394876	1.38365	2.67796	0.0323478	0.997325	-4.25698
11256	0.394752	0.970932	1.11527	0.302409	0.997325	-4.5843
42736	-0.393104	1.10187	-0.774219	0.464736	0.997325	-4.6481
42646	-0.391518	0.996631	-1.33845	0.223558	0.997325	-4.53691
17608	0.39006	1.09933	1.78984	0.117637	0.997325	-4.4367
17499	0.38944	1.2784	1.07294	0.319713	0.997325	-4.5929
27318	0.387361	0.956935	0.932577	0.382802	0.997325	-4.62017
11278	0.386953	0.789275	2.24552	0.0604956	0.997325	-4.33951
14288	0.386294	0.778486	1.25585	0.2504	0.997325	-4.55479
42648	0.385208	0.760642	2.36971	0.0504807	0.997325	-4.3147
29056	0.384947	1.61409	1.57332	0.160676	0.997325	-4.4849
42556	0.384929	0.971964	1.26563	0.24708	0.997325	-4.55269
13175	-0.384715	1.00666	-1.54868	0.166416	0.997325	-4.4904
10997	0.384686	0.959576	1.786	0.118294	0.997325	-4.43755
42951	0.383787	1.1771	0.810831	0.444776	0.997325	-4.64195
25117	-0.381235	1.0277	-1.63095	0.147959	0.997325	-4.47204
17427	-0.379824	1.19035	-1.50241	0.177712	0.997325	-4.50071
42787	0.37966	1.11905	1.7029	0.133407	0.997325	-4.456
17489	-0.377761	1.09705	-0.69683	0.508908	0.997325	-4.66042
42795	0.377662	0.788021	1.14385	0.291164	0.997325	-4.57842
43000	0.376877	0.787113	1.23219	0.25858	0.997325	-4.55985
42619	0.376779	1.13927	1.19109	0.273337	0.997325	-4.56855
19595	-0.376702	1.02623	-1.26088	0.248688	0.997325	-4.55371
4040	0.375615	1.47171	1.86978	0.104732	0.997325	-4.41911
11024	0.375142	1.03466	0.799024	0.451147	0.997325	-4.64396
27898	-0.374569	1.36581	-0.743427	0.481991	0.997325	-4.65312
42501	-0.372572	1.11261	-0.804638	0.448109	0.997325	-4.64301
42775	0.370842	0.756022	1.87229	0.10435	0.997325	-4.41856
30768	0.369814	1.60326	1.75133	0.124389	0.997325	-4.44523
42503	0.368426	1.34516	2.1265	0.0719854	0.997325	-4.36404
42515	-0.366383	0.856456	-2.7206	0.0304357	0.997325	-4.24945
28536	0.365044	1.14153	2.35845	0.0513142	0.997325	-4.31691
42773	0.363208	1.31375	1.07551	0.318642	0.997325	-4.59238
11141	-0.362374	1.53437	-1.12258	0.299499	0.997325	-4.58281
17904	0.362178	0.98134	0.89766	0.399883	0.997325	-4.62661
17729	0.361421	0.907101	1.39529	0.20659	0.997325	-4.52445
43011	-0.361382	1.34781	-1.66301	0.141299	0.997325	-4.46489
10618	-0.361285	1.1188	-2.58662	0.0368787	0.997325	-4.27349
42564	-0.359406	1.24458	-0.896214	0.400602	0.997325	-4.62688
42774	0.359203	0.789073	1.75094	0.124458	0.997325	-4.44532
42602	-0.35769	1.16238	-1.01345	0.345371	0.997325	-4.60471
42909	-0.355255	1.31036	-0.843122	0.427678	0.997325	-4.63637
11150	0.354022	1.20207	1.68571	0.136755	0.997325	-4.45983
43013	-0.353784	1.29344	-1.80288	0.115432	0.997325	-4.43382
42653	0.353456	1.03505	2.17636	0.0669259	0.997325	-4.35368
42806	-0.353304	0.812255	-1.44492	0.192722	0.997325	-4.51348
11044	0.353149	1.26954	2.30284	0.0556432	0.997325	-4.32795
17312	0.351748	1.76397	1.95959	0.0918747	0.997325	-4.39956
11065	-0.349175	1.0174	-1.77854	0.11958	0.997325	-4.4392
14295	0.348171	1.09091	1.10441	0.306773	0.997325	-4.58652
42712	-0.347051	0.922118	-2.25189	0.0599351	0.997325	-4.33821
42588	0.347035	0.620915	1.53623	0.169388	0.997325	-4.49318
33043	0.345849	1.02689	1.12407	0.298909	0.997325	-4.5825
10904	0.345359	1.03114	1.51152	0.175433	0.997325	-4.49869
17929	0.344299	1.56259	2.62509	0.0348947	0.997325	-4.26647
42680	0.343479	1.35744	1.72456	0.129298	0.997325	-4.45118
42626	-0.343138	1.66948	-0.8342	0.432355	0.997325	-4.63793
42762	0.342447	0.826174	1.3072	0.233402	0.997325	-4.54371
17621	0.34238	1.36246	1.53532	0.169608	0.997325	-4.49338
42656	0.342056	1.75644	0.717693	0.496738	0.997325	-4.65719
17546	0.341128	0.774348	1.06037	0.325003	0.997325	-4.59542
17517	0.337771	0.910996	0.824999	0.437216	0.997325	-4.63952
19582	0.336597	0.672235	1.97122	0.090328	0.997325	-4.39705
42702	-0.336416	1.03184	-0.79763	0.451903	0.997325	-4.64419
17488	0.333546	0.97407	0.752507	0.476859	0.997325	-4.65165
17391	0.332908	0.839412	1.4032	0.204319	0.997325	-4.5227
29146	0.332733	1.40974	1.02634	0.339677	0.997325	-4.60218
42985	0.332342	0.681268	1.41068	0.202194	0.997325	-4.52105
29153	-0.330694	1.0826	-1.73267	0.127792	0.997325	-4.44938
42965	-0.327444	1.18051	-0.91152	0.393036	0.997325	-4.62408
17522	0.327162	0.869715	1.19688	0.271214	0.997325	-4.56733
42763	-0.326413	1.2679	-1.05087	0.329051	0.997325	-4.59732
42826	0.326038	0.948603	1.9627	0.0914582	0.997325	-4.39888
42675	0.324983	1.20243	1.78633	0.118237	0.997325	-4.43748
42745	0.323963	0.674742	1.20891	0.266854	0.997325	-4.56479
5740	-0.323767	0.801351	-2.14981	0.0695744	0.997325	-4.35919
19593	-0.323128	0.879027	-1.36392	0.215808	0.997325	-4.53134
43004	0.322902	0.886353	1.84984	0.107816	0.997325	-4.42348
10923	0.322245	1.06385	1.92769	0.0962531	0.997325	-4.40647
42451	0.321866	1.00787	1.56426	0.162764	0.997325	-4.48693
42765	0.320739	0.928426	0.935521	0.381387	0.997325	-4.61962
33596	-0.320448	0.976494	-1.91994	0.0973473	0.997325	-4.40815
42859	0.319298	1.32931	1.98322	0.0887586	0.997325	-4.39446
42782	0.316112	1.09306	1.79815	0.116227	0.997325	-4.43487
42948	0.313991	0.814777	2.2818	0.0573766	0.997325	-4.33217
42650	0.313481	0.77619	2.05294	0.0801602	0.997325	-4.37955
42609	-0.313333	1.08218	-1.41209	0.201796	0.997325	-4.52074
17885	-0.313314	1.21886	-1.34798	0.220629	0.997325	-4.53483
32707	0.312956	0.892306	1.18646	0.275041	0.997325	-4.56953
17354	0.31293	0.975383	0.701184	0.506353	0.997325	-4.65975
42943	0.312603	0.841272	1.51911	0.173555	0.997325	-4.49699
42860	0.312451	0.993185	2.19013	0.0655926	0.997325	-4.35084
29529	0.312197	0.927742	1.11227	0.303608	0.997325	-4.58492
17352	-0.311681	1.0231	-0.679073	0.519418	0.997325	-4.66311
21498	0.310925	1.17833	1.52436	0.172267	0.997325	-4.49582
42558	-0.310662	1.05431	-0.925449	0.386244	0.997325	-4.6215
42577	0.309856	1.23324	2.1314	0.0714723	0.997325	-4.36302
42690	0.308899	1.32344	1.74273	0.125947	0.997325	-4.44714
42563	0.308838	0.765058	1.90004	0.100214	0.997325	-4.41249
10987	0.308075	0.739058	2.17018	0.0675335	0.997325	-4.35496
30681	0.306279	0.831941	0.993482	0.354338	0.997325	-4.60859
42891	0.305516	0.911375	2.0491	0.0806111	0.997325	-4.38037
11158	0.304853	1.18362	1.47775	0.184016	0.997325	-4.5062
29650	0.304067	0.931848	0.752936	0.476617	0.997325	-4.65158
11135	0.303176	0.838571	0.925693	0.386125	0.997325	-4.62145
42926	-0.302278	1.03979	-1.04877	0.329948	0.997325	-4.59774
17655	-0.301912	0.938937	-1.78854	0.117859	0.997325	-4.43699
42654	0.301242	0.897997	0.764585	0.470089	0.997325	-4.64969
42561	0.300978	1.40351	1.61592	0.15118	0.997325	-4.47539
42467	0.297257	0.872243	0.797702	0.451864	0.997325	-4.64418
42771	0.297076	1.12557	0.835187	0.431836	0.997325	-4.63775
42552	0.297058	0.860983	1.26964	0.245731	0.997325	-4.55183
42728	0.29704	0.857551	1.28642	0.240156	0.997325	-4.54821
14257	-0.296591	1.00252	-1.35893	0.217306	0.997325	-4.53243
42463	-0.296543	1.18588	-1.58392	0.158262	0.997325	-4.48254
13131	0.29539	0.837688	1.3785	0.211477	0.997325	-4.52814
11063	0.293998	0.628355	1.1877	0.274583	0.997325	-4.56926
11271	0.293645	0.919111	1.60689	0.153149	0.997325	-4.47741
27571	-0.293593	1.27993	-1.80955	0.114319	0.997325	-4.43235
42526	0.292929	0.758395	0.944684	0.37701	0.997325	-4.6179
27378	-0.290878	1.12807	-1.10844	0.305149	0.997325	-4.5857
27549	0.29084	1.66761	1.19817	0.270745	0.997325	-4.56706
42913	0.290657	1.83451	1.03724	0.334922	0.997325	-4.60003
10906	-0.290551	1.49442	-1.31181	0.231926	0.997325	-4.54271
42927	0.289535	1.13152	0.729164	0.490128	0.997325	-4.65539
42640	0.288898	0.780697	1.70814	0.132403	0.997325	-4.45483
42746	0.288206	0.88873	1.57237	0.160892	0.997325	-4.48512
14271	0.287315	1.48801	1.26603	0.246947	0.997325	-4.55261
19007	0.28668	0.778721	2.21687	0.06308	0.997325	-4.34535
19599	0.285915	0.709996	1.71234	0.131601	0.997325	-4.4539
42533	-0.285085	0.949537	-0.885154	0.406136	0.997325	-4.62889
42856	0.284799	0.955719	1.83025	0.110931	0.997325	-4.42779
17870	-0.284186	0.923956	-0.856678	0.420643	0.997325	-4.63398
13485	-0.283475	1.42787	-1.56019	0.16371	0.997325	-4.48783
17418	-0.282544	1.0011	-1.27536	0.24382	0.997325	-4.5506
17751	0.282405	1.17138	1.19429	0.272162	0.997325	-4.56788
42958	0.281946	0.945579	0.901334	0.39806	0.997325	-4.62594
17718	0.281036	0.990189	1.65449	0.14304	0.997325	-4.46679
11013	-0.280946	1.09156	-1.17032	0.281056	0.997325	-4.57291
11021	0.280082	1.2278	1.66762	0.140364	0.997325	-4.46386
42591	-0.279832	1.24439	-0.855607	0.421195	0.997325	-4.63417
30716	-0.279613	1.46161	-1.16275	0.283917	0.997325	-4.57449
42587	0.279201	1.01186	1.03896	0.334179	0.997325	-4.59969
42662	0.278846	1.16456	0.595773	0.570521	0.997325	-4.67498
32946	0.276913	0.99804	1.04677	0.330809	0.997325	-4.59814
42961	0.276585	0.761387	1.55642	0.164592	0.997325	-4.48868
42595	-0.275469	1.03751	-0.955136	0.372063	0.997325	-4.61593
42832	0.275171	0.866729	0.738919	0.484554	0.997325	-4.65384
25126	0.275125	1.00056	1.31296	0.231559	0.997325	-4.54246
14264	-0.273808	2.04677	-1.27274	0.244695	0.997325	-4.55116
11245	-0.273228	1.05049	-1.57152	0.161089	0.997325	-4.48531
14316	0.272873	0.874217	1.30378	0.234504	0.997325	-4.54446
14305	0.272712	1.29303	1.27186	0.244987	0.997325	-4.55135
32884	-0.272002	0.676309	-1.76169	0.122537	0.997325	-4.44294
42573	0.271466	1.19365	1.40775	0.203024	0.997325	-4.5217
17638	-0.270902	0.981676	-1.0112	0.346374	0.997325	-4.60515
42754	-0.26998	1.05714	-1.15323	0.287547	0.997325	-4.57647
10905	-0.269823	0.892713	-1.36016	0.216937	0.997325	-4.53217
14302	-0.269267	0.896052	-1.93866	0.0947256	0.997325	-4.40409
14313	0.265934	1.71071	0.896245	0.400587	0.997325	-4.62687
42635	0.265818	0.77101	1.64752	0.144481	0.997325	-4.46834
17537	0.263192	1.12677	0.883665	0.406886	0.997325	-4.62915
13430	0.261339	1.38181	1.38165	0.210553	0.997325	-4.52745
19601	0.260955	1.51784	0.915211	0.391228	0.997325	-4.62339
19583	0.260497	1.46575	0.326465	0.753842	0.999534	-4.70403
11105	0.260443	1.5865	0.305727	0.768914	0.999534	-4.70561
11108	0.259305	1.01398	0.943847	0.377408	0.997325	-4.61806
42672	-0.258857	1.34605	-1.02819	0.338867	0.997325	-4.60181
17841	-0.258658	1.16571	-1.49586	0.179366	0.997325	-4.50217
13146	0.257773	1.25053	1.38223	0.210384	0.997325	-4.52732
42945	0.257423	1.12173	1.63146	0.14785	0.997325	-4.47192
42994	0.256548	0.970204	1.15817	0.28566	0.997325	-4.57544
42585	0.25466	0.846763	1.63693	0.146695	0.997325	-4.4707
28257	0.254581	0.746622	1.57862	0.159466	0.997325	-4.48372
17842	0.254238	1.8509	0.61238	0.5601	0.997325	-4.67272
42709	0.254102	0.84235	1.58695	0.157579	0.997325	-4.48186
25593	0.254059	1.37039	0.980406	0.360307	0.997325	-4.61111
17808	0.253516	1.30504	1.80736	0.114684	0.997325	-4.43283
42732	0.253318	1.25029	0.607824	0.562947	0.997325	-4.67334
42975	0.252387	1.39323	0.990629	0.355634	0.997325	-4.60914
11102	0.25236	0.71922	0.8647	0.416518	0.997325	-4.63256
10986	0.252354	0.994333	0.748363	0.479197	0.997325	-4.65232
28019	-0.252295	0.972912	-0.695262	0.509831	0.997325	-4.66066
42895	0.251428	1.106	1.37735	0.211817	0.997325	-4.52839
13178	0.250548	1.1758	1.60237	0.154143	0.997325	-4.47842
43007	-0.249586	1.15858	-1.51733	0.173995	0.997325	-4.49739
42730	0.249378	0.835746	1.18054	0.277235	0.997325	-4.57077
42882	-0.248685	1.10533	-1.0743	0.319144	0.997325	-4.59263
19005	-0.248144	1.08685	-0.584843	0.577441	0.997325	-4.67645
11098	0.247729	1.46087	1.31867	0.229748	0.997325	-4.54122
42506	-0.247423	0.982656	-1.25351	0.251198	0.997325	-4.55529
42764	0.247193	0.882099	0.881545	0.407954	0.997325	-4.62954
11005	0.245852	1.54688	0.709882	0.501272	0.997325	-4.65841
28966	0.245231	1.0747	1.28792	0.239662	0.997325	-4.54789
11142	0.244278	0.829291	1.22416	0.261407	0.997325	-4.56156
11120	0.243421	0.930535	0.979896	0.360542	0.997325	-4.61121
42705	-0.243334	1.33973	-0.626319	0.551442	0.997325	-4.67077
42676	-0.243283	0.950343	-0.759261	0.473065	0.997325	-4.65056
10919	0.243178	1.28563	1.27478	0.244014	0.997325	-4.55072
42820	0.241356	0.875132	1.67824	0.138236	0.997325	-4.46149
17465	0.240918	1.18998	0.817677	0.441112	0.997325	-4.64078
19588	0.240112	1.15926	1.72278	0.129633	0.997325	-4.45158
11229	0.240024	0.920568	0.653888	0.534558	0.997325	-4.66683
42612	0.239695	1.37102	0.531227	0.612081	0.997325	-4.6833
42531	0.23769	0.645655	0.958731	0.370373	0.997325	-4.61525
42908	0.237305	1.0923	1.21776	0.263682	0.997325	-4.56292
11266	0.237006	1.12025	0.974803	0.362889	0.997325	-4.61219
16681	0.235888	0.91792	0.794687	0.453502	0.997325	-4.64469
42956	0.235199	0.955087	1.78952	0.117692	0.997325	-4.43677
14260	0.234759	0.919625	0.889314	0.404048	0.997325	-4.62813
10943	0.234162	1.50541	1.05706	0.326411	0.997325	-4.59609
11007	-0.233902	1.41413	-1.05801	0.326004	0.997325	-4.5959
42671	0.233661	0.900835	0.867828	0.414918	0.997325	-4.632
11279	0.233288	0.663635	1.33175	0.225637	0.997325	-4.53837
42685	-0.233272	0.663979	-1.73753	0.126898	0.997325	-4.4483
17859	0.233092	0.900222	0.758343	0.473579	0.997325	-4.65071
11235	-0.232504	0.897916	-0.99636	0.353035	0.997325	-4.60804
17743	0.232272	0.785296	1.59242	0.156353	0.997325	-4.48064
17532	-0.231404	0.904501	-1.24504	0.254108	0.997325	-4.5571
11134	-0.231159	1.07074	-1.40693	0.203257	0.997325	-4.52188
42474	0.230769	0.980159	1.41776	0.200203	0.997325	-4.51949
42744	-0.230454	0.924469	-0.854326	0.421857	0.997325	-4.6344
17822	-0.230332	0.996605	-1.24024	0.255773	0.997325	-4.55813
14306	0.229446	0.769498	1.27412	0.244232	0.997325	-4.55086
10928	-0.229194	1.10119	-1.48808	0.181349	0.997325	-4.5039
42644	0.22909	0.706275	1.01403	0.345113	0.997325	-4.60459
10899	-0.229069	1.14478	-1.33488	0.224664	0.997325	-4.53769
11048	-0.22828	1.04865	-0.61524	0.558317	0.997325	-4.67232
42630	-0.228178	0.711842	-1.55899	0.163991	0.997325	-4.4881
17927	0.228031	0.915005	0.529612	0.613142	0.997325	-4.6835
42772	0.228009	0.84097	0.815709	0.442163	0.997325	-4.64112
30756	0.227998	1.06238	1.3219	0.228727	0.997325	-4.54052
42491	-0.227892	1.06943	-1.29068	0.238757	0.997325	-4.54729
11273	0.22677	1.37892	1.15491	0.286904	0.997325	-4.57612
19604	-0.226702	1.01486	-1.16668	0.282431	0.997325	-4.57367
17614	0.226672	1.50062	0.788605	0.45682	0.997325	-4.64571
4610	-0.226041	1.17715	-0.882799	0.407322	0.997325	-4.62931
42583	0.225957	1.0929	0.943414	0.377614	0.997325	-4.61814
42694	0.22487	0.811352	0.725347	0.492321	0.997325	-4.65599
42972	0.22459	0.925222	1.33997	0.223089	0.997325	-4.53658
28038	0.224481	1.61323	0.676901	0.520713	0.997325	-4.66343
42576	0.224322	1.00936	1.02924	0.338406	0.997325	-4.60161
32809	0.224246	1.02303	1.03612	0.33541	0.997325	-4.60025
17478	-0.224023	0.960313	-1.23549	0.257427	0.997325	-4.55914
42959	-0.223711	1.37188	-0.623657	0.553089	0.997325	-4.67115
13148	-0.223083	1.01354	-1.16299	0.283826	0.997325	-4.57444
10985	-0.220204	0.813892	-1.4832	0.182604	0.997325	-4.50499
42715	-0.220029	1.17798	-0.866231	0.415734	0.997325	-4.63228
42592	-0.220009	1.33539	-1.11486	0.302574	0.997325	-4.58439
17511	0.219801	0.84584	1.65623	0.142683	0.997325	-4.4664
42796	-0.219383	0.788756	-0.873742	0.411905	0.997325	-4.63094
42785	0.219272	0.851394	1.47955	0.183547	0.997325	-4.5058
17878	0.219085	0.86302	0.602635	0.566202	0.997325	-4.67405
42788	-0.218816	0.971054	-1.23605	0.257229	0.997325	-4.55902
17519	-0.218617	0.94417	-1.04915	0.329787	0.997325	-4.59766
28759	-0.218235	1.01528	-0.691573	0.512005	0.997325	-4.66122
42990	-0.218128	1.33021	-1.34937	0.220206	0.997325	-4.53453
42731	-0.218108	1.07259	-0.741872	0.482874	0.997325	-4.65337
42673	0.218038	0.788909	1.22491	0.261143	0.997325	-4.5614
42901	0.217466	0.979559	1.30343	0.234616	0.997325	-4.54453
42445	0.216784	0.881103	1.37413	0.212768	0.997325	-4.5291
11022	0.216669	1.12012	0.606651	0.563682	0.997325	-4.6735
42920	0.215757	1.26324	1.402	0.204664	0.997325	-4.52297
11274	0.215465	1.28029	1.15001	0.288784	0.997325	-4.57714
42981	-0.215407	1.13987	-0.581654	0.57947	0.997325	-4.67687
11275	-0.214923	1.34863	-0.836106	0.431353	0.997325	-4.63759
42518	-0.214493	1.02895	-1.1021	0.30771	0.997325	-4.587
17918	0.214442	0.767892	1.57367	0.160595	0.997325	-4.48483
42710	-0.214056	0.804743	-1.4343	0.195616	0.997325	-4.51584
17437	0.213869	0.60003	0.912793	0.392412	0.997325	-4.62384
42802	0.212952	1.07925	1.36665	0.214993	0.997325	-4.53074
42870	0.212742	0.911364	1.27479	0.244007	0.997325	-4.55072
23524	0.212123	0.938025	1.47719	0.18416	0.997325	-4.50632
17520	-0.211985	1.16476	-0.930938	0.383592	0.997325	-4.62048
17290	0.21135	1.44031	0.777313	0.463026	0.997325	-4.64759
42581	-0.211325	1.22102	-1.01328	0.345447	0.997325	-4.60474
42597	-0.210768	0.891103	-1.19637	0.271403	0.997325	-4.56744
42768	0.210376	0.94546	1.11026	0.304415	0.997325	-4.58533
11154	0.210183	1.3979	0.848944	0.424646	0.997325	-4.63535
11151	0.209839	0.960351	0.90134	0.398056	0.997325	-4.62594
31517	0.209599	0.949744	1.18738	0.274703	0.997325	-4.56933
42461	0.20905	1.0223	1.25643	0.250201	0.997325	-4.55467
42836	0.208512	1.78144	0.720125	0.495332	0.997325	-4.65681
42475	0.208396	1.05513	0.949077	0.374924	0.997325	-4.61708
42883	-0.208181	0.978016	-1.05767	0.32615	0.997325	-4.59596
11018	-0.207669	0.939088	-1.3347	0.224721	0.997325	-4.53773
42638	-0.207517	1.19587	-1.04457	0.331752	0.997325	-4.59857
42769	0.207362	0.895337	0.599428	0.568218	0.997325	-4.67449
42586	0.206887	1.1686	1.08108	0.316324	0.997325	-4.59126
17295	0.206815	0.889692	0.903329	0.397072	0.997325	-4.62558
42868	0.206343	0.873093	0.513797	0.623583	0.997325	-4.68541
42687	0.206319	1.06387	1.3357	0.224411	0.997325	-4.53751
10482	0.205978	1.4389	1.27925	0.242527	0.997325	-4.54976
42666	0.205737	1.62575	0.953357	0.372901	0.997325	-4.61627
42885	0.205125	0.867711	0.860196	0.41883	0.997325	-4.63336
14301	-0.204948	1.04354	-1.36952	0.214136	0.997325	-4.53011
18739	-0.204283	1.24104	-1.37961	0.211152	0.997325	-4.5279
42457	0.204273	1.03408	1.17516	0.279243	0.997325	-4.5719
27542	-0.204038	0.983659	-1.06595	0.322646	0.997325	-4.59431
33902	-0.203764	0.854213	-1.17767	0.278303	0.997325	-4.57137
11092	0.203145	0.954832	1.24127	0.255414	0.997325	-4.55791
11239	0.203091	1.30159	0.734546	0.487047	0.997325	-4.65454
11085	0.202848	1.83568	0.634178	0.546596	0.997325	-4.66966
42735	0.20235	0.608292	0.914853	0.391403	0.997325	-4.62346
29460	-0.201929	1.32913	-1.0044	0.349412	0.997325	-4.60647
42520	0.201884	1.17504	1.08135	0.316216	0.997325	-4.59121
27560	0.201412	0.776839	0.478253	0.647389	0.997325	-4.68951
30687	0.201372	0.775148	1.35623	0.218123	0.997325	-4.53303
13186	-0.200934	0.698815	-1.26869	0.246052	0.997325	-4.55203
42929	0.200539	0.702809	0.985699	0.357882	0.997325	-4.61009
17810	-0.200432	1.39038	-1.05842	0.325832	0.997325	-4.59581
17604	0.200225	0.720155	1.51637	0.174231	0.997325	-4.4976
30755	0.200208	0.840718	1.01443	0.344937	0.997325	-4.60452
21702	-0.199777	1.28261	-0.94892	0.374999	0.997325	-4.61711
42487	0.199745	0.870474	0.568515	0.587869	0.997325	-4.67859
17660	0.199568	0.761059	1.09895	0.308989	0.997325	-4.58764
42479	0.199559	1.58612	0.822684	0.438445	0.997325	-4.63992
42865	-0.197768	1.10244	-0.620825	0.554844	0.997325	-4.67154
17853	0.197669	1.32625	0.846188	0.42608	0.997325	-4.63583
28568	0.197355	0.890371	1.16954	0.281353	0.997325	-4.57307
-1	-0.197191	1.34573	-1.09431	0.310878	0.997325	-4.58858
17509	0.196637	0.762521	1.32	0.229327	0.997325	-4.54093
42898	0.196484	1.20977	0.548999	0.600473	0.997325	-4.68109
17498	0.196196	1.35473	0.695197	0.50987	0.997325	-4.66067
14294	0.196042	1.32567	1.05397	0.327723	0.997325	-4.5967
42608	0.19538	1.52508	0.813005	0.44361	0.997325	-4.64158
42517	0.194631	1.17379	1.01285	0.345639	0.997325	-4.60483
17623	0.194346	1.34027	1.04838	0.330116	0.997325	-4.59782
13784	-0.194298	1.61143	-0.59544	0.570731	0.997325	-4.67503
24226	-0.194139	1.05378	-0.7814	0.460773	0.997325	-4.64691
27551	0.193907	1.14865	0.951906	0.373586	0.997325	-4.61654
42574	0.193736	1.08148	0.928671	0.384685	0.997325	-4.6209
17893	0.19305	0.854296	1.04115	0.333229	0.997325	-4.59925
15619	-0.192934	1.16148	-0.745842	0.480623	0.997325	-4.65273
10942	-0.192026	1.2861	-1.13103	0.296165	0.997325	-4.58107
42734	0.191253	0.732163	1.51257	0.175174	0.997325	-4.49845
42756	0.190949	0.905009	1.12703	0.297737	0.997325	-4.58189
42572	0.190463	0.97548	0.930688	0.383712	0.997325	-4.62052
42508	0.190314	0.754374	1.43848	0.194471	0.997325	-4.51491
42980	0.189793	1.01567	0.643919	0.540626	0.997325	-4.66827
29575	0.189695	1.23371	1.3099	0.232537	0.997325	-4.54313
42793	0.189461	0.751667	0.920107	0.388838	0.997325	-4.62249
42978	0.188635	0.773409	1.15639	0.286337	0.997325	-4.57581
13176	0.188166	1.05621	0.905378	0.39606	0.997325	-4.6252
17306	-0.188059	1.82778	-0.504862	0.629523	0.997325	-4.68646
14300	0.188058	1.43926	1.16456	0.283232	0.997325	-4.57411
19603	-0.188012	1.46553	-0.33034	0.751038	0.999534	-4.70372
42916	0.188006	0.775538	1.02539	0.340095	0.997325	-4.60237
13143	0.187965	0.785811	1.21997	0.262896	0.997325	-4.56245
42618	-0.187644	0.875772	-1.26414	0.247583	0.997325	-4.55301
32731	-0.187477	1.20028	-0.636906	0.54492	0.997325	-4.66927
42753	0.186946	1.25355	1.18011	0.277396	0.997325	-4.57086
14189	-0.186739	1.14627	-1.1934	0.272489	0.997325	-4.56807
11023	0.185935	1.03089	0.682875	0.517156	0.997325	-4.66254
17589	-0.185407	0.608642	-1.28686	0.24001	0.997325	-4.54812
42565	0.185019	0.735953	0.726351	0.491744	0.997325	-4.65583
14290	-0.184121	0.999858	-1.22698	0.260414	0.997325	-4.56096
17866	-0.184104	0.973245	-1.13278	0.295478	0.997325	-4.58071
42739	0.183681	0.802905	0.642231	0.541657	0.997325	-4.66851
42695	-0.183396	0.83235	-1.06827	0.321674	0.997325	-4.59384
27855	0.18316	1.01555	1.0519	0.328608	0.997325	-4.59712
13137	0.183078	0.886042	0.496904	0.634839	0.997325	-4.68739
17668	-0.182717	1.00238	-0.737333	0.485457	0.997325	-4.65409
42495	0.182714	1.14207	0.833023	0.432974	0.997325	-4.63813
11175	-0.182653	0.947145	-0.551351	0.598947	0.997325	-4.68079
42953	0.182375	1.08236	0.68322	0.516951	0.997325	-4.66248
13133	0.181837	1.43028	1.07857	0.317368	0.997325	-4.59177
17849	0.181529	1.06963	0.960538	0.369526	0.997325	-4.61491
11053	-0.181378	0.943909	-0.727765	0.490931	0.997325	-4.65561
42660	-0.18122	0.924139	-1.3753	0.212422	0.997325	-4.52885
42507	-0.18092	0.957797	-0.717585	0.496801	0.997325	-4.65721
33177	0.180717	1.5509	0.475161	0.649482	0.997325	-4.68986
11217	0.180652	1.16053	0.957045	0.371164	0.997325	-4.61557
42838	-0.18042	1.00313	-0.570789	0.586411	0.997325	-4.6783
42778	0.179419	0.754492	1.20655	0.267703	0.997325	-4.56529
11011	0.179003	0.938452	0.888646	0.404383	0.997325	-4.62825
42613	0.17864	0.742496	1.11556	0.302292	0.997325	-4.58424
17530	-0.178353	0.829271	-1.23042	0.259204	0.997325	-4.56023
42967	0.178177	1.13453	0.793689	0.454046	0.997325	-4.64486
42459	0.177967	1.09773	1.21227	0.265644	0.997325	-4.56408
17548	-0.177562	0.782601	-0.919134	0.389312	0.997325	-4.62267
11123	0.177486	0.743543	1.05926	0.325477	0.997325	-4.59565
17863	0.177465	0.916612	1.23534	0.257477	0.997325	-4.55918
42897	0.176805	1.22398	0.863793	0.416983	0.997325	-4.63272
42703	0.176384	0.95103	1.13839	0.293286	0.997325	-4.57955
17347	0.176227	1.33554	1.3549	0.218524	0.997325	-4.53332
17961	0.175854	1.29198	1.16565	0.282818	0.997325	-4.57388
11230	0.175324	0.947157	0.886128	0.405647	0.997325	-4.62871
42560	-0.175193	1.89324	-0.536873	0.60838	0.997325	-4.68261
21501	0.174895	1.3279	0.994907	0.353692	0.997325	-4.60832
42761	0.174186	0.838677	0.458934	0.660519	0.997325	-4.69164
28150	0.17394	1.05305	0.670901	0.524301	0.997325	-4.66433
27536	0.173889	1.81953	0.765589	0.469529	0.997325	-4.64952
27537	-0.17311	0.906408	-1.14933	0.289047	0.997325	-4.57728
11091	0.172814	0.993738	1.00508	0.349106	0.997325	-4.60634
42910	0.172702	1.41282	0.67525	0.521699	0.997325	-4.66368
17541	-0.172394	1.26223	-0.989549	0.356126	0.997325	-4.60935
10898	-0.17133	0.894165	-0.956434	0.371452	0.997325	-4.61569
42603	-0.171078	0.912425	-0.571297	0.586085	0.997325	-4.67823
17460	0.170715	0.99454	0.754075	0.475976	0.997325	-4.6514
19596	-0.170057	1.32701	-0.709659	0.501402	0.997325	-4.65844
42902	0.169951	1.0329	0.661119	0.530183	0.997325	-4.66577
17626	0.169612	1.23496	0.619668	0.555563	0.997325	-4.6717
42502	0.16956	0.850675	0.97938	0.360779	0.997325	-4.61131
14258	-0.169536	1.04779	-0.863743	0.417009	0.997325	-4.63273
17327	0.169231	1.20662	0.556707	0.595478	0.997325	-4.68011
33114	0.1692	0.882802	0.931829	0.383163	0.997325	-4.62031
42803	0.168363	1.11357	1.31587	0.230635	0.997325	-4.54183
42679	0.168253	0.923226	0.632602	0.547565	0.997325	-4.66989
5250	-0.167812	0.700682	-1.09609	0.310155	0.997325	-4.58822
42446	0.166867	0.958829	1.02481	0.340349	0.997325	-4.60248
42974	0.16684	1.00637	1.06042	0.324985	0.997325	-4.59541
42541	-0.166553	0.92461	-0.665088	0.527791	0.997325	-4.66519
11255	0.166415	1.36755	1.18281	0.276394	0.997325	-4.57029
42801	0.166309	1.21599	0.729244	0.490083	0.997325	-4.65538
17573	0.166221	1.01815	0.623036	0.553474	0.997325	-4.67123
11027	-0.165692	1.02055	-0.707533	0.502641	0.997325	-4.65877
42689	-0.165477	1.09738	-1.12829	0.297241	0.997325	-4.58163
42960	-0.165185	0.917502	-1.05969	0.325293	0.997325	-4.59556
11163	-0.1649	0.947274	-0.645211	0.539837	0.997325	-4.66808
42936	0.164481	0.913203	1.15824	0.285632	0.997325	-4.57543
42615	-0.163427	1.10946	-0.708304	0.502191	0.997325	-4.65865
42639	0.162915	1.17358	0.609906	0.561646	0.997325	-4.67306
29577	-0.161754	1.0856	-0.968361	0.365874	0.997325	-4.61342
17507	0.161698	1.14743	0.587675	0.575644	0.997325	-4.67607
42486	-0.16164	1.13613	-0.461754	0.658595	0.997325	-4.69133
14297	0.161076	0.758543	1.1171	0.301676	0.997325	-4.58393
17562	0.161051	0.696884	1.17009	0.281144	0.997325	-4.57296
33718	0.160792	0.853772	0.884413	0.406509	0.997325	-4.62902
27572	-0.160454	0.915086	-0.429045	0.68109	0.997325	-4.69477
42538	-0.159499	1.02424	-0.713194	0.499346	0.997325	-4.6579
42818	-0.159303	0.719683	-0.705447	0.503859	0.997325	-4.6591
42758	-0.158894	0.765723	-0.656701	0.532853	0.997325	-4.66642
11084	0.157763	0.990813	1.01582	0.344321	0.997325	-4.60425
17302	0.1576	1.57699	0.663999	0.528446	0.997325	-4.66535
42527	0.157498	1.14267	0.586016	0.576697	0.997325	-4.67629
42704	0.157339	1.36311	0.3894	0.708829	0.997325	-4.69862
42784	0.157182	0.928442	1.15055	0.288579	0.997325	-4.57703
11074	-0.157147	1.33843	-1.00805	0.347778	0.997325	-4.60576
17613	0.156578	1.24646	0.909973	0.393796	0.997325	-4.62436
42633	-0.156031	1.23762	-0.686184	0.515193	0.997325	-4.66204
42755	0.155622	0.648334	0.963508	0.368136	0.997325	-4.61434
1100	0.15556	0.769126	0.726498	0.491659	0.997325	-4.65581
31867	-0.155286	1.03533	-0.96824	0.365931	0.997325	-4.61344
42584	-0.154218	0.9346	-1.24428	0.254371	0.997325	-4.55727
11215	-0.152659	1.07277	-1.06268	0.324027	0.997325	-4.59496
30831	-0.152483	1.11397	-0.616303	0.557655	0.997325	-4.67217
42743	0.151738	1.28546	0.54839	0.600869	0.997325	-4.68117
5730	-0.150941	1.02395	-1.0069	0.348292	0.997325	-4.60599
42940	0.15062	1.09757	1.00924	0.347247	0.997325	-4.60553
42549	0.150271	0.793456	1.11494	0.302541	0.997325	-4.58437
42904	0.150148	1.03145	0.415209	0.690713	0.997325	-4.69615
17886	0.150006	1.30308	0.680184	0.518756	0.997325	-4.66294
11224	0.149832	1.38276	0.472687	0.651158	0.997325	-4.69013
11097	-0.149813	1.00477	-0.979457	0.360744	0.997325	-4.6113
11231	0.149604	0.860202	0.867952	0.414855	0.997325	-4.63198
17490	0.149411	1.2129	0.940902	0.378812	0.997325	-4.61861
28876	0.148903	1.39443	0.750612	0.477927	0.997325	-4.65196
42543	-0.148879	0.967224	-0.723344	0.493474	0.997325	-4.65631
11164	-0.148813	0.947758	-0.460696	0.659316	0.997325	-4.69145
42699	0.148729	0.949302	0.472836	0.651057	0.997325	-4.69012
42804	-0.148497	0.926449	-1.13409	0.294965	0.997325	-4.58044
42873	-0.147919	0.941599	-0.879209	0.409134	0.997325	-4.62996
19013	0.147777	1.12274	0.591367	0.573305	0.997325	-4.67558
11265	0.147507	1.11353	0.361709	0.728493	0.999534	-4.70111
27821	0.147093	1.2075	0.869511	0.414059	0.997325	-4.6317
42798	0.146567	0.901175	1.12568	0.298271	0.997325	-4.58217
11247	0.14589	0.771944	1.06011	0.325117	0.997325	-4.59548
42542	-0.145345	0.79439	-0.627982	0.550414	0.997325	-4.67054
42480	0.144798	1.26238	0.75946	0.472953	0.997325	-4.65052
42747	-0.144532	0.865834	-0.809687	0.44539	0.997325	-4.64215
42847	-0.143579	0.850504	-0.706924	0.502996	0.997325	-4.65887
17513	0.143532	0.928084	0.854225	0.421909	0.997325	-4.63441
42466	-0.143417	1.43797	-0.970705	0.364786	0.997325	-4.61297
17525	0.143306	0.717198	1.04004	0.333708	0.997325	-4.59947
19008	0.142727	0.783645	0.827443	0.435921	0.997325	-4.6391
42964	0.142561	0.817177	0.927518	0.385243	0.997325	-4.62111
28346	0.142038	1.08074	0.701536	0.506147	0.997325	-4.6597
17861	0.141221	1.19449	0.976662	0.362031	0.997325	-4.61183
42817	-0.141201	1.20627	-0.311566	0.764659	0.999534	-4.70517
19585	0.14086	0.951995	0.637673	0.544449	0.997325	-4.66917
42759	-0.140811	0.738464	-0.719793	0.495523	0.997325	-4.65686
17928	0.140447	0.865405	1.1049	0.306575	0.997325	-4.58642
42593	0.140397	1.18377	0.424188	0.684461	0.997325	-4.69526
17639	0.140185	0.730058	1.08778	0.31356	0.997325	-4.58991
17636	0.140074	1.02588	0.671616	0.523872	0.997325	-4.66422
14962	0.139871	1.43894	0.494602	0.636381	0.997325	-4.68766
42933	0.13981	1.26451	0.84631	0.426016	0.997325	-4.63581
42606	0.139442	0.741396	0.634998	0.546092	0.997325	-4.66955
11218	0.139295	1.10139	0.581687	0.579449	0.997325	-4.67687
17619	0.139235	1.3295	0.648682	0.537721	0.997325	-4.66758
17565	0.13858	0.876101	0.394069	0.705536	0.997325	-4.69818
42524	-0.138296	1.06944	-0.809334	0.44558	0.997325	-4.64221
11227	0.138167	0.993165	0.850463	0.423858	0.997325	-4.63508
29138	0.138001	0.8396	0.976631	0.362045	0.997325	-4.61184
17876	-0.137927	1.11439	-0.625949	0.55167	0.997325	-4.67083
30033	0.137769	1.19266	0.451916	0.665322	0.997325	-4.69239
17425	0.137716	0.870204	0.765054	0.469827	0.997325	-4.64961
17313	-0.137499	1.03549	-0.57096	0.586301	0.997325	-4.67828
42760	0.137368	0.756412	0.720222	0.495276	0.997325	-4.6568
11176	0.137316	0.964168	0.454995	0.663213	0.997325	-4.69206
28929	-0.136921	1.0282	-0.745506	0.480813	0.997325	-4.65278
42659	0.136756	1.19593	0.479996	0.646211	0.997325	-4.68932
17315	-0.136506	1.0874	-0.848147	0.42506	0.997325	-4.63549
42522	-0.136392	1.13893	-0.858751	0.419574	0.997325	-4.63361
10936	0.136309	1.20587	0.470873	0.652389	0.997325	-4.69033
42938	0.136041	0.962935	0.470246	0.652815	0.997325	-4.6904
42575	-0.135831	1.03358	-0.49347	0.63714	0.997325	-4.68779
30207	-0.135786	0.781983	-0.806876	0.446903	0.997325	-4.64263
31436	-0.135274	0.877537	-0.649691	0.537107	0.997325	-4.66744
14285	-0.135153	0.759095	-0.401988	0.699967	0.997325	-4.69743
42442	-0.134749	0.945745	-0.526191	0.615392	0.997325	-4.68392
42827	-0.13442	0.900887	-0.919242	0.38926	0.997325	-4.62265
17957	-0.134247	0.959268	-0.615099	0.558405	0.997325	-4.67234
42892	0.13419	1.05664	0.750569	0.477951	0.997325	-4.65197
27720	-0.134178	1.08763	-0.818533	0.440655	0.997325	-4.64063
42828	0.133418	1.07423	0.880648	0.408407	0.997325	-4.6297
33915	0.13322	0.906594	0.775348	0.464111	0.997325	-4.64791
17953	0.132866	0.930319	0.46515	0.65628	0.997325	-4.69096
27578	-0.132742	1.2177	-0.482918	0.644238	0.997325	-4.68899
42872	0.132654	0.712606	0.685169	0.515794	0.997325	-4.66219
4390	-0.132274	1.96372	-0.304454	0.769843	0.999534	-4.7057
27350	0.132081	1.15932	0.716366	0.497507	0.997325	-4.6574
42917	0.131567	0.748487	1.04596	0.331156	0.997325	-4.5983
42987	-0.131457	0.678839	-0.994591	0.353836	0.997325	-4.60838
28309	0.131381	1.05571	0.92986	0.384111	0.997325	-4.62068
11184	0.130912	0.653941	0.897651	0.399888	0.997325	-4.62662
42551	0.130651	1.38263	0.231963	0.823358	0.999534	-4.71044
42997	0.130455	0.941142	0.699074	0.50759	0.997325	-4.66008
42816	-0.130395	0.653264	-0.746457	0.480275	0.997325	-4.65263
42912	-0.13013	0.846375	-0.789949	0.456086	0.997325	-4.64548
42665	0.129759	0.941037	0.637584	0.544504	0.997325	-4.66918
17287	0.12973	1.08202	0.550058	0.599786	0.997325	-4.68096
10977	0.129645	0.907076	0.535741	0.609121	0.997325	-4.68275
42749	0.12899	0.975129	0.613712	0.559269	0.997325	-4.67253
17535	0.128932	1.34156	0.406007	0.697148	0.997325	-4.69705
42922	0.128616	1.70395	0.32722	0.753295	0.999534	-4.70397
27539	-0.128419	1.20325	-0.474956	0.64962	0.997325	-4.68988
17946	0.128398	0.966618	0.578035	0.581777	0.997325	-4.67735
42616	0.127911	0.797564	0.69562	0.50962	0.997325	-4.6606
18847	-0.127803	1.50987	-0.404103	0.698482	0.997325	-4.69723
11083	0.127682	1.17529	0.702681	0.505476	0.997325	-4.65952
42678	-0.12748	0.889729	-0.755213	0.475336	0.997325	-4.65121
42444	-0.127234	0.979209	-0.697181	0.508703	0.997325	-4.66037
42799	0.12723	0.676593	0.799554	0.450859	0.997325	-4.64387
42605	-0.12664	0.982984	-0.81206	0.444117	0.997325	-4.64174
24199	0.126624	1.69687	0.507851	0.627533	0.997325	-4.68611
42485	0.126618	1.452	0.441582	0.672425	0.997325	-4.69348
17402	0.126385	1.12808	0.635306	0.545903	0.997325	-4.6695
33163	0.12633	1.64865	0.597455	0.56946	0.997325	-4.67476
42808	0.126132	0.733186	0.527789	0.61434	0.997325	-4.68372
42830	0.125271	0.977321	0.852132	0.422992	0.997325	-4.63478
42841	-0.12502	1.35902	-0.636656	0.545074	0.997325	-4.66931
17411	0.124913	1.3161	0.645055	0.539932	0.997325	-4.66811
17578	0.124288	0.985806	0.892558	0.402425	0.997325	-4.62754
42663	0.124087	1.32092	0.511115	0.625363	0.997325	-4.68573
30442	-0.12385	0.500738	-0.829369	0.434902	0.997325	-4.63876
24163	0.123692	1.41703	0.705886	0.503602	0.997325	-4.65903
17278	0.123521	0.975406	0.688719	0.513692	0.997325	-4.66165
17882	-0.123437	1.08408	-0.755786	0.475014	0.997325	-4.65112
30493	0.123355	0.682666	0.808673	0.445936	0.997325	-4.64232
11052	0.12292	0.769198	0.847028	0.425642	0.997325	-4.63568
42833	-0.122892	1.04442	-0.745324	0.480916	0.997325	-4.65281
42482	0.122794	0.779986	0.808166	0.446208	0.997325	-4.64241
42825	-0.122465	0.774047	-0.577502	0.582116	0.997325	-4.67742
33668	-0.122011	1.1186	-0.562431	0.591783	0.997325	-4.67938
31057	0.121841	1.1544	0.654797	0.534006	0.997325	-4.6667
42498	-0.121756	1.12482	-0.514978	0.6228	0.997325	-4.68527
11004	-0.121456	1.16124	-0.70068	0.506649	0.997325	-4.65983
17606	-0.121093	1.19783	-0.773157	0.465324	0.997325	-4.64828
42955	0.121029	0.793626	0.760624	0.472302	0.997325	-4.65033
11043	0.120694	1.16417	0.587674	0.575645	0.997325	-4.67607
14272	-0.120611	1.1217	-0.471763	0.651785	0.997325	-4.69024
42516	-0.120542	0.851661	-0.707363	0.50274	0.997325	-4.6588
28456	0.120515	0.915872	0.72106	0.494792	0.997325	-4.65667
42934	0.120501	0.773516	0.929837	0.384122	0.997325	-4.62068
11171	0.120391	0.888738	0.685992	0.515307	0.997325	-4.66207
42469	0.120158	1.52936	0.48425	0.64334	0.997325	-4.68884
42837	0.120047	0.968013	0.758576	0.473449	0.997325	-4.65067
17652	-0.119941	0.989752	-0.404362	0.698301	0.997325	-4.69721
17446	0.119818	0.885334	0.817628	0.441138	0.997325	-4.64079
11260	-0.119578	1.00631	-0.833392	0.43278	0.997325	-4.63807
3980	-0.119498	1.69376	-0.29786	0.774661	0.999534	-4.70619
17459	0.118921	1.55231	0.576591	0.582698	0.997325	-4.67754
29001	0.118782	0.985412	0.67546	0.521573	0.997325	-4.66365
42921	-0.117999	0.820199	-0.78678	0.457819	0.997325	-4.64601
11077	0.117771	1.1312	0.529389	0.613288	0.997325	-4.68353
17445	-0.117462	1.34139	-0.499203	0.633301	0.997325	-4.68713
27676	-0.11743	1.36523	-0.410518	0.69399	0.997325	-4.69661
42651	0.117405	1.14048	0.551833	0.598634	0.997325	-4.68073
32883	0.11731	0.868094	0.72293	0.493713	0.997325	-4.65637
42724	0.11725	0.617813	0.85271	0.422693	0.997325	-4.63468
42831	-0.117169	0.884598	-0.670305	0.524658	0.997325	-4.66442
11114	0.117078	1.15142	0.595826	0.570488	0.997325	-4.67498
42931	0.116359	1.05389	0.694132	0.510497	0.997325	-4.66083
17567	-0.11535	1.02271	-0.821996	0.438811	0.997325	-4.64004
28054	0.1153	0.744881	0.807984	0.446306	0.997325	-4.64244
11246	-0.115132	0.724159	-0.719769	0.495538	0.997325	-4.65687
24136	0.114966	0.965957	0.852791	0.422651	0.997325	-4.63467
42797	0.11468	0.685213	0.439282	0.67401	0.997325	-4.69372
42790	0.114678	0.83972	0.590623	0.573776	0.997325	-4.67568
27953	-0.114477	1.42814	-0.342837	0.742024	0.999534	-4.7027
17898	-0.11444	1.17745	-0.596562	0.570023	0.997325	-4.67488
23767	-0.114369	1.03689	-0.757539	0.47403	0.997325	-4.65084
42835	0.11408	1.2522	0.668502	0.525739	0.997325	-4.66468
42569	0.113548	0.782228	0.70656	0.503209	0.997325	-4.65892
42776	0.112888	0.827708	0.722166	0.494154	0.997325	-4.65649
42536	0.112855	1.10096	0.665488	0.527551	0.997325	-4.66513
14303	0.112845	0.525053	0.529241	0.613385	0.997325	-4.68354
42476	-0.112839	1.33963	-0.555945	0.59597	0.997325	-4.68021
17624	-0.112778	1.21683	-0.706994	0.502956	0.997325	-4.65886
17632	0.112734	0.956364	0.632727	0.547488	0.997325	-4.66987
17922	-0.112613	0.910452	-0.731714	0.488667	0.997325	-4.65499
42645	-0.112426	0.952993	-0.80303	0.448978	0.997325	-4.64328
42886	0.112123	0.74646	0.770351	0.46688	0.997325	-4.64874
42722	0.112059	0.924671	0.740426	0.483696	0.997325	-4.6536
10903	0.111982	0.837383	0.776828	0.463294	0.997325	-4.64767
17596	0.111889	0.922177	0.643722	0.540746	0.997325	-4.6683
42962	0.111532	1.00447	0.345244	0.740292	0.999534	-4.70251
27838	0.111529	1.27454	0.501193	0.631971	0.997325	-4.68689
27541	-0.111221	1.2502	-0.42326	0.685105	0.997325	-4.69535
17909	-0.111103	0.97418	-0.66696	0.526666	0.997325	-4.66491
42708	0.110991	0.879044	0.628511	0.550088	0.997325	-4.67046
42622	0.110836	0.464616	0.723687	0.493277	0.997325	-4.65625
42484	-0.110776	0.988489	-0.565352	0.589902	0.997325	-4.679
31076	0.110638	0.634134	0.871892	0.412846	0.997325	-4.63127
42777	-0.110559	0.869351	-0.625088	0.552203	0.997325	-4.67095
42621	0.110218	1.35424	0.461766	0.658586	0.997325	-4.69133
11165	0.109873	0.972764	0.593892	0.571708	0.997325	-4.67524
42824	-0.109268	0.985409	-0.614014	0.559081	0.997325	-4.67249
42729	0.109213	0.576197	0.793682	0.45405	0.997325	-4.64486
11162	0.108804	0.685289	0.682232	0.517539	0.997325	-4.66263
42740	0.108787	0.851415	0.829356	0.434909	0.997325	-4.63877
42511	0.108448	1.41739	0.534857	0.6097	0.997325	-4.68286
17830	0.107958	1.07991	0.778815	0.462197	0.997325	-4.64734
42590	-0.107353	1.11149	-0.545233	0.602923	0.997325	-4.68157
29779	0.10712	0.877222	0.65555	0.53355	0.997325	-4.66659
42949	0.107098	0.58198	0.761805	0.471641	0.997325	-4.65014
42996	-0.107051	1.07964	-0.412408	0.692669	0.997325	-4.69642
42473	0.107047	1.0729	0.491368	0.638551	0.997325	-4.68803
42989	0.106923	1.21802	0.450293	0.666435	0.997325	-4.69256
17825	-0.106823	1.16565	-0.456486	0.662193	0.997325	-4.6919
42993	-0.106384	0.829142	-0.503917	0.630153	0.997325	-4.68658
17273	-0.106193	1.50109	-0.609406	0.561958	0.997325	-4.67313
42578	-0.105885	1.12416	-0.538695	0.607189	0.997325	-4.68238
28431	0.105865	0.881187	0.322917	0.756412	0.999534	-4.7043
42664	0.105682	0.975994	0.55403	0.59721	0.997325	-4.68045
42942	0.105395	0.623878	0.652305	0.535519	0.997325	-4.66706
42455	-0.105368	0.742594	-0.587811	0.575557	0.997325	-4.67605
11268	0.105253	0.726986	0.667134	0.526561	0.997325	-4.66489
11138	-0.105251	0.895891	-0.740618	0.483587	0.997325	-4.65357
42604	0.104957	1.06913	0.762692	0.471146	0.997325	-4.65
17634	0.104922	0.888598	0.64399	0.540582	0.997325	-4.66826
32095	0.104079	0.430358	0.748231	0.479271	0.997325	-4.65234
13150	-0.103957	1.36044	-0.503344	0.630535	0.997325	-4.68664
42481	0.103877	0.83567	0.438247	0.674724	0.997325	-4.69382
42697	0.103688	0.875913	0.727182	0.491266	0.997325	-4.6557
42982	0.103488	1.1179	0.449673	0.666861	0.997325	-4.69263
42483	0.10333	1.30955	0.514656	0.623013	0.997325	-4.68531
14280	-0.103206	1.2833	-0.339604	0.744351	0.999534	-4.70297
27545	0.102946	0.789939	0.365364	0.725884	0.999534	-4.70079
42717	0.102514	0.657031	0.342617	0.742182	0.999534	-4.70272
17280	0.102472	0.759285	0.686914	0.51476	0.997325	-4.66193
42911	0.10239	0.779765	0.579553	0.580808	0.997325	-4.67715
30747	-0.1018	0.88073	-0.771793	0.46608	0.997325	-4.6485
42594	-0.101779	1.62585	-0.307336	0.76774	0.999534	-4.70549
42971	0.101303	0.610655	0.715544	0.497983	0.997325	-4.65753
42966	0.100935	1.13371	0.53002	0.612873	0.997325	-4.68345
11181	-0.100028	1.23307	-0.634767	0.546234	0.997325	-4.66958
10976	0.099984	0.743176	0.71876	0.496121	0.997325	-4.65703
42918	-0.0995759	1.19738	-0.399487	0.701723	0.997325	-4.69767
42454	-0.0994649	0.957286	-0.609829	0.561694	0.997325	-4.67307
32608	0.0993327	0.848041	0.404096	0.698488	0.997325	-4.69723
42617	0.0993071	1.14271	0.514639	0.623024	0.997325	-4.68531
11168	-0.0991975	1.41786	-0.4948	0.636249	0.997325	-4.68763
42854	0.0988848	0.845913	0.467752	0.65451	0.997325	-4.69068
42700	0.0985414	0.912045	0.224107	0.829226	0.999534	-4.71088
42449	0.0985202	1.10536	0.623351	0.553279	0.997325	-4.67119
42727	-0.0966142	0.953916	-0.31827	0.759784	0.999534	-4.70466
17439	-0.096588	1.24708	-0.445532	0.669705	0.997325	-4.69306
42537	0.0962354	0.621745	0.783084	0.459847	0.997325	-4.64663
42867	-0.0957096	0.779659	-0.488899	0.64021	0.997325	-4.68831
42843	0.0956804	0.773085	0.289255	0.780964	0.999534	-4.7068
13179	0.0950515	1.29853	0.311358	0.764811	0.999534	-4.70519
42999	-0.0949346	1.2743	-0.552819	0.597995	0.997325	-4.68061
28009	-0.0947976	0.872762	-0.499361	0.633195	0.997325	-4.68711
28769	0.0947648	1.39208	0.420276	0.687181	0.997325	-4.69565
10975	0.0946281	0.940069	0.520142	0.619382	0.997325	-4.68465
42855	0.0943016	0.962749	0.442496	0.671795	0.997325	-4.69338
42701	0.0941178	0.901241	0.361086	0.728938	0.999534	-4.70116
17732	-0.0941059	1.24536	-0.168926	0.870745	0.999534	-4.71354
42530	0.0940426	0.833467	0.719446	0.495724	0.997325	-4.65692
42692	-0.0936918	0.722106	-0.45278	0.66473	0.997325	-4.6923
27533	-0.0936311	1.12881	-0.514144	0.623352	0.997325	-4.68537
17888	-0.0934402	1.35838	-0.40083	0.70078	0.997325	-4.69754
17836	0.0931337	0.858343	0.493478	0.637135	0.997325	-4.68779
42852	-0.0929399	1.10612	-0.484621	0.64309	0.997325	-4.6888
42658	0.0926575	1.00016	0.433965	0.677683	0.997325	-4.69426
28047	0.0922097	1.04056	0.5454	0.602814	0.997325	-4.68154
11169	0.0915338	1.32226	0.434605	0.67724	0.997325	-4.6942
42468	-0.0914863	0.702861	-0.645626	0.539584	0.997325	-4.66802
42845	0.0911871	1.10305	0.388503	0.709462	0.997325	-4.6987
17444	-0.0910785	1.22881	-0.318624	0.759527	0.999534	-4.70464
17869	0.0905834	0.67961	0.591507	0.573217	0.997325	-4.67556
42512	0.0905703	0.765462	0.448935	0.667367	0.997325	-4.6927
17377	0.0903706	0.985531	0.39378	0.705739	0.997325	-4.69821
31388	0.0902909	0.993037	0.477676	0.647779	0.997325	-4.68958
42780	0.0899391	0.503823	0.542846	0.604478	0.997325	-4.68186
14293	0.089838	1.21341	0.166422	0.872641	0.999534	-4.71364
17820	0.0897746	0.904064	0.66476	0.527989	0.997325	-4.66524
11240	0.089616	0.802478	0.32486	0.755004	0.999534	-4.70415
42878	0.0889391	0.961502	0.433712	0.677858	0.997325	-4.69429
19606	-0.0887913	1.00756	-0.603795	0.565473	0.997325	-4.67389
17880	-0.0881512	0.972993	-0.468848	0.653765	0.997325	-4.69056
42998	0.088109	1.56691	0.273856	0.792287	0.999534	-4.70785
17332	-0.0879873	1.28803	-0.525999	0.615519	0.997325	-4.68394
11139	0.087819	1.44981	0.228785	0.825731	0.999534	-4.71062
42748	-0.0875451	1.23829	-0.434111	0.677582	0.997325	-4.69425
42853	-0.0874492	0.973666	-0.410231	0.694191	0.997325	-4.69664
42453	0.0870281	0.996941	0.500482	0.632446	0.997325	-4.68698
28950	-0.0868638	1.07545	-0.420896	0.68675	0.997325	-4.69559
13421	-0.0868547	0.735261	-0.548449	0.600831	0.997325	-4.68116
42642	0.0868519	0.800011	0.601782	0.566737	0.997325	-4.67417
42493	-0.0866216	0.973949	-0.53902	0.606976	0.997325	-4.68234
28684	0.0864554	0.81696	0.586358	0.576479	0.997325	-4.67625
42632	-0.0863566	1.25804	-0.275777	0.790871	0.999534	-4.70772
42906	0.0859387	0.776986	0.688197	0.514001	0.997325	-4.66173
28251	0.0858797	1.03923	0.427742	0.681993	0.997325	-4.6949
14328	0.0857165	0.967936	0.337646	0.745763	0.999534	-4.70313
42757	0.0850826	0.855651	0.614099	0.559028	0.997325	-4.67248
27574	0.0849319	1.32405	0.341375	0.743076	0.999534	-4.70283
17569	-0.0845649	0.824109	-0.449874	0.666723	0.997325	-4.69261
13371	-0.0845435	0.622657	-0.573627	0.584593	0.997325	-4.67793
17854	-0.08419	1.08253	-0.602679	0.566174	0.997325	-4.67405
28161	0.084126	0.805584	0.549819	0.599941	0.997325	-4.68099
19016	-0.0840157	0.602244	-0.496865	0.634865	0.997325	-4.6874
42969	-0.0837045	0.976004	-0.43519	0.676836	0.997325	-4.69414
42896	-0.0836829	0.901011	-0.354941	0.733334	0.999534	-4.70169
42950	0.0836102	0.674204	0.555811	0.596057	0.997325	-4.68023
14304	0.0834956	0.520485	0.523995	0.616839	0.997325	-4.68418
17438	0.0833015	1.10177	0.34742	0.738729	0.999534	-4.70232
13393	-0.0832497	0.851278	-0.423997	0.684594	0.997325	-4.69528
42741	-0.0827516	0.777326	-0.556641	0.59552	0.997325	-4.68012
29564	0.0825852	1.01557	0.443043	0.671418	0.997325	-4.69332
17932	-0.081868	1.15221	-0.518106	0.620729	0.997325	-4.68489
17529	0.0818057	0.737809	0.623853	0.552967	0.997325	-4.67112
17325	0.0817295	1.08613	0.531071	0.612183	0.997325	-4.68332
17336	0.0812848	1.32233	0.313383	0.763337	0.999534	-4.70504
17415	-0.0812533	1.09569	-0.340772	0.74351	0.999534	-4.70287
42858	0.0812529	0.861401	0.483749	0.643678	0.997325	-4.6889
42532	-0.0809345	1.17295	-0.365605	0.725713	0.999534	-4.70077
42829	-0.0808536	0.755944	-0.466227	0.655547	0.997325	-4.69084
32711	0.0807693	0.773025	0.582861	0.578702	0.997325	-4.67671
17620	0.0802926	0.701838	0.574749	0.583875	0.997325	-4.67778
10990	0.0802606	1.4493	0.256164	0.805363	0.999534	-4.70899
42925	0.0790428	0.73965	0.626837	0.551122	0.997325	-4.6707
42470	-0.0782082	0.806233	-0.56017	0.593241	0.997325	-4.67967
13183	-0.0781961	0.715676	-0.510099	0.626037	0.997325	-4.68585
28098	0.0781209	1.0332	0.350645	0.736413	0.999534	-4.70205
28444	0.0780838	1.29894	0.37964	0.715733	0.999534	-4.69952
4700	-0.0780488	1.45051	-0.368085	0.723945	0.999534	-4.70055
14263	-0.0779901	2.03044	-0.187444	0.856756	0.999534	-4.71273
28191	-0.0777997	1.20846	-0.154144	0.881949	0.999534	-4.71413
17824	-0.0777728	0.81784	-0.530979	0.612243	0.997325	-4.68333
29190	-0.0777532	1.07608	-0.47982	0.64633	0.997325	-4.68934
42570	0.077606	1.17421	0.304026	0.770155	0.999534	-4.70574
17577	0.0767355	0.824551	0.521773	0.618305	0.997325	-4.68445
42637	0.076168	1.06829	0.401339	0.700422	0.997325	-4.6975
42937	0.0761069	1.08623	0.386508	0.710871	0.997325	-4.69889
31026	-0.0759123	1.49055	-0.0983157	0.924503	0.999534	-4.71587
42792	-0.0758994	0.902996	-0.463172	0.657628	0.997325	-4.69118
42655	0.075405	1.17518	0.399042	0.702036	0.997325	-4.69771
42750	0.0751484	0.926938	0.545853	0.602519	0.997325	-4.68149
42752	0.0745149	0.833984	0.517737	0.620972	0.997325	-4.68494
42668	-0.0740294	0.859168	-0.491724	0.638312	0.997325	-4.68799
17850	-0.0734738	1.0907	-0.33647	0.746611	0.999534	-4.70323
17508	-0.0734355	0.971309	-0.280527	0.787375	0.999534	-4.7074
17942	-0.0732596	1.47343	-0.317139	0.760606	0.999534	-4.70475
33728	0.0732005	0.74405	0.553616	0.597478	0.997325	-4.68051
42807	-0.0730368	0.791711	-0.182743	0.860302	0.999534	-4.71294
42923	0.0728567	0.894796	0.252382	0.808167	0.999534	-4.70923
42935	-0.0726794	0.954879	-0.312628	0.763886	0.999534	-4.70509
17299	0.0724781	1.20583	0.279243	0.788319	0.999534	-4.70749
19600	0.0723706	0.909874	0.242445	0.81555	0.999534	-4.70983
17552	0.0721268	1.30161	0.235873	0.820443	0.999534	-4.71021
42884	0.0714861	0.844081	0.504423	0.629815	0.997325	-4.68652
42557	0.0708706	0.845358	0.453894	0.663966	0.997325	-4.69218
30592	0.0705178	1.18819	0.376444	0.718001	0.999534	-4.69981
42490	0.0704261	1.29947	0.265024	0.798806	0.999534	-4.70843
17944	0.0700107	0.843235	0.357555	0.731463	0.999534	-4.70147
17527	0.0699361	0.823102	0.459356	0.660232	0.997325	-4.69159
42919	-0.0694549	1.39693	-0.284349	0.784564	0.999534	-4.70714
42661	0.0692645	0.721186	0.246214	0.812747	0.999534	-4.7096
30973	0.0692194	0.691539	0.503531	0.630411	0.997325	-4.68662
11015	0.0690433	1.16645	0.121644	0.90668	0.999534	-4.71523
11166	-0.0686077	0.797313	-0.386431	0.710926	0.997325	-4.6989
17528	0.0685638	0.628759	0.506591	0.628371	0.997325	-4.68626
28393	0.0678838	0.82462	0.422725	0.685477	0.997325	-4.6954
42851	0.0677691	1.31822	0.25679	0.804899	0.999534	-4.70895
17353	0.0675279	1.17475	0.449019	0.667309	0.997325	-4.6927
32825	0.0666162	1.10249	0.512383	0.62452	0.997325	-4.68558
17349	0.0663979	1.39884	0.509173	0.626653	0.997325	-4.68596
29883	0.0663443	0.86469	0.447898	0.668079	0.997325	-4.69281
42716	0.0660997	0.871799	0.335595	0.747242	0.999534	-4.7033
14289	-0.0659426	0.931623	-0.417415	0.689174	0.997325	-4.69593
27961	0.065648	0.796863	0.421026	0.68666	0.997325	-4.69557
11249	-0.0655779	0.857479	-0.355455	0.732966	0.999534	-4.70165
27672	-0.0655015	1.0013	-0.387532	0.710148	0.997325	-4.69879
14259	-0.0654405	1.31812	-0.207007	0.842036	0.999534	-4.71178
42580	0.0652688	0.721374	0.464656	0.656617	0.997325	-4.69102
17691	-0.0651273	0.917629	-0.365111	0.726065	0.999534	-4.70081
17316	-0.0648761	1.29129	-0.312983	0.763628	0.999534	-4.70507
17814	0.0645526	1.10657	0.403479	0.69892	0.997325	-4.69729
42510	0.0645229	1.05853	0.409642	0.694603	0.997325	-4.69669
10925	0.0644311	1.44268	0.226361	0.827541	0.999534	-4.71075
28889	-0.0639875	0.473795	-0.430527	0.680062	0.997325	-4.69462
42983	0.063713	0.76523	0.311359	0.764809	0.999534	-4.70519
28534	0.0629653	0.607111	0.452913	0.664639	0.997325	-4.69228
42813	0.0628231	0.600093	0.495727	0.635627	0.997325	-4.68753
42707	0.0626771	0.866788	0.253216	0.807549	0.999534	-4.70918
42670	-0.0625436	0.910263	-0.346813	0.739164	0.999534	-4.70238
28944	-0.0624631	0.739934	-0.416827	0.689584	0.997325	-4.69599
42545	0.0616879	0.851109	0.36936	0.723037	0.999534	-4.70044
42571	0.0616515	1.12732	0.293441	0.777895	0.999534	-4.7065
42600	0.0615877	1.01489	0.366742	0.724902	0.999534	-4.70067
42456	0.0615494	1.30474	0.307448	0.767659	0.999534	-4.70548
17610	-0.0615044	1.53511	-0.262777	0.800468	0.999534	-4.70858
42786	-0.0612765	0.850017	-0.395149	0.704775	0.997325	-4.69808
42677	0.0612376	0.555489	0.472171	0.651508	0.997325	-4.69019
11113	0.0611445	0.975129	0.361312	0.728777	0.999534	-4.70114
42691	0.060871	0.766926	0.414941	0.6909	0.997325	-4.69618
42848	-0.0608396	0.871909	-0.345158	0.740354	0.999534	-4.70251
42505	0.0608074	1.04666	0.47723	0.648081	0.997325	-4.68963
42540	0.0607947	0.714376	0.268507	0.796233	0.999534	-4.7082
17394	-0.0607673	1.71386	-0.143454	0.890069	0.999534	-4.71452
11125	0.0606643	0.949996	0.277988	0.789243	0.999534	-4.70757
17570	0.0603095	0.635771	0.476271	0.64873	0.997325	-4.68974
42465	0.0600822	0.762227	0.425968	0.683224	0.997325	-4.69508
13132	-0.0599975	0.738652	-0.333032	0.749092	0.999534	-4.7035
27559	-0.0598581	0.808372	-0.3396	0.744354	0.999534	-4.70297
27229	0.0596826	1.12275	0.397545	0.703089	0.997325	-4.69786
42888	0.0595495	0.834657	0.312128	0.76425	0.999534	-4.70513
10967	-0.0594258	0.872518	-0.306484	0.768362	0.999534	-4.70555
17952	-0.0594073	0.592709	-0.1875	0.856714	0.999534	-4.71272
17359	-0.0590709	1.2413	-0.289622	0.780694	0.999534	-4.70677
42877	0.0590122	1.0449	0.316292	0.761221	0.999534	-4.70482
17272	0.0589076	0.917072	0.336278	0.746749	0.999534	-4.70324
13170	0.0584816	0.750193	0.41581	0.690293	0.997325	-4.69609
24217	0.0581647	1.35775	0.406964	0.696477	0.997325	-4.69695
42477	0.0580509	0.798502	0.315067	0.762112	0.999534	-4.70491
17291	-0.0579097	0.955131	-0.202604	0.845343	0.999534	-4.712
42779	0.0576009	0.84541	0.376876	0.717694	0.999534	-4.69977
17892	-0.0575886	1.14103	-0.341135	0.743248	0.999534	-4.70285
42509	0.0575452	0.785955	0.320178	0.758399	0.999534	-4.70452
17594	0.0574799	0.748309	0.404195	0.698418	0.997325	-4.69722
27740	-0.0574139	1.4003	-0.427419	0.682217	0.997325	-4.69493
17495	0.0567676	1.07669	0.220505	0.83192	0.999534	-4.71107
10901	0.0567285	0.911594	0.330432	0.750972	0.999534	-4.70371
42674	0.056283	1.20984	0.296865	0.775388	0.999534	-4.70626
21757	0.0558428	1.22433	0.279789	0.787917	0.999534	-4.70745
33430	0.0557679	1.15656	0.356732	0.732051	0.999534	-4.70154
42496	-0.0555539	0.59664	-0.388626	0.709375	0.997325	-4.69869
31015	0.054957	1.62967	0.216926	0.834599	0.999534	-4.71126
42903	-0.0548549	0.678	-0.340053	0.744028	0.999534	-4.70293
42462	0.0544559	1.01281	0.377777	0.717054	0.999534	-4.69969
42863	-0.054423	0.608267	-0.39002	0.708391	0.997325	-4.69856
28488	-0.0544009	1.42537	-0.195337	0.850809	0.999534	-4.71236
42601	0.0541768	1.09566	0.211653	0.83855	0.999534	-4.71154
11140	0.0540322	1.56302	0.154518	0.881665	0.999534	-4.71411
42941	-0.0539486	0.729967	-0.403546	0.698873	0.997325	-4.69728
11149	-0.053907	0.847885	-0.325393	0.754618	0.999534	-4.70411
17433	0.0537479	1.15779	0.35761	0.731423	0.999534	-4.70146
42723	0.053635	1.08642	0.218564	0.833372	0.999534	-4.71118
42682	0.0529195	0.911717	0.347206	0.738882	0.999534	-4.70234
10962	-0.052848	1.09912	-0.104528	0.919751	0.999534	-4.71571
17875	0.0526178	1.465	0.213018	0.837527	0.999534	-4.71147
11250	0.0521743	0.865649	0.389049	0.709076	0.997325	-4.69865
13140	0.0519262	1.03808	0.248765	0.810852	0.999534	-4.70945
42652	-0.0519067	1.01271	-0.152924	0.882875	0.999534	-4.71417
17883	-0.051633	0.828965	-0.269655	0.795386	0.999534	-4.70813
42963	-0.0514261	0.916362	-0.283933	0.78487	0.999534	-4.70717
17641	-0.0513586	1.2873	-0.171106	0.869096	0.999534	-4.71345
33116	-0.0507369	0.912858	-0.25048	0.809579	0.999534	-4.70935
42471	0.0505777	0.817866	0.359292	0.73022	0.999534	-4.70132
42599	0.0501518	0.772516	0.387001	0.710523	0.997325	-4.69884
17463	0.0497112	1.14468	0.327545	0.75306	0.999534	-4.70394
13389	-0.049393	1.04593	-0.273233	0.792746	0.999534	-4.70789
13145	0.0493884	0.911609	0.273921	0.792239	0.999534	-4.70785
42876	0.0492965	0.939501	0.374695	0.719243	0.999534	-4.69996
17817	-0.0489738	1.24556	-0.279563	0.788084	0.999534	-4.70747
25728	-0.0485806	0.739633	-0.322141	0.756975	0.999534	-4.70436
11277	0.0484486	0.941378	0.269469	0.795522	0.999534	-4.70814
42450	0.0483788	1.18524	0.254193	0.806824	0.999534	-4.70912
42720	0.0477977	1.02747	0.320251	0.758346	0.999534	-4.70451
13149	0.0474081	0.862329	0.259067	0.803213	0.999534	-4.70881
27540	0.0470676	1.00203	0.106681	0.918105	0.999534	-4.71566
42874	0.0467441	1.01552	0.254183	0.806831	0.999534	-4.70912
42548	0.0467031	0.861543	0.278775	0.788664	0.999534	-4.70752
42535	0.0465247	1.13625	0.34569	0.739972	0.999534	-4.70247
17935	-0.0463467	1.43412	-0.149148	0.885742	0.999534	-4.71431
42781	-0.045788	0.983507	-0.175727	0.865602	0.999534	-4.71325
10978	-0.0457395	0.954273	-0.253867	0.807066	0.999534	-4.70914
17936	0.0455385	1.06461	0.224781	0.828722	0.999534	-4.71084
42448	0.0455202	0.757737	0.237148	0.819493	0.999534	-4.71014
42488	-0.0453235	1.53621	-0.213464	0.837193	0.999534	-4.71145
42932	0.0453081	1.12536	0.223538	0.829651	0.999534	-4.71091
42952	-0.044905	0.707798	-0.26098	0.801797	0.999534	-4.70869
42849	0.044752	0.953254	0.243324	0.814896	0.999534	-4.70978
42634	-0.0445914	0.854157	-0.27977	0.787931	0.999534	-4.70745
42783	0.0445649	0.824931	0.25164	0.808718	0.999534	-4.70927
42857	-0.0444704	0.692181	-0.231362	0.823807	0.999534	-4.71047
10972	0.0441202	1.3426	0.293514	0.777842	0.999534	-4.7065
42534	0.0437507	0.632868	0.272277	0.793451	0.999534	-4.70796
42620	-0.0436911	1.12876	-0.202642	0.845315	0.999534	-4.712
17618	0.0436806	0.894013	0.300117	0.77301	0.999534	-4.70602
42529	0.0435177	1.08746	0.21861	0.833338	0.999534	-4.71117
10944	-0.0434343	0.861216	-0.270496	0.794765	0.999534	-4.70807
42669	0.0427815	0.661831	0.294857	0.776858	0.999534	-4.7064
42553	0.0426533	0.915982	0.20827	0.841088	0.999534	-4.71171
42513	0.0425172	0.915563	0.110758	0.91499	0.999534	-4.71555
30293	-0.0424672	0.820208	-0.26984	0.795249	0.999534	-4.70812
17872	0.0422936	0.645603	0.29981	0.773234	0.999534	-4.70604
11159	0.0422206	0.94296	0.291682	0.779183	0.999534	-4.70663
42472	0.0420464	1.61329	0.169499	0.870312	0.999534	-4.71351
28624	0.0415654	0.718613	0.199283	0.84784	0.999534	-4.71216
19581	-0.0413843	0.877026	-0.144382	0.889364	0.999534	-4.71449
17585	0.0406703	0.885226	0.179402	0.862825	0.999534	-4.71309
11182	-0.0405657	1.45213	-0.199682	0.84754	0.999534	-4.71214
11093	0.0404144	1.04947	0.198043	0.848773	0.999534	-4.71222
42842	0.0399249	0.812586	0.252044	0.808418	0.999534	-4.70925
11251	0.039872	1.19643	0.211061	0.838995	0.999534	-4.71157
29379	-0.0397708	1.13956	-0.12224	0.906226	0.999534	-4.71521
42539	0.0395346	0.759882	0.157145	0.879672	0.999534	-4.71401
32190	0.0394567	0.742475	0.267748	0.796793	0.999534	-4.70825
31349	0.0393164	0.760604	0.227772	0.826487	0.999534	-4.71067
42995	0.0391793	0.507853	0.312816	0.763749	0.999534	-4.70508
29837	0.038906	1.33694	0.181787	0.861024	0.999534	-4.71298
42914	0.0385262	0.997426	0.264521	0.799178	0.999534	-4.70846
17631	-0.0383245	0.972452	-0.225782	0.827974	0.999534	-4.71078
28505	0.0379821	1.02623	0.210158	0.839672	0.999534	-4.71162
42610	0.0371446	0.76301	0.248661	0.810929	0.999534	-4.70946
42528	0.0370327	1.11005	0.0999058	0.923286	0.999534	-4.71583
42907	-0.0368841	1.05656	-0.236731	0.819804	0.999534	-4.71016
14312	0.0366469	0.567581	0.249568	0.810256	0.999534	-4.7094
42497	-0.0364698	0.83895	-0.191021	0.85406	0.999534	-4.71256
14854	-0.0364461	0.848454	-0.175447	0.865813	0.999534	-4.71326
17831	0.0363549	1.06247	0.223524	0.829662	0.999534	-4.71091
29872	-0.0355682	0.862661	-0.186392	0.857549	0.999534	-4.71277
11061	0.0355562	0.703773	0.224691	0.828789	0.999534	-4.71084
42742	0.0346257	1.12699	0.195505	0.850683	0.999534	-4.71235
42719	0.033966	1.2265	0.164113	0.87439	0.999534	-4.71374
17540	-0.0339362	1.03043	-0.247156	0.812047	0.999534	-4.70955
42839	0.0336435	0.944069	0.244709	0.813866	0.999534	-4.70969
17665	-0.0334784	1.03051	-0.245488	0.813287	0.999534	-4.70965
11226	-0.0332843	1.08733	-0.203574	0.844615	0.999534	-4.71195
11225	0.0332671	0.680443	0.245097	0.813577	0.999534	-4.70967
17676	-0.0332394	1.13034	-0.211725	0.838496	0.999534	-4.71154
42805	-0.0332367	0.963127	-0.203766	0.844471	0.999534	-4.71194
28396	0.0330559	1.06368	0.213651	0.837053	0.999534	-4.71144
42555	0.0325425	0.939868	0.248823	0.810809	0.999534	-4.70945
42819	-0.0324762	0.84764	-0.227424	0.826747	0.999534	-4.71069
11202	-0.0324244	1.01083	-0.219278	0.832838	0.999534	-4.71114
17482	-0.0324188	0.919564	-0.155221	0.881132	0.999534	-4.71409
42789	-0.0322717	0.782206	-0.156166	0.880415	0.999534	-4.71405
42815	0.0318108	0.477378	0.184984	0.858611	0.999534	-4.71284
42447	0.0317254	0.83382	0.158923	0.878324	0.999534	-4.71394
42546	-0.0315177	1.05559	-0.166244	0.872776	0.999534	-4.71365
42879	-0.0314881	1.51788	-0.0750116	0.942354	0.999534	-4.71637
17419	-0.0313481	0.701414	-0.187242	0.856908	0.999534	-4.71274
42973	-0.0307118	0.97694	-0.170542	0.869522	0.999534	-4.71347
42443	0.0305427	0.801708	0.17322	0.867497	0.999534	-4.71336
17431	-0.0304601	1.12243	-0.170479	0.86957	0.999534	-4.71347
13417	0.030256	0.835997	0.187056	0.857049	0.999534	-4.71274
13127	0.0300802	1.00567	0.183817	0.859492	0.999534	-4.71289
33121	-0.0294145	0.878727	-0.187165	0.856966	0.999534	-4.71274
42984	0.02923	0.723586	0.19782	0.848941	0.999534	-4.71224
42525	0.0291155	1.06374	0.187519	0.856699	0.999534	-4.71272
42657	0.0290057	1.3651	0.0946542	0.927305	0.999534	-4.71595
31038	0.0287532	1.17059	0.128149	0.90172	0.999534	-4.71503
42809	0.0282044	0.977748	0.162596	0.875539	0.999534	-4.7138
42567	0.0280204	0.836952	0.165541	0.873308	0.999534	-4.71368
11177	0.0278032	0.80932	0.170026	0.869913	0.999534	-4.71349
42946	0.0277745	0.543634	0.197942	0.848849	0.999534	-4.71223
42821	-0.0277262	0.697615	-0.18012	0.862283	0.999534	-4.71306
29736	0.0277194	1.01077	0.136191	0.895595	0.999534	-4.71477
17669	0.0274731	0.633262	0.193732	0.852017	0.999534	-4.71243
11037	-0.0272499	0.935949	-0.0994875	0.923606	0.999534	-4.71584
42547	0.0272269	0.993634	0.159227	0.878093	0.999534	-4.71393
42992	-0.0272037	0.552226	-0.180585	0.861931	0.999534	-4.71304
42970	0.0269814	0.653976	0.171446	0.868839	0.999534	-4.71343
42875	-0.0265774	1.35836	-0.140299	0.892469	0.999534	-4.71463
17955	0.0264799	0.967192	0.0929586	0.928603	0.999534	-4.71599
28213	0.026102	0.851527	0.167106	0.872123	0.999534	-4.71361
42611	-0.0260417	0.776674	-0.18409	0.859286	0.999534	-4.71288
42812	-0.025953	0.625994	-0.161668	0.876242	0.999534	-4.71383
42939	-0.0258367	0.685895	-0.13198	0.898801	0.999534	-4.71491
17823	0.0257691	0.914234	0.156577	0.880103	0.999534	-4.71403
42489	-0.0256115	0.880412	-0.135987	0.89575	0.999534	-4.71478
42681	0.0252621	0.858125	0.128661	0.90133	0.999534	-4.71502
42667	0.025179	0.89722	0.180859	0.861725	0.999534	-4.71302
17646	-0.0251413	1.06197	-0.11734	0.909965	0.999534	-4.71536
42905	-0.024827	1.49285	-0.107527	0.917459	0.999534	-4.71563
17637	-0.0247513	1.21253	-0.144444	0.889317	0.999534	-4.71448
42800	0.0244186	0.808399	0.13146	0.899197	0.999534	-4.71493
11234	0.0243013	0.831738	0.189429	0.855259	0.999534	-4.71263
42791	0.0235075	1.01922	0.122076	0.906351	0.999534	-4.71522
29852	0.0233935	1.14918	0.102996	0.920923	0.999534	-4.71575
17891	0.0233489	0.805663	0.162504	0.875609	0.999534	-4.7138
17536	-0.0231068	0.754972	-0.0972634	0.925308	0.999534	-4.71589
42968	-0.0227352	0.910004	-0.126019	0.903344	0.999534	-4.7151
42721	-0.0227086	0.884619	-0.155041	0.881269	0.999534	-4.71409
13367	0.0226871	0.770374	0.136372	0.895457	0.999534	-4.71476
17653	0.0226102	0.637186	0.16329	0.875014	0.999534	-4.71377
42647	-0.022504	0.969271	-0.135142	0.896394	0.999534	-4.7148
30209	0.0224919	0.709525	0.140144	0.892587	0.999534	-4.71463
42766	0.0224493	0.657761	0.142281	0.890961	0.999534	-4.71456
42684	0.0223506	0.834723	0.145522	0.888497	0.999534	-4.71445
42899	0.022279	1.46572	0.088805	0.931783	0.999534	-4.71609
17612	0.0220841	0.688413	0.165006	0.873713	0.999534	-4.7137
30908	0.0220543	0.760074	0.145924	0.888192	0.999534	-4.71443
27968	0.0216797	0.834475	0.129325	0.900824	0.999534	-4.71499
26160	0.0214538	0.913973	0.127978	0.90185	0.999534	-4.71504
32891	-0.0211721	0.968659	-0.113443	0.912939	0.999534	-4.71547
14266	0.0211659	0.780113	0.112479	0.913676	0.999534	-4.7155
11128	0.0209819	0.667326	0.139268	0.893253	0.999534	-4.71466
42738	-0.0209517	0.962846	-0.0774955	0.940449	0.999534	-4.71632
42598	0.0207111	0.977946	0.110118	0.915479	0.999534	-4.71556
42726	0.01994	0.973243	0.080863	0.937868	0.999534	-4.71625
42794	0.0199034	0.668284	0.124031	0.904859	0.999534	-4.71516
11210	0.0198114	0.999177	0.0850697	0.934644	0.999534	-4.71617
11222	0.0197771	1.47662	0.0760425	0.941563	0.999534	-4.71635
11238	-0.0196847	0.806973	-0.109043	0.916301	0.999534	-4.71559
32812	0.0196545	1.20152	0.138873	0.893554	0.999534	-4.71468
42627	0.0192416	0.725567	0.103726	0.920365	0.999534	-4.71573
42840	-0.0191758	0.972537	-0.131924	0.898844	0.999534	-4.71491
19607	0.0191471	1.31698	0.0823889	0.936698	0.999534	-4.71622
28450	-0.0190305	1.09766	-0.0601036	0.953793	0.999534	-4.71662
14261	0.0188544	1.16044	0.133423	0.897702	0.999534	-4.71486
42559	0.0170734	1.30654	0.100299	0.922986	0.999534	-4.71582
10988	-0.0170442	1.14766	-0.031697	0.975619	0.999534	-4.71694
42834	-0.0167844	0.911109	-0.0834599	0.935878	0.999534	-4.7162
33407	0.0165704	0.871509	0.101727	0.921894	0.999534	-4.71578
42924	-0.016519	0.820814	-0.104555	0.919731	0.999534	-4.71571
42864	-0.0164837	0.811647	-0.0903121	0.930629	0.999534	-4.71605
42562	-0.0164558	1.16977	-0.105613	0.918922	0.999534	-4.71568
19591	-0.0164306	1.22339	-0.0923313	0.929083	0.999534	-4.71601
42928	0.0161918	0.606947	0.106024	0.918608	0.999534	-4.71567
17625	0.0161228	1.26796	0.11816	0.909338	0.999534	-4.71534
42544	0.016028	1.23564	0.0975965	0.925053	0.999534	-4.71588
42582	-0.0156576	1.27024	-0.0945452	0.927388	0.999534	-4.71596
42614	0.0152428	0.563382	0.0961936	0.926127	0.999534	-4.71592
42893	-0.0150183	1.33742	-0.0873459	0.932901	0.999534	-4.71612
42636	-0.0149367	1.1313	-0.102591	0.921233	0.999534	-4.71576
17304	-0.0146123	1.42375	-0.0685265	0.947328	0.999534	-4.71648
17470	-0.0145289	0.911644	-0.0613001	0.952874	0.999534	-4.7166
42751	-0.0144601	0.746314	-0.0434788	0.966563	0.999534	-4.71683
42954	-0.0139937	0.926968	-0.0867427	0.933363	0.999534	-4.71613
27773	0.013973	0.984847	0.078634	0.939576	0.999534	-4.7163
27546	0.0138561	1.18398	0.0796338	0.93881	0.999534	-4.71628
27558	-0.0134261	1.40891	-0.0412284	0.968292	0.999534	-4.71685
17358	0.01324	1.23955	0.0802662	0.938325	0.999534	-4.71627
42988	0.013104	0.837834	0.086204	0.933775	0.999534	-4.71614
42894	0.0127343	1.41399	0.0776928	0.940298	0.999534	-4.71632
17592	-0.0124061	0.798714	-0.0951752	0.926906	0.999534	-4.71594
17657	-0.0123228	1.10776	-0.0534565	0.958897	0.999534	-4.71671
25611	0.0122166	0.791012	0.0825752	0.936556	0.999534	-4.71622
14307	0.0121055	0.643037	0.0824008	0.936689	0.999534	-4.71622
42862	0.0119674	0.925622	0.0675607	0.948069	0.999534	-4.7165
27565	-0.0119204	0.939196	-0.078016	0.94005	0.999534	-4.71631
13388	-0.011844	0.701769	-0.0757319	0.941801	0.999534	-4.71635
42810	-0.0116646	0.897156	-0.0884154	0.932081	0.999534	-4.7161
42504	-0.0114552	1.31409	-0.0511278	0.960686	0.999534	-4.71674
42725	0.0109146	1.12143	0.0588325	0.954769	0.999534	-4.71664
17388	-0.0107983	1.1834	-0.0726162	0.944191	0.999534	-4.71641
42686	0.010575	0.674777	0.071473	0.945068	0.999534	-4.71643
17283	0.0103326	1.23389	0.058158	0.955287	0.999534	-4.71665
42976	-0.0101635	0.920156	-0.0410107	0.96846	0.999534	-4.71686
42947	-0.0101079	0.897452	-0.0606703	0.953358	0.999534	-4.71661
28480	-0.010056	0.915939	-0.0673112	0.948261	0.999534	-4.7165
10937	-0.00991285	1.04598	-0.0681837	0.947591	0.999534	-4.71649
10991	-0.0097549	1.35435	-0.0392171	0.969838	0.999534	-4.71687
10902	-0.00946672	0.612149	-0.0657127	0.949487	0.999534	-4.71653
13130	-0.00941324	1.05496	-0.0559436	0.956987	0.999534	-4.71668
42698	-0.00908766	0.990068	-0.0650202	0.950019	0.999534	-4.71654
42880	-0.00872448	1.35872	-0.0196282	0.984901	0.999534	-4.71702
29328	-0.00871329	0.739759	-0.0533136	0.959007	0.999534	-4.71671
42850	-0.0085876	1.17921	-0.0662083	0.949107	0.999534	-4.71652
13147	0.00811943	1.14455	0.0628547	0.951681	0.999534	-4.71657
42478	0.0076054	0.782883	0.0433332	0.966675	0.999534	-4.71683
42844	0.00737933	0.812728	0.0476048	0.963392	0.999534	-4.71678
17851	-0.00730487	1.02085	-0.0391007	0.969928	0.999534	-4.71688
28520	0.00722093	0.791367	0.044266	0.965958	0.999534	-4.71682
42625	-0.00714557	0.899485	-0.0461183	0.964535	0.999534	-4.7168
42889	0.00697251	0.529154	0.0458314	0.964755	0.999534	-4.7168
42977	0.00686361	0.662535	0.043915	0.966228	0.999534	-4.71683
42628	0.0066	1.31099	0.0386381	0.970283	0.999534	-4.71688
42514	0.00652258	0.869817	0.0406097	0.968768	0.999534	-4.71686
42492	-0.00646757	1.3117	-0.0299484	0.976964	0.999534	-4.71695
17940	0.00607944	1.37441	0.0297449	0.97712	0.999534	-4.71696
42607	-0.00599168	1.04576	-0.0251454	0.980657	0.999534	-4.71699
42930	0.00597862	0.984479	0.0477029	0.963317	0.999534	-4.71678
42887	-0.00578797	0.801982	-0.041502	0.968082	0.999534	-4.71685
19605	0.00557	1.03208	0.0293141	0.977452	0.999534	-4.71696
17593	-0.00539119	1.03068	-0.0422735	0.967489	0.999534	-4.71684
42957	-0.00526095	0.655453	-0.0383948	0.97047	0.999534	-4.71688
11208	-0.00517221	0.711201	-0.0231078	0.982224	0.999534	-4.717
42979	-0.00512348	0.755214	-0.0324327	0.975054	0.999534	-4.71693
24127	-0.00491709	0.680713	-0.0296128	0.977222	0.999534	-4.71696
42823	0.00481619	1.0861	0.0266567	0.979495	0.999534	-4.71698
42688	-0.00473071	0.747939	-0.0267189	0.979447	0.999534	-4.71698
28302	-0.00472294	0.90016	-0.0254266	0.980441	0.999534	-4.71698
17902	-0.00438967	1.25994	-0.0208032	0.983997	0.999534	-4.71701
42900	-0.00427293	1.04288	-0.0173048	0.986688	0.999534	-4.71703
10954	-0.00414154	1.23308	-0.0139663	0.989256	0.999534	-4.71704
28884	0.00402319	1.12514	0.0226297	0.982592	0.999534	-4.717
28703	0.00362379	0.621685	0.0262006	0.979846	0.999534	-4.71698
42706	-0.00356031	1.01577	-0.0243463	0.981272	0.999534	-4.71699
11058	0.00352045	1.08374	0.0177622	0.986336	0.999534	-4.71703
17328	0.00325773	0.904511	0.0092728	0.992866	0.999534	-4.71705
42869	-0.00320954	0.934926	-0.0131566	0.989879	0.999534	-4.71704
25557	-0.00267507	1.0543	-0.0155051	0.988072	0.999534	-4.71703
11262	0.00260249	1.16223	0.0154578	0.988108	0.999534	-4.71704
28581	0.00241607	0.597379	0.0177414	0.986352	0.999534	-4.71703
11148	-0.00235863	1.12163	-0.0162493	0.9875	0.999534	-4.71703
42523	-0.00227743	1.27505	-0.00985629	0.992417	0.999534	-4.71705
17630	-0.00221437	1.09082	-0.0103112	0.992068	0.999534	-4.71705
17566	0.00214329	0.789509	0.0157661	0.987871	0.999534	-4.71703
42683	0.00169856	0.992846	0.00741441	0.994296	0.999534	-4.71706
30147	-0.00161438	1.57047	-0.00557138	0.995714	0.999534	-4.71706
28250	0.00120213	1.19903	0.00559642	0.995695	0.999534	-4.71706
42550	0.00113213	0.837142	0.00280501	0.997842	0.999534	-4.71706
31809	-0.000958221	1.05422	-0.0068857	0.994703	0.999534	-4.71706
42579	-0.000915234	1.25919	-0.00358693	0.99724	0.999534	-4.71706
17493	0.000832861	1.30773	0.0023885	0.998162	0.999534	-4.71706
42460	0.000655392	1.67324	0.00178452	0.998627	0.999534	-4.71706
11014	0.000182776	1.09758	0.000983158	0.999244	0.999534	-4.71706
43002	-8.69e-05	0.616321	-0.000605381	0.999534	0.999534	-4.71706
