# Supplementary material for: Circular RNA hsa_circ_101555 promotes hepatocellular carcinoma cell proliferation and migration by sponging miR-145-5p and regulating CDCA3 expression
Source: Cell Death Dis. 2021 Apr 6;12(4):356. doi: 10.1038/s41419-021-03626-7 (PMC8024300; doi:10.1038/s41419-021-03626-7)
Supplement: Supplementary file 6 — Supplement Materials and Methods-Additional file 6 GSE115018 [file 41419_2021_3626_MOESM6_ESM.xlsx]

## Sheet: DEG(NOR VS HCC)
ID	logFC	AveExpr	t	P.Value	adj.P.Val	B
A_33_P3236071	-6.11845	-1.4665	-8.42911	9.15e-09	1.18e-05	10.1456
A_24_P232545	-5.73569	-0.983944	-7.03037	2.31e-07	9.51e-05	7.10122
A_33_P3213235	-5.11307	1.34057	-11.5853	1.58e-11	1.48e-07	15.9568
A_33_P3590259	-5.07525	-0.0135664	-7.92465	2.85e-08	2.22e-05	9.08093
p4114	-4.97236	-2.3529	-8.63256	5.84e-09	8.7e-06	10.5641
A_33_P3332955	-4.48252	-0.783962	-8.26432	1.32e-08	1.42e-05	9.802
A_23_P167030	-4.47989	-0.0223828	-7.9574	2.64e-08	2.19e-05	9.15121
A_23_P251486	-4.47162	0.0722413	-7.84542	3.41e-08	2.5e-05	8.91025
A_23_P30567	-4.44887	3.03512	-8.14688	1.72e-08	1.73e-05	9.55466
A_23_P115246	-4.44787	1.09358	-8.2438	1.38e-08	1.46e-05	9.75894
A_23_P429425	-4.42876	-0.974545	-6.3841	1.12e-06	0.000242376	5.60185
A_33_P3382856	-4.37309	2.04704	-5.58619	8.33e-06	0.0008448	3.68459
A_33_P3353866	-4.30885	0.493735	-4.83959	5.69e-05	0.002841	1.84785
A_24_P105933	-4.27427	0.165989	-6.35492	1.2e-06	0.000252623	5.53291
p11902	-4.23693	-2.21894	-6.12415	2.14e-06	0.000361296	4.98434
p19687	-4.20441	-2.89396	-6.71763	4.93e-07	0.000154511	6.38236
p30225	-4.16589	-2.48479	-6.01301	2.82e-06	0.000429461	4.71808
A_23_P167129	-4.14185	0.0488954	-5.95902	3.24e-06	0.000468079	4.58827
A_33_P3368313	-4.12116	0.674778	-7.52376	7.19e-08	4.36e-05	8.20779
A_33_P3211608	-4.09926	-1.83335	-4.56312	0.000116323	0.00459099	1.16446
A_33_P3219651	-4.07153	-1.91734	-6.47354	8.97e-07	0.000216842	5.81249
A_33_P3233645	-4.06684	2.93109	-8.03648	2.21e-08	2.07e-05	9.32024
A_24_P394940	-4.03353	5.20312	-5.0591	3.22e-05	0.00196907	2.39019
p12748	4.03351	-3.72327	6.20533	1.74e-06	0.000322084	5.178
A_23_P64873	-4.01549	1.88377	-5.73928	5.64e-06	0.000666206	4.05712
A_23_P144843	3.97484	-3.8931	6.52832	7.84e-07	0.000201426	5.94104
A_24_P96780	3.9598	-2.65495	8.31048	1.19e-08	1.35e-05	9.89866
A_23_P421379	-3.94907	3.3151	-4.78948	6.47e-05	0.00311434	1.72398
A_23_P106258	-3.91544	2.23948	-6.89888	3.18e-07	0.00011757	6.80058
p19685	-3.90541	-2.26045	-5.70919	6.09e-06	0.000696336	3.98406
p29358	-3.89584	-2.04517	-5.87393	4.01e-06	0.000538978	4.38314
A_32_P210872	-3.88502	-1.10432	-6.56798	7.11e-07	0.000188637	6.03388
A_24_P255471	-3.87651	-3.28736	-9.34054	1.28e-09	4.61e-06	11.972
A_23_P420942	-3.87503	1.09643	-5.05427	3.26e-05	0.00198865	2.37829
A_23_P96291	3.85025	-3.44206	4.16388	0.000326448	0.00887105	0.181986
A_23_P111402	-3.84211	-2.99444	-6.20411	1.75e-06	0.000322161	5.17509
A_23_P256956	3.83934	0.0743028	6.72731	4.82e-07	0.000153414	6.40482
A_21_P0014779	-3.83497	-0.476921	-5.06566	3.17e-05	0.00195021	2.40639
A_23_P150457	-3.82674	0.476491	-8.00404	2.38e-08	2.1e-05	9.25102
p2609	-3.77216	-0.336747	-4.49061	0.000140345	0.0051197	0.985448
A_33_P3403963	-3.74511	-2.06453	-5.51158	1.01e-05	0.000966749	3.50237
A_23_P66241	-3.73608	2.00024	-6.48965	8.62e-07	0.000211209	5.85034
p13746	3.72003	-3.47784	3.92121	0.000608824	0.0129746	-0.40914
A_24_P335092	-3.70421	3.63863	-5.56004	8.9e-06	0.000883937	3.62078
p36118_v4	-3.6946	0.00921522	-3.17731	0.00393687	0.0401786	-2.16195
p15230	-3.67398	-0.927912	-5.75698	5.39e-06	0.000643734	4.10005
p22514	3.6717	-3.92356	5.88871	3.86e-06	0.00053079	4.41881
A_23_P118834	3.66711	-0.757452	7.42919	8.97e-08	5.07e-05	7.99836
A_23_P101992	-3.66378	1.82622	-9.20908	1.69e-09	4.61e-06	11.7163
A_33_P3555937	-3.65934	0.125291	-6.26118	1.52e-06	0.000297976	5.3108
A_32_P203917	-3.63991	3.62996	-4.99186	3.83e-05	0.00222595	2.22417
p33560	-3.63912	3.75509	-5.2491	1.98e-05	0.00143942	2.85846
A_23_P137665	-3.62867	2.46813	-5.18397	2.34e-05	0.001598	2.6981
A_23_P8938	-3.60946	2.91397	-5.50431	1.03e-05	0.000971787	3.48461
p19700	-3.60719	-2.24724	-6.40901	1.05e-06	0.000235818	5.6606
A_23_P55544	-3.6044	-1.34548	-4.74679	7.23e-05	0.0033269	1.61841
A_23_P69699	-3.59476	-2.96748	-7.36205	1.05e-07	5.74e-05	7.84892
A_33_P3231156	-3.59013	3.03661	-7.68447	4.95e-08	3.24e-05	8.56065
A_21_P0000671	-3.58734	4.51268	-7.32036	1.16e-07	6.03e-05	7.7558
p12483	-3.57409	-2.60146	-5.39697	1.35e-05	0.00115146	3.22172
A_33_P3323959	-3.54297	0.253323	-5.11492	2.79e-05	0.00179498	2.52792
p19709	-3.53171	-2.08026	-5.85577	4.2e-06	0.000551438	4.33925
p15228	-3.52871	-0.0249707	-6.26289	1.51e-06	0.000297976	5.31486
p28798	3.52324	-3.94937	3.50995	0.00172704	0.0245978	-1.39226
A_23_P35219	3.52264	-0.17065	8.88015	3.41e-09	6.39e-06	11.065
p20051	-3.51554	-2.8665	-4.29837	0.000230735	0.00716175	0.511922
A_24_P412156	-3.50508	-0.313353	-5.28638	1.79e-05	0.0013661	2.95015
p19694	-3.5008	-1.89615	-5.75236	5.46e-06	0.000650141	4.08885
A_33_P3315314	-3.49837	4.90612	-8.19247	1.55e-08	1.61e-05	9.65093
A_33_P3336720	-3.48519	2.27311	-9.41383	1.1e-09	4.61e-06	12.1135
A_23_P104651	3.47508	-3.65848	6.0678	2.46e-06	0.000398354	4.8495
A_21_P0008599	-3.46808	-1.65313	-5.67557	6.63e-06	0.000732371	3.90232
p19701	-3.46425	-1.33102	-5.57319	8.61e-06	0.00086526	3.65287
A_23_P692	-3.45677	1.87298	-4.5477	0.000121061	0.00468428	1.12639
p29399	-3.44885	-3.06991	-5.79949	4.84e-06	0.000596435	4.20309
p40127_v4	-3.44594	-0.683107	-5.68322	6.5e-06	0.000726122	3.92093
p2689	-3.44378	-3.55228	-5.71349	6.02e-06	0.000693258	3.9945
p26302	3.43545	-2.46024	7.50277	7.55e-08	4.5e-05	8.16143
A_24_P319613	3.43205	-1.93686	9.04373	2.4e-09	5.24e-06	11.3909
A_23_P78479	-3.42314	5.3771	-6.22513	1.66e-06	0.000314541	5.22513
A_33_P3350056	-3.41793	5.3803	-8.40332	9.69e-09	1.22e-05	10.0921
p42944_v4	-3.41374	-3.12456	-5.95299	3.29e-06	0.000471076	4.57377
p6436	-3.4128	1.9456	-4.76723	6.86e-05	0.00322558	1.66896
A_21_P0008813	-3.41271	-1.39236	-5.67007	6.73e-06	0.000736605	3.88893
p34428_v4	-3.41182	-2.46781	-6.23588	1.62e-06	0.000309394	5.25067
A_23_P94422	3.41131	-2.47782	7.20113	1.54e-07	7.17e-05	7.48809
A_23_P145569	-3.41122	1.8709	-4.7086	7.98e-05	0.00356746	1.52399
A_23_P126212	3.40798	-3.79637	6.53612	7.69e-07	0.00019995	5.95932
A_23_P218369	-3.38845	1.14613	-7.54461	6.85e-08	4.19e-05	8.25378
A_33_P3239614	-3.38765	-0.225694	-4.23919	0.000268832	0.00784713	0.366558
A_23_P126584	-3.38287	0.84464	-6.02606	2.73e-06	0.000422516	4.74941
p19695	-3.38075	-1.98957	-5.88666	3.88e-06	0.000530927	4.41386
A_23_P51126	-3.36506	-1.04969	-4.25001	0.000261429	0.00769964	0.393112
A_23_P160559	-3.3598	-0.354471	-6.37679	1.14e-06	0.000245528	5.58459
A_33_P3364089	-3.35716	0.513929	-3.76001	0.000918433	0.016892	-0.797804
A_23_P373521	-3.35376	-2.43555	-5.00539	3.7e-05	0.00217053	2.2576
p15229	-3.35297	-1.13366	-5.42296	1.26e-05	0.00109723	3.28544
A_23_P96383	-3.35132	-1.76606	-4.09314	0.000391661	0.00988672	0.00903772
p40129_v4	-3.35098	-3.1171	-6.54293	7.56e-07	0.000197415	5.97526
A_23_P213857	-3.34381	3.28289	-6.17529	1.88e-06	0.000338589	5.10641
A_23_P37983	-3.33536	4.74592	-8.69547	5.09e-09	8.14e-06	10.6923
A_23_P127107	-3.3334	-2.42315	-4.4696	0.000148187	0.00532978	0.93362
p13583	-3.3305	2.34011	-3.28507	0.00302169	0.0346179	-1.91568
A_33_P3276713	-3.32548	1.77423	-4.96038	4.16e-05	0.00234397	2.14642
p19692	-3.32075	-2.75152	-6.45154	9.47e-07	0.000218527	5.76077
p35816_v4	-3.31667	5.19833	-8.64476	5.69e-09	8.67e-06	10.589
p12436	3.31406	-3.80999	3.9526	0.000561809	0.0123419	-0.333038
A_23_P49376	-3.31351	-0.984726	-6.11647	2.18e-06	0.000366102	4.96597
A_23_P25246	-3.31267	0.0511718	-3.78091	0.000870903	0.0163242	-0.747636
A_33_P3307903	3.31143	-1.86563	7.32845	1.14e-07	6.01e-05	7.77389
(+)E1A_r60_n9	3.30746	3.3421	22.6946	3.63e-18	2.38e-13	28.0334
p22904	-3.30498	0.395078	-3.29789	0.00292759	0.0339433	-1.88617
p22624	-3.30095	-2.10079	-4.69521	8.26e-05	0.00367078	1.49089
p15236	-3.30095	-1.10718	-5.32327	1.63e-05	0.00128261	3.04082
A_24_P322354	3.29402	-3.45313	5.69985	6.24e-06	0.000706906	3.96134
A_33_P3272231	-3.28827	0.180644	-5.26788	1.88e-05	0.0014081	2.90468
A_23_P27528	-3.28272	3.94443	-3.02495	0.00569726	0.0491181	-2.50438
A_33_P3288159	3.27789	-2.90841	7.87882	3.16e-08	2.38e-05	8.98231
A_21_P0007944	3.27665	-4.04209	3.45514	0.00198092	0.0266883	-1.5209
A_32_P49309	-3.27131	-1.49984	-5.85648	4.19e-06	0.000551438	4.34097
A_33_P3321293	3.26534	-1.94533	9.35859	1.23e-09	4.61e-06	12.0069
A_33_P3318322	-3.2632	1.06082	-6.70925	5.03e-07	0.000154867	6.36293
A_23_P10385	3.26188	-1.64237	6.6464	5.87e-07	0.000168625	6.21685
A_23_P63209	-3.2571	2.57952	-3.84437	0.000740895	0.0146751	-0.59488
A_23_P46105	-3.25561	1.7187	-3.51999	0.00168407	0.0242654	-1.36861
A_33_P3253596	3.24572	-0.675005	6.88508	3.28e-07	0.000120873	6.7689
A_33_P3408913	-3.24071	0.727726	-4.08692	0.000397977	0.00999074	-0.00614661
A_24_P257478	-3.23934	-2.82479	-6.82426	3.8e-07	0.000134753	6.62893
A_23_P389281	3.23367	-4.36686	4.22422	0.00027942	0.00804511	0.329827
p39327_v4	-3.22695	-2.87629	-6.43798	9.79e-07	0.000223607	5.72885
A_23_P9869	-3.22573	-1.14105	-5.29272	1.77e-05	0.00135186	2.96574
A_23_P115872	3.22546	-3.39512	6.38496	1.12e-06	0.000242376	5.60386
A_23_P300033	-3.22361	0.591938	-3.97229	0.000534174	0.0120209	-0.285255
A_33_P3807062	3.21967	-3.4922	6.47627	8.91e-07	0.000216251	5.81892
p33456	-3.21944	2.33643	-7.95694	2.65e-08	2.19e-05	9.15021
A_33_P3230548	3.21572	-1.66663	8.39542	9.86e-09	1.22e-05	10.0757
p6183	-3.20974	-1.93186	-6.26468	1.5e-06	0.000297976	5.31911
p12991	-3.20745	0.439804	-5.47289	1.11e-05	0.00101955	3.40773
A_23_P87491	-3.2024	1.53813	-5.22379	2.11e-05	0.00150018	2.79618
p36606_v4	-3.20079	-1.75754	-5.73917	5.64e-06	0.000666206	4.05686
A_33_P3411975	-3.19755	1.17569	-3.80206	0.000825251	0.0157391	-0.696782
A_23_P54840	-3.19608	5.30233	-8.88995	3.34e-09	6.39e-06	11.0847
A_23_P131588	-3.19152	-0.595173	-7.89868	3.02e-08	2.3e-05	9.02509
A_23_P215720	-3.19145	-2.92339	-4.66993	8.82e-05	0.00381045	1.42839
A_23_P87238	-3.1872	3.63446	-4.69078	8.36e-05	0.00369258	1.47992
p22091	-3.17411	-1.89878	-5.02331	3.54e-05	0.00209114	2.30184
A_23_P19723	-3.17312	-2.16507	-5.61452	7.75e-06	0.000813645	3.75366
A_24_P567298	3.17259	-4.10185	3.01046	0.00589929	0.049873	-2.53656
A_33_P3264593	3.15629	-4.58678	3.51841	0.00169079	0.0243053	-1.37235
A_23_P105973	-3.15366	2.89997	-4.20049	0.000297055	0.00833851	0.271647
p12847	-3.15309	2.85789	-5.26607	1.89e-05	0.00140876	2.90022
A_21_P0008811	-3.14872	-2.1228	-5.4641	1.14e-05	0.00102975	3.38621
A_33_P3327647	3.14586	-4.11358	3.60868	0.00134733	0.0211935	-1.15895
p19689	-3.14524	-1.77437	-5.93311	3.45e-06	0.00048993	4.52588
A_23_P139527	-3.13973	4.55831	-3.72524	0.00100324	0.0178698	-0.881136
A_21_P0011815	3.13543	-2.97987	5.25225	1.96e-05	0.00143636	2.86622
A_23_P127911	-3.13375	-1.51429	-6.07549	2.41e-06	0.000394568	4.86792
p22421	-3.13094	5.6512	-6.34801	1.22e-06	0.000256166	5.51658
p6095	-3.13017	-0.548289	-5.70694	6.12e-06	0.000699111	3.97859
A_24_P399888	3.12675	-1.60343	6.46124	9.25e-07	0.000217299	5.78358
p29696	-3.12574	-3.22041	-6.19498	1.79e-06	0.000328662	5.15335
A_23_P94319	-3.12064	-1.66617	-6.40809	1.05e-06	0.000235818	5.65845
A_23_P99063	-3.12016	0.0424588	-3.17203	0.00398798	0.0404922	-2.17394
p5071	3.11746	-3.72813	6.10558	2.24e-06	0.000373346	4.93995
A_23_P106844	-3.11727	4.19192	-8.73221	4.7e-09	8.11e-06	10.7668
p33685	-3.11269	-0.646727	-3.525	0.00166307	0.0240952	-1.35683
A_33_P3302191	-3.11112	-2.94865	-4.76916	6.82e-05	0.00321416	1.67372
A_24_P214231	3.10614	-3.73431	8.49815	7.85e-09	1.09e-05	10.2883
p25322	-3.10546	-1.80364	-5.74203	5.6e-06	0.000663784	4.06379
p12996	-3.10253	-3.16363	-5.55894	8.93e-06	0.000885102	3.61807
A_23_P138655	-3.09913	-2.65579	-5.71893	5.94e-06	0.000688935	4.00771
A_33_P3374210	3.09619	1.32315	6.72216	4.88e-07	0.000153621	6.39289
A_23_P70007	3.09277	-3.38245	6.9476	2.82e-07	0.000108832	6.91225
A_24_P290751	-3.08602	-2.81042	-7.16367	1.68e-07	7.66e-05	7.40357
p34425_v4	-3.08491	-1.22207	-5.77146	5.2e-06	0.000626571	4.13519
A_23_P390209	-3.08345	-1.39552	-4.3394	0.000207525	0.00669588	0.612824
p15392	-3.07734	0.794156	-6.67942	5.41e-07	0.000161942	6.29367
A_21_P0000018	-3.07707	-0.613785	-3.51838	0.00169092	0.0243053	-1.37242
p12993	-3.06676	-3.10926	-4.69069	8.36e-05	0.00369258	1.47972
p23105	-3.06501	-2.85341	-5.145	2.58e-05	0.0017114	2.60208
p42946_v4	-3.06113	-2.29427	-6.17547	1.88e-06	0.000338589	5.10684
A_23_P38735	-3.06031	-1.22651	-5.15163	2.54e-05	0.00168925	2.61842
A_23_P309739	-3.06027	-1.3083	-7.3123	1.18e-07	6.05e-05	7.73775
A_23_P52017	3.05982	-1.94756	7.86008	3.3e-08	2.46e-05	8.94189
A_33_P3360072	-3.05624	-2.5687	-4.93007	4.5e-05	0.00244875	2.07151
A_24_P211849	-3.05599	-2.1401	-4.34965	0.0002021	0.00657942	0.638043
A_24_P397386	-3.04962	-0.858408	-5.63296	7.39e-06	0.000788928	3.79861
A_33_P3314500	-3.04917	3.49329	-6.74555	4.61e-07	0.000152359	6.44708
A_24_P921683	-3.04904	-0.762518	-3.43572	0.00207936	0.0275144	-1.56634
A_23_P212608	-3.0457	-3.48223	-4.71539	7.84e-05	0.00352452	1.54078
A_33_P3231486	-3.04255	3.40058	-3.09668	0.00479065	0.0447012	-2.34405
p13491	3.04216	-2.12875	6.81076	3.93e-07	0.000138491	6.5978
p25428	-3.04077	-4.32421	-9.38676	1.16e-09	4.61e-06	12.0613
p29940	-3.03344	-0.965735	-4.82394	5.92e-05	0.00292131	1.80916
A_33_P3342561	-3.0315	-3.22011	-6.46102	9.25e-07	0.000217299	5.78307
p15082	3.03128	-4.502	3.77344	0.000887596	0.0165524	-0.765564
A_24_P12690	-3.02934	-2.44425	-3.85384	0.000723194	0.014466	-0.572016
A_23_P73170	-3.02715	-2.76873	-7.59029	6.16e-08	3.84e-05	8.35432
p7978	-3.02442	-3.6258	-5.29347	1.76e-05	0.00135084	2.96759
A_23_P401	3.02424	-0.806151	8.4591	8.56e-09	1.14e-05	10.2077
A_33_P3303717	-3.02252	-1.52637	-4.11318	0.000371975	0.00961591	0.0579933
p23374	-3.02127	-0.66633	-4.42573	0.000166005	0.00573154	0.825424
p35762_v4	-3.01406	-3.22809	-5.54289	9.3e-06	0.000907016	3.5789
p35143_v4	-3.01265	-2.16329	-5.25137	1.96e-05	0.00143784	2.86404
p35760_v4	-3.0076	-0.993429	-6.48461	8.73e-07	0.000212637	5.83852
p19707	-3.00555	-3.57276	-5.37718	1.42e-05	0.00118441	3.17318
A_33_P3390411	-3.00474	2.83772	-4.02832	0.000462656	0.0109579	-0.14901
A_33_P3404814	-3.00413	-3.281	-6.75561	4.49e-07	0.000150608	6.47037
p10060	3.00355	-3.8542	4.2149	0.000286212	0.00816179	0.306992
A_23_P55779	-3.00286	2.33888	-3.06108	0.0052219	0.0468387	-2.42385
p43270_v4	-3.00214	1.72316	-4.47302	0.000146882	0.00530402	0.942053
A_23_P1352	-3.00205	-3.48923	-5.2115	2.18e-05	0.00153035	2.76592
A_21_P0004020	3.00062	-3.86437	3.73208	0.000985969	0.0176582	-0.86476
A_21_P0014446	-2.99588	-1.78237	-6.062	2.5e-06	0.000400162	4.83561
p11335	-2.98755	5.13973	-5.89678	3.79e-06	0.000524259	4.43829
p41940_v4	-2.98718	-4.07308	-7.2213	1.47e-07	7.04e-05	7.53353
p19872	-2.97963	-4.52563	-8.80951	3.97e-09	7.23e-06	10.9231
A_21_P0000076	2.9654	-3.13607	6.11158	2.21e-06	0.000368716	4.9543
A_24_P296254	2.96173	-3.44447	8.01914	2.3e-08	2.09e-05	9.28325
p39326_v4	-2.96024	-2.61524	-6.44089	9.72e-07	0.000222779	5.73571
A_23_P61042	-2.95964	1.73524	-5.2474	1.98e-05	0.00144079	2.85428
p27721	-2.9545	-1.68294	-3.62595	0.00128988	0.0206114	-1.11794
A_23_P151805	-2.95217	2.10314	-4.14717	0.000340812	0.00911581	0.141082
A_33_P3285945	-2.94759	-0.846455	-3.68987	0.00109734	0.0188541	-0.965672
A_23_P150609	-2.94446	3.47296	-5.15461	2.52e-05	0.00168659	2.62577
p38372_v4	2.94445	-4.20957	6.15238	1.99e-06	0.000350821	5.05177
p22092	-2.94154	-2.4018	-4.36219	0.000195656	0.00642891	0.668896
A_33_P3248231	2.94131	-3.24425	4.63778	9.59e-05	0.00403589	1.34891
A_32_P305020	2.9405	-3.97705	3.90342	0.000637171	0.0133358	-0.452216
p19690	-2.94015	-2.21206	-5.85704	4.19e-06	0.000551438	4.34232
A_23_P138507	2.93046	-2.26744	5.78635	5.01e-06	0.000611123	4.17125
A_21_P0004765	2.92985	-4.3793	3.02939	0.00563668	0.0488465	-2.49451
A_23_P80974	-2.92846	3.0216	-4.11106	0.000374012	0.00966078	0.0528067
A_23_P120125	-2.92839	1.62911	-4.13439	0.000352212	0.00932533	0.109831
A_23_P259586	2.92826	-4.0519	6.70263	5.11e-07	0.0001566	6.34756
A_24_P350759	-2.92715	0.948992	-3.69709	0.00107747	0.0186258	-0.948452
p534	-2.92517	0.201018	-4.78724	6.51e-05	0.00312098	1.71844
p5420	-2.92439	-3.65211	-6.4907	8.6e-07	0.000211209	5.8528
A_23_P127584	-2.92422	4.08247	-5.71262	6.04e-06	0.000693258	3.99237
A_33_P3263459	-2.91514	-3.01207	-5.34845	1.53e-05	0.00123782	3.10267
A_24_P236235	-2.90854	-0.811562	-3.62928	0.00127908	0.0205238	-1.11002
p5434	-2.90707	-3.15615	-6.29764	1.39e-06	0.000280432	5.39731
p5431	-2.90277	-1.53793	-6.39128	1.1e-06	0.000241711	5.61879
A_33_P3248394	-2.90053	-0.0518012	-4.84459	5.61e-05	0.00281829	1.86023
A_19_P00322745	-2.89821	-2.18011	-6.7547	4.5e-07	0.000150608	6.46825
p20050	-2.89576	-2.10933	-4.13431	0.000352287	0.00932533	0.10963
A_33_P3424477	-2.89473	-3.84447	-7.90227	3e-08	2.3e-05	9.0328
A_23_P258136	-2.89329	-2.32071	-4.88429	5.06e-05	0.00265708	1.95837
RNA147440|p0544_imsncRNA166	-2.88775	0.669559	-7.61399	5.83e-08	3.74e-05	8.40636
p29011	2.88401	-4.12609	3.31682	0.00279384	0.0329701	-1.84253
A_24_P484965	2.88246	-3.5825	4.43868	0.000160533	0.00559867	0.857359
p5430	-2.8821	-2.20852	-5.54751	9.19e-06	0.0009031	3.59018
A_33_P3411980	-2.88022	-3.62372	-5.60294	7.98e-06	0.000826058	3.72543
p12747	2.8777	-1.95194	4.28601	0.000238224	0.00728814	0.48153
A_23_P122197	2.87628	-1.49804	6.47021	9.04e-07	0.000216842	5.80467
p39026_v4	2.87533	-0.0900584	4.935	4.44e-05	0.00242581	2.08369
p9362	2.87499	-4.7172	4.0032	0.000493468	0.0113985	-0.210138
p38991_v4	-2.87389	-2.24026	-6.28269	1.44e-06	0.000288385	5.36185
p9270	-2.87002	-3.82555	-5.36786	1.46e-05	0.00119862	3.15032
A_33_P3351180	-2.86889	2.72927	-4.99046	3.85e-05	0.00222611	2.22072
A_33_P3400700	-2.86595	-3.28944	-5.6739	6.66e-06	0.000732371	3.89826
A_33_P3391339	2.86461	-1.96275	4.61566	0.000101525	0.00418695	1.29427
p14261	2.8619	-3.4426	3.2499	0.00329511	0.0362739	-1.99641
A_33_P3377151	-2.85798	-0.473965	-4.31938	0.000218547	0.00690435	0.563565
p5433	-2.85587	-3.69784	-5.30684	1.7e-05	0.00131753	3.00045
A_23_P14667	-2.85565	0.479269	-4.68825	8.41e-05	0.00370746	1.47366
p3790	2.85245	-3.98504	3.41653	0.00218127	0.0282491	-1.61114
A_23_P95790	-2.8496	-3.37267	-5.59801	8.08e-06	0.00082999	3.71342
A_33_P3230264	2.8479	1.3406	3.81243	0.000803748	0.0154678	-0.671839
RNA95495|RNS_577_152	-2.84619	-4.27906	-8.28914	1.25e-08	1.36e-05	9.85403
A_32_P74409	-2.83665	0.523918	-5.83525	4.42e-06	0.000568607	4.28964
A_24_P282251	-2.83649	5.88117	-4.9205	4.61e-05	0.00248531	2.04787
A_21_P0012792	2.83171	-4.79734	4.69062	8.36e-05	0.00369258	1.47954
A_33_P3318661	2.83125	-4.1524	5.46357	1.14e-05	0.00102975	3.38492
p4252	2.8279	-3.68685	3.16892	0.00401844	0.040681	-2.181
A_24_P307135	-2.82787	1.39603	-5.31628	1.66e-05	0.00129668	3.02365
p1561	2.82757	-2.06036	4.76759	6.85e-05	0.00322496	1.66983
p13203	-2.826	-2.50466	-3.78693	0.000857671	0.0161642	-0.733178
p1870	2.82578	-3.83985	3.28602	0.00301463	0.0345768	-1.9135
p15081	2.82064	-4.56028	3.50577	0.0017452	0.0247543	-1.40208
A_33_P3349646	-2.81394	-2.75609	-4.37872	0.000187466	0.00627416	0.709616
A_33_P3379356	-2.81212	0.913136	-6.69688	5.19e-07	0.000157545	6.33423
p6186	-2.80953	-3.56089	-6.39885	1.08e-06	0.000239436	5.63664
p18985	-2.80948	-2.86829	-5.31233	1.68e-05	0.0013037	3.01394
A_23_P206760	-2.80889	5.31028	-6.24431	1.58e-06	0.000307199	5.27073
p14270	2.80699	-4.01258	3.06381	0.00518757	0.0466767	-2.41774
A_33_P3311755	2.80335	-1.11805	6.63833	5.98e-07	0.000170451	6.19805
A_23_P133956	2.80208	-0.868859	5.52318	9.78e-06	0.000944042	3.53072
A_23_P18362	-2.80003	-3.54815	-3.21328	0.00360509	0.0382584	-2.0801
A_23_P30098	-2.79906	4.06482	-4.31983	0.000218291	0.00690389	0.564681
A_23_P48669	2.79884	-0.213598	6.73647	4.71e-07	0.000152359	6.42606
A_21_P0012921	2.79518	-4.71999	3.8169	0.000794632	0.0153562	-0.661061
p12792	-2.79413	1.92376	-4.94632	4.31e-05	0.00238413	2.11168
A_33_P3339361	2.78693	-1.78611	6.61634	6.31e-07	0.000176848	6.14681
p19698	-2.78398	-3.2957	-6.20813	1.73e-06	0.000321303	5.18466
p12310	-2.77925	-4.15753	-6.77704	4.27e-07	0.000145615	6.51992
p33425	2.7782	-2.95021	6.16799	1.92e-06	0.000341068	5.08902
A_32_P51237	-2.77753	-3.2965	-4.2785	0.000242888	0.00736883	0.463084
A_23_P66739	-2.77752	0.843606	-3.30926	0.00284654	0.0334056	-1.85997
A_33_P3421053	-2.77625	-1.3495	-3.50473	0.00174978	0.0247924	-1.40454
A_33_P3326634	2.76969	2.92982	5.23808	2.03e-05	0.00146511	2.83135
p23027	2.76912	-4.35709	4.19008	0.000305132	0.00847701	0.246152
A_23_P126120	2.76566	-4.52008	8.33348	1.13e-08	1.32e-05	9.94669
A_23_P130333	-2.76327	4.99343	-5.1402	2.62e-05	0.00172398	2.59026
A_23_P81158	-2.76132	4.87652	-4.49408	0.00013909	0.00510057	0.994011
A_33_P3342305	-2.7608	2.37185	-3.39338	0.00231063	0.0292824	-1.66506
p19590	-2.76072	0.846963	-4.8972	4.9e-05	0.00259282	1.99027
A_23_P158041	-2.76003	2.15259	-5.70341	6.18e-06	0.000704188	3.97
p12435	2.75862	-4.75106	5.25785	1.93e-05	0.00142156	2.87999
A_23_P156890	-2.75504	-2.38335	-4.59516	0.000107061	0.00435496	1.24361
A_23_P106194	-2.75047	0.586746	-4.40703	0.000174232	0.00593123	0.779341
A_23_P94103	-2.74852	-3.97811	-4.86671	5.3e-05	0.00272513	1.91491
p14900	2.74787	-2.70323	3.11535	0.00457847	0.0436346	-2.30207
p10578	-2.74647	-0.953444	-3.01026	0.00590213	0.0498804	-2.537
A_33_P3417422	2.74494	-4.87259	3.81233	0.000803943	0.0154678	-0.672069
A_33_P3274678	-2.7392	-0.623896	-4.02546	0.00046606	0.0110138	-0.155961
A_24_P417352	-2.73904	4.44872	-5.1572	2.5e-05	0.00168225	2.63214
A_32_P15544	-2.73777	-4.21043	-5.96214	3.21e-06	0.000466471	4.59579
A_23_P100127	2.73698	-0.735341	7.58027	6.3e-08	3.9e-05	8.3323
A_23_P65757	2.73423	-2.30948	5.64264	7.21e-06	0.000772246	3.82216
p19969	-2.72495	-4.57046	-8.96709	2.83e-09	5.79e-06	11.2387
A_23_P73858	2.72455	-4.44167	3.45082	0.00200246	0.0268845	-1.53103
A_23_P24332	2.72365	-3.69711	3.33232	0.00268866	0.0321633	-1.8067
A_23_P58321	2.72061	0.47781	6.31124	1.34e-06	0.000273651	5.42954
p12361	2.71933	-4.32085	3.21447	0.0035946	0.0381841	-2.07739
A_33_P3385785	-2.71577	-2.62234	-3.97531	0.000530061	0.0119819	-0.277932
p14432	-2.71548	1.45702	-5.34177	1.56e-05	0.00124565	3.08626
A_23_P92928	-2.71521	2.84849	-3.68148	0.00112091	0.0190494	-0.9857
A_23_P149529	-2.71039	-1.9336	-3.4683	0.00191685	0.0262241	-1.49008
A_33_P3289236	-2.70665	5.12039	-6.77944	4.24e-07	0.000145615	6.52546
A_33_P3712341	-2.7061	3.89511	-6.14488	2.03e-06	0.000353168	5.03387
A_23_P80902	2.70294	-3.90244	6.68376	5.35e-07	0.000161714	6.30374
p6488	-2.70121	3.87832	-4.14769	0.00034035	0.00911348	0.142368
A_33_P3277361	2.69835	-3.04053	4.09235	0.00039246	0.00989166	0.0071018
p22457	-2.69757	-4.56091	-7.81388	3.67e-08	2.61e-05	8.84204
A_33_P3247571	-2.69744	2.83059	-3.71161	0.00103853	0.0182754	-0.913748
A_21_P0004520	-2.69706	-2.32071	-4.506	0.000134863	0.00500151	1.02344
p4151	-2.69548	-3.21818	-4.29757	0.000231214	0.00716729	0.50995
A_24_P419132	2.69538	-1.66373	7.04705	2.22e-07	9.22e-05	7.13918
p8751	-2.69234	2.60736	-3.43481	0.00208407	0.0275244	-1.56846
p40443_v4	-2.69091	-4.11271	-6.60281	6.53e-07	0.000179737	6.11524
A_33_P3339212	2.68996	-4.06245	5.46501	1.14e-05	0.0010288	3.38845
p10044	2.68984	-4.34076	3.70971	0.00104355	0.018319	-0.918291
A_23_P51085	2.68839	-2.149	5.62361	7.57e-06	0.000801441	3.7758
A_23_P22444	-2.68404	0.3049	-8.32334	1.16e-08	1.33e-05	9.92554
p16791	-2.68253	-1.54669	-4.56084	0.000117012	0.00460349	1.15883
p29829	-2.6799	-2.08241	-3.30322	0.00288932	0.0336901	-1.87389
A_23_P375372	-2.67889	5.87023	-5.26593	1.89e-05	0.00140876	2.89987
A_24_P690811	-2.67355	1.71474	-4.07382	0.000411608	0.0102093	-0.0381067
A_23_P116235	2.67243	1.14162	6.07915	2.39e-06	0.000392923	4.87668
p3294	2.66822	-4.6586	3.37392	0.00242516	0.0302595	-1.71031
A_23_P18672	-2.66817	0.818241	-4.34698	0.000203502	0.00660838	0.631459
A_32_P113066	-2.65985	-3.58366	-5.53988	9.37e-06	0.000912522	3.57154
p26523	-2.65467	-3.37016	-5.67096	6.71e-06	0.000736575	3.89111
A_23_P59051	-2.65304	-0.091672	-3.70603	0.00105332	0.0184119	-0.92708
p38585_v4	2.64644	-3.96071	3.70693	0.00105092	0.0183942	-0.924927
A_23_P103765	-2.64187	-2.45734	-4.01073	0.000484031	0.0112892	-0.191832
A_32_P62997	2.63827	-3.89945	6.72319	4.86e-07	0.000153621	6.39527
A_33_P3424754	-2.63728	1.37494	-4.49247	0.000139672	0.00510953	0.99003
p23932	-2.63704	1.78674	-4.84713	5.58e-05	0.00280889	1.86651
A_24_P602871	-2.63696	-1.5835	-4.07239	0.00041313	0.0102316	-0.0416082
A_33_P3240182	-2.63209	2.23427	-3.62235	0.00130164	0.0207185	-1.12648
A_33_P3360311	-2.63185	0.112244	-3.54528	0.00158049	0.0233954	-1.309
p43787_v4	-2.63164	-2.55987	-5.38702	1.39e-05	0.0011691	3.19733
p1001	2.62873	-2.51676	6.13072	2.1e-06	0.000357911	5.00003
A_24_P225970	2.62835	-1.86948	7.21257	1.5e-07	7.11e-05	7.51386
A_23_P17826	-2.62832	-2.60464	-4.60063	0.000105556	0.00431517	1.25711
p5208	2.62451	-2.7614	6.39782	1.08e-06	0.000239436	5.63422
p37138_v4	-2.62188	-0.325364	-3.66594	0.00116589	0.0194953	-1.02277
p5194	-2.61989	-1.56705	-5.73341	5.73e-06	0.000672393	4.04287
A_33_P3340025	2.61835	-2.83597	5.44851	1.18e-05	0.00106001	3.34803
A_33_P3353737	-2.60499	1.10255	-4.59233	0.000107848	0.00436798	1.23662
A_24_P208704	-2.60493	1.20743	-3.64662	0.00122425	0.0200616	-1.06878
A_33_P3489675	-2.60367	-2.17975	-6.05815	2.52e-06	0.000400395	4.82637
A_23_P32165	-2.60293	-0.87558	-5.387	1.39e-05	0.0011691	3.19728
A_32_P219942	2.60291	-4.52955	4.01023	0.000484651	0.0112901	-0.193046
A_32_P140030	2.59931	-4.82278	4.64489	9.41e-05	0.00398451	1.3665
A_23_P407112	-2.59822	-3.06582	-4.02834	0.000462637	0.0109579	-0.148971
p3324	-2.59701	4.5287	-5.24312	2.01e-05	0.00144782	2.84376
p4772	2.59239	-4.93054	3.52711	0.00165425	0.0240312	-1.35184
A_33_P3372840	-2.59048	0.190779	-5.03107	3.47e-05	0.00206452	2.32101
A_21_P0000197	2.58991	2.91724	6.74095	4.66e-07	0.000152359	6.43642
A_23_P342641	2.58947	-3.89347	3.0177	0.00579749	0.0494814	-2.52049
p5427	-2.58684	-3.31338	-5.85954	4.16e-06	0.000549503	4.34837
A_24_P191013	-2.5843	4.979	-3.75621	0.000927359	0.0170139	-0.806932
p41389_v4	-2.58257	4.82529	-6.20929	1.73e-06	0.000321303	5.18742
A_33_P3208966	-2.58243	3.86129	-3.16371	0.00406986	0.0409312	-2.19281
p9475	-2.58136	-1.74125	-3.70045	0.00106833	0.0185607	-0.940418
A_23_P97541	-2.58094	3.31365	-3.85951	0.000712816	0.0143442	-0.558348
p20943	-2.57966	-3.20268	-5.38806	1.38e-05	0.0011691	3.19987
p25857	-2.57948	-3.25204	-5.09339	2.95e-05	0.00186997	2.47481
A_33_P3309551	-2.57899	-3.77606	-5.42738	1.25e-05	0.00108959	3.29629
A_23_P361419	2.57722	-4.30291	5.77124	5.2e-06	0.000626571	4.13463
A_23_P321307	-2.57588	0.236242	-4.28134	0.000241111	0.00733618	0.470068
A_23_P253350	-2.57273	1.09019	-4.5871	0.00010932	0.00439769	1.22369
A_24_P162173	-2.57044	1.62375	-3.28318	0.00303583	0.034696	-1.92003
p475	2.56879	-4.63839	5.36663	1.46e-05	0.00120091	3.14729
p15234	-2.56817	-3.69847	-5.19975	2.24e-05	0.00155543	2.73699
A_21_P0005627	2.56808	-4.01079	3.30629	0.00286751	0.0335495	-1.86682
A_23_P164057	-2.56375	-0.889597	-4.66663	8.9e-05	0.00383582	1.42022
A_21_P0012337	2.5636	-0.948749	4.53145	0.000126265	0.00481482	1.08625
p14946	2.56037	-4.54642	3.25689	0.00323897	0.0359222	-1.9804
A_23_P63789	2.55982	-1.10726	5.80104	4.82e-06	0.000596326	4.20685
A_24_P339514	-2.5594	3.21388	-3.85066	0.000729102	0.0145578	-0.57971
A_23_P363954	-2.55876	0.286555	-3.08404	0.00493967	0.0454382	-2.37242
p37868_v4	-2.55784	-3.67513	-5.87282	4.02e-06	0.000538978	4.38044
p16321	-2.55647	-2.71042	-4.96291	4.13e-05	0.00234082	2.15265
A_33_P3276718	-2.55287	-1.97643	-4.04361	0.000444839	0.0107093	-0.111764
A_33_P3272493	-2.54868	2.04045	-5.55775	8.95e-06	0.000886439	3.61518
A_24_P342484	-2.54659	3.76851	-3.30741	0.00285954	0.0334986	-1.86423
A_21_P0011517	-2.54524	-2.38049	-3.93899	0.000581741	0.0126274	-0.366057
A_23_P162719	2.54409	-2.29452	6.51712	8.06e-07	0.000203856	5.91479
A_23_P93258	2.54344	2.64109	6.52878	7.83e-07	0.000201426	5.94213
A_24_P92174	-2.54213	1.19619	-4.58343	0.000110363	0.00442824	1.21464
p12990	-2.53375	-4.07709	-5.08096	3.05e-05	0.00190875	2.44415
p13742	2.53292	-3.54307	3.60553	0.00135807	0.0212993	-1.16642
A_33_P3282474	-2.53256	-1.92278	-5.04194	3.37e-05	0.00202955	2.34783
A_23_P35529	-2.53101	2.4042	-4.28146	0.000241041	0.00733618	0.470347
A_23_P33984	-2.53001	-1.83058	-3.84109	0.000747113	0.0147723	-0.60278
A_23_P74001	-2.52701	-2.22183	-3.7793	0.000874483	0.0163731	-0.75151
A_32_P186474	2.5263	-3.67459	5.83489	4.43e-06	0.000568607	4.28878
A_24_P142118	-2.5262	2.18162	-4.98162	3.94e-05	0.00226555	2.19888
p22524	-2.52566	2.71734	-5.53166	9.57e-06	0.000925158	3.55146
p619	-2.52411	2.96848	-6.18944	1.82e-06	0.000329596	5.14014
p22940	2.52337	-4.25053	3.54054	0.00159941	0.0235467	-1.32017
p42943_v4	-2.52254	-2.56765	-5.11418	2.8e-05	0.00179666	2.52608
p25167	2.52072	0.197688	4.35835	0.000197605	0.00648434	0.659459
A_33_P3364959	-2.52018	3.17457	-3.63524	0.00125998	0.020367	-1.09586
A_21_P0008009	2.51877	-3.64604	3.5222	0.00167478	0.0242162	-1.36342
p23033	-2.51689	-2.35395	-4.25496	0.000258109	0.00764295	0.405266
A_23_P31945	-2.512	0.922444	-4.73832	7.39e-05	0.00338127	1.59747
p15559	-2.50301	-4.32013	-6.68076	5.39e-07	0.000161942	6.29677
A_23_P106602	-2.50182	-0.185577	-4.23963	0.000268528	0.00784713	0.367633
A_24_P41801	-2.50047	0.10851	-4.1638	0.000326517	0.00887105	0.181786
A_33_P3312897	-2.49848	-0.363388	-3.33493	0.00267138	0.0320443	-1.80068
A_23_P203558	-2.4948	1.76581	-4.18457	0.000309499	0.00857581	0.232645
A_33_P3258923	2.49441	-5.17942	4.86468	5.33e-05	0.00272766	1.9099
p13329	2.48771	-4.93222	3.83656	0.000755803	0.0148645	-0.613713
p13606	2.48761	-4.14989	3.06667	0.00515171	0.0465359	-2.41133
A_19_P00322746	-2.48721	-1.32053	-6.45406	9.41e-07	0.000218527	5.7667
A_23_P63777	-2.48462	-0.827274	-5.5207	9.84e-06	0.000948633	3.52468
A_33_P3307836	-2.4835	-2.86748	-4.09032	0.000394513	0.00992431	0.00215102
A_23_P142849	-2.48177	0.676051	-4.8133	6.09e-05	0.00298224	1.78286
A_23_P167168	-2.48116	1.71669	-4.753	7.11e-05	0.00331098	1.63377
A_33_P3714341	-2.4758	2.14417	-4.01697	0.000476332	0.011188	-0.176631
p13204	-2.47331	-2.17302	-3.38863	0.00233813	0.0295108	-1.67613
A_23_P203183	-2.46834	5.30687	-3.42112	0.00215647	0.0280858	-1.60044
p41892_v4	-2.466	-3.48956	-4.13513	0.000351545	0.00931922	0.111631
A_32_P126229	2.46402	-5.06055	5.5564	8.99e-06	0.000888164	3.61188
A_32_P158966	-2.46108	-3.80038	-7.95295	2.67e-08	2.19e-05	9.14167
A_23_P368154	-2.45984	-0.220516	-3.0295	0.00563514	0.0488465	-2.49425
A_23_P408249	-2.45981	4.66877	-4.1827	0.000310997	0.00859189	0.228056
A_33_P3374205	2.4578	-0.845057	5.78956	4.97e-06	0.000608182	4.17905
A_23_P57379	2.45774	-2.98038	6.60664	6.47e-07	0.000178811	6.12417
A_23_P108734	-2.45761	-1.52722	-5.49789	1.04e-05	0.000979679	3.46889
A_23_P32143	-2.45448	5.26804	-3.22338	0.00351693	0.0376336	-2.05706
A_24_P76675	-2.45404	-0.574073	-4.12563	0.000360247	0.0094354	0.0884098
p13051	2.45183	-5.02034	3.18895	0.00382647	0.0395945	-2.13552
p38098_v4	-2.45137	-3.05757	-5.13653	2.64e-05	0.0017282	2.58121
A_24_P510357	-2.45014	3.02651	-3.55665	0.00153596	0.022954	-1.28215
A_24_P193592	2.44913	-2.34094	7.68896	4.9e-08	3.24e-05	8.57046
A_23_P105651	-2.44841	-4.19546	-5.6212	7.62e-06	0.000804337	3.76995
A_24_P84340	-2.44753	1.2669	-3.39204	0.00231838	0.029352	-1.6682
p44551_v4	-2.44741	-1.48302	-4.15161	0.000336932	0.00906756	0.151956
p42882_v4	-2.44503	-2.85705	-4.00558	0.000490466	0.0113572	-0.204354
A_23_P408955	2.44266	-3.57133	5.36033	1.48e-05	0.00121544	3.13183
p3293	2.44063	-4.54374	3.08253	0.00495784	0.0455605	-2.37582
A_23_P314145	-2.44045	-3.22097	-6.36202	1.18e-06	0.000249817	5.54969
p21066	-2.44041	-1.71228	-4.60972	0.000103099	0.00423652	1.27959
A_23_P374695	-2.43969	-2.49304	-5.31716	1.66e-05	0.00129668	3.02581
p29012	2.43889	-4.78363	3.31875	0.00278049	0.0329014	-1.83806
A_24_P713267	-2.43661	-3.08168	-3.33524	0.0026693	0.0320311	-1.79995
A_23_P252193	-2.43278	1.42459	-5.34347	1.55e-05	0.00124325	3.09045
A_21_P0014172	2.43074	-0.667528	5.28479	1.8e-05	0.00136759	2.94624
p19764	-2.42896	-3.95966	-3.44554	0.002029	0.0270965	-1.54337
p2070	2.42881	-0.965745	6.24281	1.59e-06	0.000307199	5.26716
A_23_P44274	-2.42463	3.24625	-4.7769	6.69e-05	0.00316861	1.69286
A_24_P282547	-2.42322	3.00684	-3.64436	0.00123126	0.0201262	-1.07415
p35139_v4	-2.419	-1.78742	-4.88361	5.07e-05	0.00265708	1.95668
A_23_P253524	2.41721	-4.58202	5.32462	1.63e-05	0.00128027	3.04414
A_23_P112296	-2.41544	-0.523822	-4.35542	0.000199108	0.00651736	0.652242
p24197	2.41413	-3.23092	6.16672	1.92e-06	0.000341225	5.08599
A_33_P3255304	-2.4141	-0.657965	-5.02947	3.48e-05	0.00206931	2.31706
A_23_P36972	2.41397	-4.99463	3.43427	0.0020869	0.0275413	-1.56973
A_23_P75529	-2.41348	-2.00693	-4.23343	0.000272857	0.00792227	0.352426
A_33_P3376551	2.41239	-2.22053	3.71093	0.0010403	0.0182963	-0.915353
A_23_P501193	-2.41228	-4.10676	-4.45729	0.000152988	0.00544269	0.903236
p23868	2.41104	-4.95274	3.41726	0.00217731	0.0282261	-1.60944
A_23_P162607	-2.40753	-0.54808	-6.59237	6.7e-07	0.000182862	6.09086
A_33_P3419026	-2.4073	-1.90268	-5.5034	1.03e-05	0.000971787	3.48238
A_33_P3221313	2.40685	-0.285553	6.69635	5.19e-07	0.000157545	6.33299
A_23_P148088	-2.40377	5.55566	-4.52583	0.000128115	0.0048501	1.07237
p8392	-2.40319	-2.6301	-3.64924	0.00121618	0.0200072	-1.06255
A_33_P3275702	-2.40031	-1.91436	-4.9134	4.7e-05	0.00251965	2.03033
A_33_P3256738	2.39738	-1.12077	7.40793	9.43e-08	5.28e-05	7.95113
A_32_P150891	2.39664	-2.23983	5.62776	7.49e-06	0.000795283	3.78593
A_33_P3242649	2.39565	-5.04445	5.56633	8.76e-06	0.000875283	3.63612
p36744_v4	2.39464	-0.443655	4.55337	0.000119298	0.00464234	1.14038
A_33_P3319791	-2.39206	-2.30134	-4.41092	0.000172489	0.00589331	0.788922
p29523	2.39094	-3.23944	6.00002	2.92e-06	0.000439288	4.68689
A_33_P3379039	-2.38989	4.31619	-3.10203	0.00472899	0.0443595	-2.33205
A_23_P149121	-2.38688	-3.05357	-6.38345	1.12e-06	0.000242376	5.6003
A_23_P403081	2.38455	-3.25165	6.24316	1.59e-06	0.000307199	5.26798
p4768	2.38298	-4.79891	3.16779	0.00402952	0.0407168	-2.18356
p19545	-2.37587	-2.69093	-5.00557	3.7e-05	0.00217053	2.25803
p22449	2.37379	-4.21766	4.34961	0.000202123	0.00657942	0.637932
A_33_P3285334	-2.37194	-2.12776	-5.33744	1.57e-05	0.00125137	3.07564
p36605_v4	-2.36847	-2.84119	-5.78619	5.01e-06	0.000611123	4.17088
p34821_v4	2.36508	-3.79612	3.8111	0.000806468	0.0155027	-0.675031
p8718	2.36084	-4.96301	4.34223	0.000206014	0.00666023	0.619783
A_23_P15844	2.35601	-2.39026	6.86279	3.47e-07	0.000124766	6.71766
A_23_P76749	-2.35231	-0.516583	-4.38009	0.000186805	0.00625844	0.712979
p10062	2.3513	-3.01864	3.67276	0.00114594	0.0192693	-1.00651
A_23_P154338	-2.35015	-0.633331	-3.88195	0.00067311	0.0138493	-0.504136
A_33_P3260733	-2.35011	3.37314	-3.69983	0.00107	0.0185656	-0.941894
p16713	2.34969	-2.43213	6.05539	2.54e-06	0.000400395	4.81977
A_21_P0014299	2.34905	-4.53208	6.73554	4.72e-07	0.000152359	6.42388
A_33_P3289659	-2.34564	0.228327	-5.81627	4.64e-06	0.000579228	4.24371
A_23_P326760	-2.34506	-1.0067	-3.83547	0.000757899	0.0148834	-0.61633
p15381	-2.34397	0.839324	-4.25122	0.000260609	0.00768584	0.396101
p35137_v4	-2.34095	-4.13049	-4.92648	4.54e-05	0.00245728	2.06265
A_23_P133338	-2.34056	2.4045	-5.718	5.95e-06	0.000689342	4.00546
A_23_P415974	-2.33994	4.91997	-3.735	0.000978678	0.0175709	-0.857758
A_23_P259127	-2.33946	-2.7521	-3.44397	0.002037	0.0271756	-1.54705
A_23_P118815	2.33937	-0.954575	6.64863	5.84e-07	0.000168449	6.22203
A_23_P370666	-2.33572	2.02183	-4.27605	0.000244428	0.00739706	0.457072
A_23_P403991	-2.33377	-0.906229	-4.28142	0.000241062	0.00733618	0.470264
A_23_P254733	2.33307	-1.82596	7.1195	1.87e-07	8.28e-05	7.30364
p8658	2.33247	-4.78226	3.10119	0.00473859	0.0444241	-2.33393
p4087	2.33219	-3.61442	3.23981	0.00337783	0.0368172	-2.0195
A_33_P3254073	-2.33106	-0.96017	-5.41122	1.3e-05	0.00112034	3.25667
A_23_P315364	-2.32995	1.91488	-5.34411	1.55e-05	0.00124275	3.092
A_24_P239076	-2.32895	3.77519	-3.25825	0.00322813	0.0358608	-1.97728
A_23_P63402	2.32883	-0.795035	5.96456	3.19e-06	0.000464663	4.60162
p23830	-2.32761	-3.79638	-4.28811	0.000236936	0.007272	0.486688
A_23_P382240	-2.32575	-2.35236	-6.14995	2e-06	0.000350821	5.04597
p19884	-2.32342	-1.43385	-8.01224	2.33e-08	2.09e-05	9.26853
A_23_P203191	-2.32246	5.17947	-3.20544	0.00367501	0.0387539	-2.09797
A_24_P308029	-2.32244	0.437835	-3.48375	0.00184417	0.0256147	-1.45383
A_23_P74609	-2.32173	1.87553	-4.34649	0.000203758	0.00661013	0.630264
A_33_P3336822	-2.31818	2.03117	-3.84951	0.000731243	0.01457	-0.582481
A_21_P0010977	-2.31801	1.04864	-3.89003	0.000659351	0.0136561	-0.484596
A_33_P3233219	-2.31451	-0.687225	-3.2247	0.00350552	0.0375717	-2.05404
p33483	-2.31404	3.88942	-3.65859	0.00118778	0.0197253	-1.04029
p42945_v4	-2.31309	-4.00998	-5.27966	1.83e-05	0.00137552	2.93363
p4251	2.31294	-3.96159	3.01247	0.00587093	0.0497772	-2.53211
p6100	2.31052	-2.21837	4.59461	0.000107215	0.00435803	1.24224
p34	-2.30943	2.38133	-5.21067	2.18e-05	0.00153176	2.76388
A_24_P253003	-2.30846	-3.46511	-4.25205	0.000260053	0.00767456	0.398131
p28726	-2.30768	-0.0958445	-3.64462	0.00123047	0.0201183	-1.07355
p10058	2.30495	-4.37814	3.63819	0.00125061	0.0202976	-1.08884
A_23_P164436	-2.29969	-0.518944	-4.0814	0.000403667	0.0100849	-0.0196204
p9450	-2.29955	-1.72671	-4.43596	0.000161667	0.00563048	0.850655
p4766	2.2978	-2.95125	3.17822	0.00392817	0.0401274	-2.1599
A_24_P813550	-2.29679	4.22147	-3.12294	0.00449476	0.043219	-2.28496
A_23_P1833	-2.29102	-3.60546	-4.22196	0.00028105	0.00807432	0.324295
A_23_P397341	2.28923	-3.51696	5.91539	3.61e-06	0.000506843	4.48317
p22739	-2.28852	-3.53313	-3.61535	0.00132483	0.0209654	-1.1431
RNA146969|p0073_imsncRNA135	2.28821	-5.28694	4.22286	0.0002804	0.00806625	0.326497
A_23_P386888	-2.28802	1.1472	-3.50719	0.00173904	0.0246989	-1.39876
A_23_P214080	-2.28753	1.80894	-3.77505	0.000883981	0.0164944	-0.76171
A_23_P26457	-2.28742	2.78748	-4.7867	6.52e-05	0.00312313	1.71709
A_23_P155596	-2.28642	4.32092	-3.79866	0.000832438	0.0158439	-0.704973
RNA144206|snRNA_159_189	2.28491	-4.51377	3.12081	0.00451814	0.0433497	-2.28978
A_23_P212050	-2.28245	0.968846	-3.43502	0.00208299	0.0275244	-1.56797
A_23_P113111	-2.28053	2.72	-3.51594	0.00170127	0.0243698	-1.37815
A_23_P157766	-2.2803	0.623618	-5.53936	9.39e-06	0.000912522	3.57027
A_33_P3254078	-2.28002	-1.08215	-5.37388	1.43e-05	0.00118924	3.16508
A_23_P397933	-2.27885	1.83921	-3.11192	0.00461676	0.0438021	-2.30979
p10047	2.27838	-1.79113	3.63808	0.00125096	0.0202976	-1.0891
A_23_P128215	-2.27636	-0.923941	-4.01165	0.000482881	0.0112771	-0.189577
p5432	-2.27444	-3.72071	-4.97698	3.99e-05	0.00228089	2.18741
A_33_P3335910	-2.27422	-1.5193	-6.46773	9.1e-07	0.000216842	5.79883
p30196	2.27386	-2.35113	4.12662	0.000359326	0.00942634	0.0908418
p13607	2.27206	-5.0154	3.33483	0.00267203	0.0320456	-1.80091
A_33_P3242798	-2.27159	3.11745	-3.0113	0.00588752	0.0498453	-2.53472
A_33_P3317523	2.26895	1.00731	6.75151	4.54e-07	0.000151009	6.46088
A_23_P206059	2.26846	-1.20746	6.41224	1.04e-06	0.000235017	5.66822
p19542	-2.26821	-4.17067	-6.43516	9.86e-07	0.000224385	5.72222
p9602	-2.26738	-4.57913	-7.05488	2.18e-07	9.16e-05	7.15699
p10045	2.26719	-2.32976	3.67435	0.00114132	0.0192366	-1.00271
A_33_P3366258	-2.26706	-1.31364	-4.59279	0.00010772	0.00436549	1.23776
p34144_v4	-2.26682	5.11593	-3.84637	0.000737115	0.0146375	-0.590044
A_23_P416395	2.2667	-1.91254	3.78474	0.000862454	0.0162267	-0.73843
A_23_P79251	-2.26531	-0.623444	-5.38469	1.39e-05	0.00117304	3.1916
A_33_P3304707	-2.26436	3.60778	-3.38635	0.00235137	0.029581	-1.68142
A_23_P382000	-2.26352	-1.99777	-3.33358	0.00268031	0.0321045	-1.8038
A_33_P3319680	-2.26278	-3.77613	-5.0624	3.2e-05	0.00195966	2.39834
A_23_P377750	-2.26191	-4.3318	-6.93331	2.92e-07	0.000111337	6.87953
A_21_P0003758	2.26161	-3.38452	4.03937	0.00044971	0.0107909	-0.122094
A_23_P33847	-2.26064	-0.128552	-3.69119	0.00109369	0.0188059	-0.962532
A_33_P3399571	-2.25954	1.17603	-3.41007	0.00221663	0.0285491	-1.6262
A_24_P605563	-2.25952	4.88739	-3.04832	0.00538521	0.0477277	-2.45233
p474	2.2589	-3.90348	5.23075	2.07e-05	0.00148321	2.81331
A_19_P00806071	-2.2571	-4.9333	-7.08766	2.02e-07	8.7e-05	7.23146
A_33_P3254216	-2.25656	-1.72726	-4.0516	0.000435798	0.010576	-0.092287
A_23_P58676	-2.2562	-1.86649	-4.32428	0.000215795	0.00687137	0.575627
p4360	2.2521	-2.14342	4.34868	0.000202608	0.00658579	0.635652
A_21_P0005220	2.25072	-5.06673	3.39626	0.00229415	0.0291691	-1.65837
p8181	-2.25054	-4.93197	-6.63112	6.09e-07	0.000171295	6.18125
A_33_P3411628	2.24772	0.965336	7.45023	8.54e-08	4.87e-05	8.04508
A_33_P3888485	-2.24673	1.37521	-4.61885	0.000100691	0.00416565	1.30214
A_23_P117852	2.24652	-1.59871	5.98974	2.99e-06	0.000445024	4.66217
A_24_P324712	-2.2465	-0.935464	-3.10585	0.00468532	0.0441808	-2.32346
A_23_P140074	-2.24578	0.696125	-3.11498	0.0045826	0.0436501	-2.30291
p19704	-2.24499	-4.06648	-6.3711	1.16e-06	0.000246876	5.57114
p13330	2.24374	-4.03305	3.04793	0.00539031	0.0477664	-2.4532
p27397	2.24327	-4.63976	3.6766	0.00113486	0.0191672	-0.99736
A_23_P31816	-2.24145	-2.5079	-4.29064	0.000235389	0.00725213	0.49292
RNA147139|p0243_imsncRNA383	2.24115	-4.42254	5.76791	5.25e-06	0.000628419	4.12656
p4863	-2.23983	-3.34089	-3.71046	0.00104155	0.0183035	-0.916481
A_23_P138524	-2.23961	-2.67156	-3.88447	0.000668792	0.013808	-0.498048
A_24_P331830	-2.23925	-0.832846	-5.11922	2.76e-05	0.00178041	2.53853
p22523	-2.23775	2.88179	-4.8142	6.07e-05	0.00298224	1.78508
A_33_P3405514	2.23581	-4.69041	4.75554	7.07e-05	0.00329868	1.64005
A_23_P343900	-2.23063	1.4337	-3.56014	0.00152253	0.0228156	-1.27389
A_33_P3422298	-2.22817	4.11734	-3.11674	0.00456301	0.0435543	-2.29894
A_33_P3387420	-2.22578	-1.38504	-3.40884	0.00222344	0.0286179	-1.62907
p28510	-2.22486	-3.15157	-7.97669	2.53e-08	2.18e-05	9.19252
p38670_v4	-2.22393	-3.10101	-4.74837	7.2e-05	0.0033269	1.62232
A_33_P3217819	2.22377	0.245794	7.19185	1.57e-07	7.26e-05	7.46717
A_33_P3399051	2.22216	-3.13389	3.81172	0.000805203	0.0154829	-0.673548
A_33_P3290707	-2.22134	0.914399	-3.30087	0.00290612	0.0338095	-1.8793
A_23_P389897	-2.22048	-0.838767	-6.36941	1.16e-06	0.000246876	5.56716
p37267_v4	2.22041	-1.82748	3.98881	0.000512024	0.0116952	-0.245124
A_33_P3389842	-2.22037	-2.80168	-3.29536	0.00294593	0.0340937	-1.892
A_24_P323598	2.21992	-4.35578	5.43633	1.22e-05	0.001079	3.3182
A_33_P3326075	-2.21923	2.90345	-3.30027	0.00291042	0.0338281	-1.88068
A_24_P147461	-2.21759	-0.0882256	-5.05412	3.27e-05	0.00198865	2.3779
p42867_v4	-2.21739	0.371024	-6.23916	1.6e-06	0.000308189	5.25848
A_23_P15202	-2.21708	1.40052	-5.34018	1.56e-05	0.00124764	3.08237
p40198_v4	-2.21665	-4.00685	-4.11318	0.000371982	0.00961591	0.0579746
A_33_P3292540	2.21616	-2.25898	5.83285	4.45e-06	0.000568607	4.28383
A_23_P133712	-2.21593	-0.629672	-4.49005	0.000140549	0.0051197	0.984061
A_23_P12816	2.21569	-2.16392	5.68794	6.43e-06	0.000724873	3.9324
p450	2.21449	-1.29312	6.90193	3.15e-07	0.00011757	6.80757
A_23_P422240	-2.21294	1.506	-3.13735	0.00433996	0.0423686	-2.25246
A_23_P151405	2.21222	-3.42916	6.57716	6.95e-07	0.000185942	6.05532
A_23_P136125	-2.21195	4.85154	-4.36234	0.000195579	0.00642891	0.669271
A_33_P3404989	2.21164	0.290552	5.53412	9.51e-06	0.000922098	3.55745
A_33_P3229122	2.21073	2.34413	5.76077	5.34e-06	0.000638723	4.10927
p10064	2.20924	-3.74138	4.10803	0.000376946	0.00972223	0.0453896
p33484	-2.20783	4.89674	-3.8989	0.000644577	0.0134564	-0.463153
A_33_P3502640	-2.20749	0.253197	-7.01797	2.38e-07	9.64e-05	7.07295
A_23_P15450	-2.20611	-2.67664	-3.705	0.00105607	0.0184548	-0.929539
A_24_P943781	-2.20545	-0.20471	-5.41579	1.29e-05	0.00111168	3.26786
A_23_P401106	-2.20515	-1.10722	-6.52617	7.88e-07	0.0002017	5.93601
A_33_P3411165	2.20413	-1.33366	3.04562	0.00542041	0.0479488	-2.45835
A_23_P345707	2.20401	-2.77328	6.03512	2.67e-06	0.000415899	4.77115
A_33_P3253501	2.20269	6.06193	9.4056	1.12e-09	4.61e-06	12.0976
A_23_P359277	2.20238	-2.23796	4.26225	0.000253298	0.00754617	0.423165
A_23_P356494	2.20233	-4.27135	3.63248	0.00126877	0.0204191	-1.10241
A_24_P369232	-2.20201	-0.163448	-4.41626	0.000170121	0.00583676	0.802089
p7496	2.20182	-4.99077	4.36267	0.000195411	0.00642891	0.670086
p39142_v4	2.19837	-4.61386	6.0047	2.88e-06	0.0004355	4.69812
p23923	-2.19753	-3.20292	-3.36794	0.00246144	0.0305262	-1.7242
p39031_v4	2.19716	-0.700638	4.44656	0.000157292	0.00553125	0.876795
p40679_v4	-2.1955	-3.51794	-4.24497	0.000264851	0.00777944	0.380745
p4354	2.19548	-3.68389	5.07527	3.09e-05	0.00192461	2.43011
p39029_v4	2.19479	0.42186	4.01404	0.000479934	0.0112484	-0.183774
p13324	2.19475	-4.98426	3.47789	0.00187144	0.0258402	-1.4676
A_24_P144346	-2.19286	5.13115	-3.26059	0.00320958	0.0357213	-1.97191
p27056	-2.19274	-4.8373	-7.4562	8.42e-08	4.84e-05	8.0583
A_23_P154037	-2.19266	3.82926	-3.56025	0.00152209	0.0228156	-1.27362
A_23_P88630	2.19264	-4.1324	5.17556	2.39e-05	0.00162788	2.67739
p17083	-2.1905	-3.26151	-5.11165	2.81e-05	0.00180311	2.51985
p35140_v4	-2.18774	-1.27086	-5.01836	3.58e-05	0.00211422	2.28962
p19967	-2.18691	-3.30461	-5.58811	8.29e-06	0.000844594	3.68928
A_32_P80850	-2.18681	-1.49523	-3.42161	0.0021538	0.0280766	-1.59928
A_33_P3340040	2.18379	-3.38791	4.92455	4.56e-05	0.00246753	2.05788
p13587	2.18181	-5.28803	3.5113	0.00172118	0.0245464	-1.38907
p29276	2.18005	-5.23261	4.22233	0.000280781	0.00807011	0.325207
p16003	-2.17946	-4.42788	-6.84839	3.59e-07	0.00012779	6.68452
A_33_P3377549	-2.17901	-4.52436	-5.97916	3.08e-06	0.000451909	4.63673
A_23_P33326	-2.17787	-1.37181	-5.68469	6.48e-06	0.000725953	3.9245
p37659_v4	2.17702	-3.67728	4.80682	6.19e-05	0.0030131	1.76683
A_21_P0014928	2.177	0.518986	3.93071	0.000594202	0.0127793	-0.386125
A_21_P0002724	2.17621	-5.00769	3.47804	0.00187073	0.0258364	-1.46724
A_23_P363174	2.17613	-1.89113	5.22799	2.09e-05	0.00148791	2.80651
A_33_P3364571	-2.17435	1.26821	-5.22783	2.09e-05	0.00148791	2.80612
p33758	-2.17409	0.364386	-5.46634	1.13e-05	0.0010288	3.39169
A_23_P13907	-2.17391	2.76918	-5.49444	1.05e-05	0.000981332	3.46045
A_23_P4773	-2.17331	-1.27248	-5.9205	3.57e-06	0.00050358	4.4955
A_23_P74115	2.17279	-2.79443	5.5642	8.81e-06	0.000878603	3.63093
A_33_P3271930	2.16714	-2.8759	3.81595	0.000796575	0.0153757	-0.663369
p28210	-2.16691	-2.30748	-3.47974	0.00186278	0.0257748	-1.46324
A_21_P0010654	2.16504	5.52895	9.26717	1.49e-09	4.61e-06	11.8296
p34360_v4	2.1647	1.10985	4.22823	0.000276542	0.00798809	0.339669
A_24_P11315	-2.16411	1.20233	-4.89461	4.93e-05	0.00259969	1.98389
p38588_v4	2.16395	-3.14661	3.07304	0.00507298	0.0461334	-2.39707
A_33_P3354414	-2.16342	3.98993	-3.53105	0.00163799	0.0239116	-1.34256
A_32_P197825	-2.16228	4.01082	-3.59901	0.00138059	0.0214947	-1.18188
(+)E1A_r60_a135	2.16189	0.441448	14.1924	1.91e-13	6.25e-09	19.7756
p9082	-2.16037	-3.02341	-3.49569	0.00178987	0.0251288	-1.42579
A_33_P3298387	2.16025	1.02386	7.10646	1.93e-07	8.42e-05	7.27411
A_33_P3685216	-2.1601	3.11283	-3.63194	0.0012705	0.0204352	-1.10369
p37010_v4	2.16007	5.60464	9.25593	1.53e-09	4.61e-06	11.8077
p36687_v4	2.15996	0.157625	3.66447	0.00117021	0.0195407	-1.02626
A_23_P46429	-2.15973	1.25513	-4.75197	7.13e-05	0.00331282	1.63121
A_24_P179504	-2.15865	-2.10606	-4.93429	4.45e-05	0.00242824	2.08194
A_33_P3639068	-2.15787	0.0294644	-4.21576	0.000285578	0.00815587	0.309101
p9734	-2.15707	-1.10917	-3.32816	0.00271651	0.032343	-1.81633
p42868_v4	-2.15651	0.478196	-5.99402	2.96e-06	0.000442263	4.67246
p35291_v4	-2.1564	-2.98107	-3.68722	0.00110475	0.0189192	-0.972015
p29495	-2.15616	-3.14613	-3.65087	0.00121118	0.0199723	-1.05867
A_32_P116857	-2.15241	-2.09539	-4.38998	0.000182088	0.00614441	0.737333
A_23_P96827	-2.15094	4.05274	-3.62669	0.00128748	0.0205981	-1.11618
p2271	-2.14953	1.29095	-5.61234	7.79e-06	0.000814744	3.74834
A_33_P3379454	2.14836	-0.808227	5.1576	2.5e-05	0.00168223	2.63314
A_33_P3342563	-2.14692	-3.62224	-6.71119	5.01e-07	0.000154867	6.36743
p15880	-2.14682	-0.755803	-4.91204	4.71e-05	0.0025216	2.02697
p21240	-2.14343	-1.39573	-4.10387	0.000380997	0.00977657	0.0352403
p29105	2.14313	-5.13671	3.94505	0.000572779	0.0125033	-0.351354
A_23_P111041	2.14255	5.02929	9.18085	1.79e-09	4.7e-06	11.661
A_24_P48723	-2.14163	-3.49805	-3.42877	0.0021157	0.0277606	-1.58256
p37740_v4	-2.14127	-4.71549	-6.23525	1.62e-06	0.000309394	5.24918
A_21_P0008306	2.14096	-5.28485	3.75301	0.000934928	0.0170802	-0.814604
p13331	2.14056	-3.95733	3.27124	0.00312649	0.0352273	-1.94746
p44079_v4	-2.14007	5.549	-4.09824	0.000386553	0.0098259	0.0214987
A_24_P239606	-2.13855	1.45635	-5.2831	1.81e-05	0.00136972	2.94209
A_23_P205959	-2.13848	-3.49191	-4.35178	0.00020099	0.00655603	0.643287
A_24_P263786	-2.13796	-0.115319	-4.19444	0.000301723	0.00841681	0.256829
A_33_P3418716	-2.13748	1.15477	-4.16812	0.000322907	0.00881002	0.192348
A_33_P3395081	-2.13745	1.50408	-3.28066	0.00305471	0.0348066	-1.92581
p28609	-2.13734	-4.06859	-3.73099	0.0009887	0.0176927	-0.86737
A_23_P2920	-2.13629	5.55648	-4.3127	0.000222352	0.00699182	0.547139
A_23_P37359	-2.13597	4.28939	-5.50726	1.02e-05	0.000968971	3.49181
p12532	-2.13333	-2.51605	-3.76028	0.000917815	0.016892	-0.797168
A_23_P258912	-2.13044	-3.8911	-4.25809	0.000256033	0.00760222	0.412948
A_24_P143171	-2.1296	1.52469	-4.28381	0.000239583	0.00731258	0.476118
p26374	-2.12755	-2.93278	-3.2853	0.00301996	0.0346102	-1.91514
p3353	-2.12651	-4.80628	-5.4065	1.32e-05	0.00112958	3.24509
A_23_P216596	-2.12588	-2.01562	-3.75202	0.000937283	0.0170946	-0.816978
p3513	2.1238	-5.30891	3.22442	0.00350796	0.0375726	-2.05469
p29690	-2.12309	-1.40016	-3.75599	0.000927877	0.0170161	-0.80746
A_23_P110802	2.12276	-2.92584	6.5343	7.72e-07	0.000200053	5.95505
A_23_P145978	-2.12085	-3.76885	-9.07367	2.25e-09	5.24e-06	11.4501
p11759	-2.11931	-1.66156	-7.07495	2.08e-07	8.85e-05	7.2026
A_33_P3212729	-2.11837	-4.16543	-4.92665	4.54e-05	0.00245728	2.06306
A_23_P323751	2.11395	-2.5935	4.1365	0.000350308	0.00930123	0.114979
A_23_P307968	-2.11203	-0.560709	-5.23277	2.06e-05	0.00147874	2.81829
A_21_P0012327	2.11133	-1.71967	4.49893	0.000137354	0.00504819	1.00599
A_23_P356021	2.11069	-1.825	5.84973	4.26e-06	0.000556129	4.32466
A_24_P183128	-2.10945	2.39641	-6.49215	8.57e-07	0.000211209	5.85621
p1256	2.10906	-2.81572	3.90624	0.000632594	0.0132825	-0.445394
A_33_P3331178	-2.1087	2.35223	-3.35836	0.00252063	0.0309672	-1.74641
A_23_P385861	2.10867	-4.59717	4.74719	7.22e-05	0.0033269	1.61939
A_23_P216468	-2.1072	0.301521	-3.38306	0.0023707	0.0297613	-1.68907
A_23_P257111	-2.10612	2.06254	-4.08668	0.000398221	0.00999074	-0.00672812
A_33_P3230189	-2.10541	-2.99338	-4.32142	0.000217399	0.00688642	0.56858
p3228	-2.10448	-2.04777	-4.08608	0.000398835	0.0099985	-0.00819146
A_23_P429998	-2.10407	2.00221	-5.0317	3.46e-05	0.00206307	2.32256
A_32_P221799	2.10322	1.42222	6.2854	1.43e-06	0.000287323	5.36829
p12568	2.10224	-5.02727	3.08138	0.00497168	0.0456173	-2.3784
A_21_P0013571	-2.10195	-0.178923	-5.49549	1.05e-05	0.000980642	3.46303
p23790	-2.10111	0.0269454	-5.47907	1.09e-05	0.00100918	3.42286
A_23_P310410	-2.09858	-1.38128	-3.54805	0.0015695	0.0232958	-1.30244
A_23_P7212	-2.09783	3.10752	-4.0449	0.000443373	0.0107012	-0.108633
p15976	-2.09768	-3.12801	-3.59119	0.00140807	0.0217613	-1.20042
A_23_P403335	-2.09601	-0.172847	-4.66107	9.03e-05	0.00387102	1.40649
p15118	-2.09575	-3.622	-7.77974	3.97e-08	2.74e-05	8.76804
A_33_P3311503	-2.09446	-3.79368	-5.79948	4.84e-06	0.000596435	4.20307
p9049	-2.09422	-0.417186	-4.00278	0.000494003	0.0114068	-0.211164
A_24_P942904	-2.09348	-4.46392	-6.26492	1.5e-06	0.000297976	5.31968
p35829_v4	2.09283	-4.47243	3.93153	0.000592964	0.0127769	-0.384151
A_23_P216225	-2.09232	-3.18013	-3.40658	0.00223595	0.0287021	-1.63432
A_24_P3783	2.09151	5.24221	9.21535	1.67e-09	4.61e-06	11.7285
A_19_P00321319	2.09141	-0.314584	7.07657	2.07e-07	8.85e-05	7.2063
A_23_P18649	-2.09119	-1.88648	-4.29783	0.00023106	0.00716592	0.510583
A_33_P3388322	-2.08831	0.044604	-3.96386	0.000545835	0.0121794	-0.305715
A_33_P3399788	-2.08784	3.78105	-4.61902	0.000100646	0.00416565	1.30256
A_23_P106617	-2.08709	-3.86376	-4.46049	0.000151724	0.00541242	0.911141
A_23_P89431	-2.08677	-0.668286	-3.24331	0.00334892	0.0366315	-2.01149
RNA147140|p0244_imsncRNA383	2.08429	-4.34319	4.93735	4.42e-05	0.00242119	2.0895
p23373	-2.08397	-4.08754	-4.1176	0.000367769	0.00955981	0.0687882
A_24_P146211	2.08313	4.70592	8.69589	5.09e-09	8.14e-06	10.6931
A_23_P115091	-2.08085	-4.55996	-6.01034	2.84e-06	0.000430355	4.71167
A_32_P309404	-2.08084	3.08581	-3.16709	0.00403637	0.0407436	-2.18514
A_23_P151150	2.0808	-1.20293	7.31745	1.17e-07	6.03e-05	7.74928
A_23_P70445	2.08064	2.9866	6.56172	7.22e-07	0.000190021	6.01923
p5195	-2.08057	-2.5501	-5.68461	6.48e-06	0.000725953	3.92429
p44526_v4	-2.07908	3.52982	-3.31383	0.00281452	0.0331485	-1.84941
A_21_P0012812	-2.07903	-2.39541	-3.91792	0.000613977	0.0130293	-0.41712
p23794	2.07878	-4.10852	4.14116	0.000346131	0.00922044	0.126373
p12986	-2.07871	-3.90026	-5.82908	4.49e-06	0.000568607	4.27471
p27331	-2.07858	-4.44379	-6.7662	4.38e-07	0.000148727	6.49487
A_33_P3247022	2.07828	-2.70099	5.65377	7.01e-06	0.000753132	3.84926
A_33_P3398406	-2.07786	-3.85608	-4.79065	6.45e-05	0.00310755	1.72685
p26441	-2.07688	-2.5329	-3.30309	0.00289024	0.0336901	-1.87419
p10069	-2.07561	-1.2206	-4.19045	0.00030484	0.00847701	0.247062
p8320	2.07529	-3.27468	3.87126	0.000691742	0.0140822	-0.529965
A_33_P3387524	2.07482	-5.35045	6.38392	1.12e-06	0.000242376	5.60142
A_23_P384698	2.07481	-1.931	5.67742	6.6e-06	0.000731938	3.90681
p21408	2.07359	-5.12699	3.49232	0.00180503	0.0252423	-1.43371
A_33_P3281435	-2.07262	2.53006	-3.1759	0.0039505	0.0402217	-2.16516
p10750	-2.07238	-4.30466	-5.35705	1.5e-05	0.00121707	3.12377
A_33_P3400477	2.07234	-0.067971	6.37557	1.14e-06	0.000245528	5.58171
p15231	-2.07232	-0.262797	-4.54022	0.000123428	0.00474393	1.10791
p12206	2.07224	-3.34868	4.67132	8.79e-05	0.00380562	1.43183
p3452	2.07086	-5.21787	3.23937	0.00338148	0.0368172	-2.0205
A_23_P30693	-2.07075	4.45305	-3.53602	0.00161768	0.0237208	-1.33084
A_23_P131866	2.07026	1.17533	7.33157	1.13e-07	6.01e-05	7.78085
A_24_P186539	-2.06988	2.54785	-6.13529	2.08e-06	0.000356318	5.01097
A_33_P3238815	2.06899	-4.37111	3.94035	0.000579713	0.0126042	-0.36275
A_24_P350589	-2.06752	-3.8081	-4.45945	0.000152135	0.00542039	0.908562
p19705	-2.06703	-4.70853	-5.05903	3.22e-05	0.00196907	2.39003
A_23_P107132	-2.067	-3.46232	-4.97003	4.06e-05	0.00231212	2.17025
A_23_P19987	2.0667	0.608944	6.22667	1.65e-06	0.000314247	5.22878
p44463_v4	2.06553	-1.72858	3.29624	0.00293957	0.0340448	-1.88998
p16714	2.06514	-1.47578	5.48378	1.08e-05	0.00100133	3.43438
A_24_P356916	-2.06411	-0.957838	-3.13718	0.00434176	0.0423686	-2.25284
p20788	-2.06369	-2.78339	-3.43895	0.00206264	0.0274061	-1.55877
A_32_P157391	-2.06285	0.857109	-3.93917	0.000581478	0.0126258	-0.365628
A_23_P167997	2.0624	4.11884	8.29557	1.23e-08	1.36e-05	9.86748
p23375	-2.0622	-2.1239	-3.13421	0.00437325	0.042531	-2.25955
p20210	-2.06181	-1.29649	-4.13475	0.00035189	0.00932459	0.1107
A_23_P411335	2.06091	-3.30867	6.15376	1.98e-06	0.000350564	5.05506
A_23_P162918	-2.05959	5.63213	-4.16964	0.000321642	0.00879126	0.196076
A_23_P215634	-2.05884	3.48559	-5.30942	1.69e-05	0.00131037	3.0068
A_33_P3229083	2.05855	4.72183	8.70228	5.02e-09	8.14e-06	10.7061
A_33_P3270956	-2.05697	-2.66558	-3.35011	0.00257277	0.0313959	-1.76554
A_33_P3257808	2.05658	-2.5241	5.8122	4.69e-06	0.000584116	4.23386
A_32_P152437	-2.05628	-1.2658	-3.4857	0.00183519	0.0255442	-1.44925
A_24_P10226	-2.05609	-1.11622	-3.1237	0.00448646	0.0431638	-2.28325
p21162	2.05453	-4.28392	3.22094	0.00353802	0.0377557	-2.06263
A_23_P31921	-2.05416	5.63599	-3.06499	0.00517273	0.0465983	-2.41509
p19832	-2.05271	-3.8299	-4.24509	0.000264768	0.00777944	0.381043
RNA147125|p0229_imsncRNA356	2.04895	-3.13032	3.96897	0.000538745	0.0120906	-0.293329
A_23_P69497	-2.04666	-1.52027	-6.21067	1.72e-06	0.000321303	5.19071
A_24_P23625	-2.04484	0.789287	-5.45566	1.16e-05	0.00104504	3.36556
A_23_P61778	-2.04406	0.334354	-5.20684	2.2e-05	0.00153755	2.75443
A_33_P3390013	-2.04402	-0.0563313	-4.45045	0.000155719	0.00549512	0.886371
RNA33624|snoRNA_scaRNA_220_82	-2.0439	-3.26294	-4.42623	0.00016579	0.00572716	0.826656
A_33_P3255829	-2.04375	-1.18729	-5.16221	2.47e-05	0.00167092	2.64451
A_23_P146783	2.04355	-4.34935	3.9844	0.000517851	0.0117879	-0.25585
p4767	2.04235	-5.18789	3.48935	0.0018185	0.0253765	-1.44068
A_24_P415150	-2.04199	-0.842233	-5.06642	3.16e-05	0.00194868	2.40827
A_33_P3322870	-2.04065	-2.79795	-3.88333	0.000670743	0.0138243	-0.500803
p44313_v4	2.04059	-5.22148	3.19439	0.00377585	0.0393555	-2.12314
A_24_P55148	2.03861	5.29717	8.52043	7.48e-09	1.06e-05	10.3342
p3742	-2.03839	-2.94604	-4.05875	0.000427864	0.0104543	-0.0748567
A_24_P7965	-2.0373	-1.81956	-3.50952	0.0017289	0.0246082	-1.39327
A_33_P3321025	-2.03726	-2.94349	-3.39992	0.00227335	0.0290004	-1.64985
A_33_P3390868	-2.03718	0.0550094	-3.67284	0.00114571	0.0192693	-1.00632
p19708	-2.03523	-4.5515	-4.99478	3.81e-05	0.00221705	2.23139
A_23_P7636	2.03313	-0.549724	6.05453	2.54e-06	0.000400395	4.8177
A_23_P153390	-2.03059	0.509595	-7.80318	3.76e-08	2.62e-05	8.81887
A_24_P330263	-2.03001	3.94151	-6.45804	9.32e-07	0.000218118	5.77607
p43231_v4	-2.02933	3.23804	-4.62918	9.8e-05	0.00410225	1.32768
p3514	2.02851	-5.46613	3.1918	0.00379982	0.0394809	-2.12902
p242	2.0262	-5.25984	3.09195	0.004846	0.0449807	-2.35469
A_24_P408047	-2.02542	-0.997534	-3.946	0.000571394	0.0124855	-0.34906
p38979_v4	2.02533	-0.0685278	3.2928	0.00296463	0.0342097	-1.8979
A_24_P945059	-2.02265	-2.47275	-4.50365	0.000135688	0.00501792	1.01762
A_33_P3362886	2.0224	-4.75613	4.37611	0.000188738	0.00629744	0.703175
p39771_v4	2.02161	-4.0349	3.97259	0.00053376	0.0120174	-0.284521
p34487_v4	-2.02154	3.32544	-4.57369	0.000113184	0.00450337	1.19056
p42346_v4	2.0181	-2.38601	4.67998	8.59e-05	0.0037573	1.45324
A_33_P3230444	-2.01786	-1.7374	-3.72567	0.00100214	0.0178648	-0.880103
A_23_P434809	-2.01739	0.34969	-3.53586	0.00161831	0.0237247	-1.33121
p10050	2.01711	-2.36019	3.48663	0.00183094	0.0255013	-1.44708
p22329	2.01626	-2.98686	4.79371	6.4e-05	0.00310324	1.73442
A_23_P110699	2.0153	-3.62775	5.53295	9.54e-06	0.00092349	3.5546
p15948	-2.01522	-4.36934	-9.05202	2.36e-09	5.24e-06	11.4073
A_33_P3278515	-2.01512	-1.34728	-4.12769	0.000358341	0.00941585	0.0934494
A_32_P213831	2.01395	-2.38181	4.23024	0.00027511	0.00796299	0.344608
p4362	2.01147	-1.81562	4.11458	0.000370639	0.009595	0.0614071
A_23_P10995	-2.00995	2.158	-4.97982	3.96e-05	0.00227211	2.19444
p36747_v4	2.00994	-0.0470283	3.92229	0.00060715	0.0129582	-0.406534
A_33_P3301709	2.00958	-1.44051	4.20403	0.00029435	0.00828568	0.280342
p28852	-2.00872	-2.89889	-7.04786	2.22e-07	9.22e-05	7.14102
A_21_P0012029	2.00852	-4.64976	4.23006	0.00027524	0.00796324	0.344158
p13261	2.00767	-5.29106	3.52845	0.0016487	0.0239936	-1.34868
p15383	-2.00702	-1.38628	-4.10496	0.000379928	0.00975974	0.0379071
p30166	2.00432	-2.34087	5.73235	5.74e-06	0.000672991	4.04031
A_23_P34126	-2.00402	4.48459	-4.29547	0.000232473	0.00719271	0.504783
A_33_P3319126	-2.0033	0.121027	-4.29912	0.000230293	0.00715567	0.513747
p17085	-2.00257	-3.166	-4.95809	4.18e-05	0.00234901	2.14075
p22448	2.00021	-4.67634	4.52636	0.000127938	0.0048462	1.07369
A_33_P3383970	-2.00001	-4.12108	-4.28147	0.000241032	0.00733618	0.470382
p4827	-2	-4.11919	-5.68166	6.53e-06	0.000727767	3.91714
A_23_P163481	1.99891	-0.683084	6.02601	2.73e-06	0.000422516	4.74929
p24600	1.99875	-5.1808	5.58687	8.31e-06	0.000844639	3.68626
p9735	-1.99843	-1.11979	-3.29432	0.00295347	0.0341533	-1.89438
A_24_P923251	-1.99754	2.26227	-4.27485	0.000245191	0.00741468	0.454106
p14865	-1.99701	-2.93735	-4.88079	5.11e-05	0.00266381	1.94972
A_24_P225616	1.99626	-2.59331	5.7303	5.77e-06	0.000675301	4.03532
A_33_P3279861	-1.99582	1.18541	-3.42717	0.00212416	0.0278292	-1.5863
A_33_P3302632	1.99534	-1.10754	5.9823	3.05e-06	0.000451389	4.64428
A_33_P3387831	1.99522	-1.84281	5.45576	1.16e-05	0.00104504	3.3658
A_33_P3415820	-1.99463	2.66474	-4.94975	4.28e-05	0.00237522	2.12015
p8449	-1.99223	-2.61614	-5.48574	1.08e-05	0.000997723	3.43918
A_23_P72668	-1.99214	-1.12948	-3.95115	0.000563911	0.0123777	-0.336575
p15949	-1.99161	-3.62233	-6.90041	3.16e-07	0.00011757	6.80408
p36107_v4	-1.98954	-3.88297	-3.20154	0.00371029	0.0389521	-2.10685
p8646	-1.98936	-4.88359	-3.93424	0.000588861	0.0127145	-0.377575
A_23_P357794	1.98868	-4.36316	6.47082	9.03e-07	0.000216842	5.8061
p22096	1.98805	-5.25663	3.32563	0.00273359	0.032499	-1.82218
p12362	1.98777	-4.86681	3.28492	0.00302281	0.0346247	-1.91602
p34904_v4	-1.98618	-2.26587	-5.18248	2.35e-05	0.00160244	2.69445
p19924	1.98611	-3.08969	3.45766	0.00196851	0.0266085	-1.515
(+)E1A_r60_n11	1.98531	-1.72611	12.6866	2.25e-12	2.95e-08	17.667
p42304_v4	-1.98389	-4.49615	-5.07399	3.1e-05	0.00192516	2.42695
p28280	-1.98365	0.564713	-3.60272	0.00136772	0.0213859	-1.17308
p37916_v4	-1.98299	-3.26062	-4.34659	0.000203706	0.00661013	0.630505
p22234	1.98297	-5.16176	3.16774	0.00402998	0.0407168	-2.18367
A_23_P150394	-1.98242	0.666122	-5.25098	1.97e-05	0.00143784	2.86309
A_23_P317082	-1.9822	-3.7202	-4.99321	3.82e-05	0.00222105	2.22751
p4357	1.98057	-1.75793	4.13939	0.000347711	0.00925879	0.122045
p1582	-1.98052	-2.6043	-3.2894	0.0029896	0.0344187	-1.90572
A_33_P3326165	-1.97959	-3.82087	-5.3593	1.49e-05	0.00121544	3.1293
p10014	-1.97935	-3.60105	-3.73877	0.000969369	0.0174804	-0.848741
p26694	-1.97808	-1.81336	-3.85946	0.000712893	0.0143442	-0.55845
A_24_P187774	-1.97657	-3.14794	-4.28967	0.00023598	0.00726352	0.490533
A_23_P88331	1.97618	-1.83312	6.71587	4.95e-07	0.000154511	6.37829
p15399	1.97578	-5.11926	4.04606	0.000442045	0.0106852	-0.105788
A_23_P205074	-1.97565	1.2366	-4.48203	0.000143496	0.00520676	0.964286
A_24_P120907	-1.97526	-4.20185	-5.05958	3.22e-05	0.00196907	2.39138
p18974	1.975	-4.29688	3.01043	0.00589974	0.049873	-2.53663
A_23_P30799	1.97386	2.57301	5.74954	5.5e-06	0.000653614	4.08202
A_21_P0014243	1.97195	-3.63743	4.62317	9.96e-05	0.0041435	1.3128
A_32_P530933	-1.97112	-1.81131	-3.65405	0.00120147	0.0198761	-1.05109
A_21_P0013997	-1.97103	-0.0718111	-5.04885	3.31e-05	0.00201318	2.36489
p10048	1.96977	-3.67942	3.86131	0.000709551	0.0142938	-0.554007
p15100	-1.96973	3.40389	-4.45108	0.000155465	0.00549208	0.887925
(+)E1A_r60_a107	1.96791	2.65846	13.2281	9.04e-13	1.48e-08	18.4544
A_33_P3311660	-1.96711	-4.93585	-10.9298	5.35e-11	4.39e-07	14.8655
A_23_P9485	-1.96696	4.3124	-4.40884	0.000173418	0.00590965	0.783803
p22226	1.96604	-4.96337	3.52882	0.00164718	0.0239936	-1.34782
p37139_v4	-1.96487	-2.29069	-3.47403	0.00188957	0.0260112	-1.47664
A_23_P150549	-1.96468	-1.7287	-5.4999	1.04e-05	0.000977101	3.47382
A_23_P91390	-1.96364	-0.793362	-3.90856	0.000628848	0.0132335	-0.439772
A_23_P128254	-1.96273	2.92257	-3.4474	0.0020196	0.0269985	-1.53902
p6779	1.9623	-2.44774	5.72891	5.79e-06	0.000676481	4.03195
A_23_P155989	1.96112	-3.32775	4.45593	0.000153527	0.00544857	0.899883
p39860_v4	-1.96025	-3.5233	-3.76001	0.000918438	0.016892	-0.797809
A_23_P40919	-1.95951	-2.00509	-3.51711	0.00169631	0.0243454	-1.37541
p29239	-1.95852	-2.64067	-4.89903	4.88e-05	0.0025889	1.9948
A_23_P29723	1.95801	-1.14018	5.28986	1.78e-05	0.00135548	2.95873
A_23_P204208	-1.95663	-1.19332	-5.33394	1.59e-05	0.00125713	3.06704
A_23_P15174	-1.9561	4.32034	-7.37139	1.03e-07	5.71e-05	7.86976
p38052_v4	-1.95525	-4.58461	-4.55361	0.000119223	0.00464234	1.14097
p21390	-1.95337	0.672397	-3.36018	0.00250928	0.0308857	-1.74219
A_23_P252740	1.95163	-4.10051	5.74802	5.52e-06	0.000654948	4.07833
A_33_P3289248	-1.95138	3.73812	-3.31692	0.00279315	0.0329679	-1.8423
p23405	1.94957	-4.92958	4.77631	6.7e-05	0.00317112	1.69141
A_33_P3237874	1.94886	-1.51039	4.64159	9.49e-05	0.00400835	1.35835
p15384	-1.94848	-0.792993	-4.06127	0.000425111	0.0104064	-0.0687343
p12307	-1.94726	0.405136	-4.03108	0.000459392	0.0109232	-0.142294
A_33_P3240946	-1.94628	-3.80193	-4.01867	0.000474261	0.0111634	-0.172499
p10059	1.94609	-4.78522	4.49787	0.000137733	0.00505928	1.00336
A_23_P129665	-1.94584	-3.86286	-3.84949	0.000731268	0.01457	-0.582515
A_33_P3370875	1.94505	-4.48272	5.90157	3.74e-06	0.000520382	4.44983
p15990	1.94436	-1.93462	7.59921	6.03e-08	3.83e-05	8.37393
A_32_P75581	-1.94162	-4.03147	-3.85944	0.000712931	0.0143442	-0.5585
p14899	1.9405	-4.9555	3.13411	0.00437429	0.042531	-2.25977
p11624	1.93971	-1.6909	3.08641	0.00491148	0.0452996	-2.36712
A_23_P111054	1.93918	4.5573	8.94002	3e-09	5.95e-06	11.1848
A_33_P3406196	-1.93896	-1.64209	-5.18811	2.31e-05	0.00158969	2.70832
A_33_P3406939	1.93627	-4.75847	5.68703	6.44e-06	0.000725309	3.93018
A_33_P3240951	-1.93585	-1.8836	-5.15351	2.53e-05	0.00168756	2.62305
A_23_P3956	-1.93452	1.1557	-5.11784	2.77e-05	0.00178324	2.53513
A_23_P160262	-1.93426	3.73603	-3.22956	0.00346396	0.0372981	-2.04294
A_33_P3739260	1.93305	-2.13785	5.33573	1.58e-05	0.00125442	3.07142
p34609_v4	1.93153	-4.70893	3.67361	0.00114348	0.0192581	-1.00449
A_23_P77918	-1.93145	2.56995	-5.20672	2.2e-05	0.00153755	2.75414
A_33_P3254082	-1.93093	1.13134	-4.86875	5.27e-05	0.00271689	1.91996
p34830_v4	1.92995	-3.47859	4.41856	0.000169111	0.00580654	0.807764
p39870_v4	-1.92992	-1.27245	-4.18836	0.000306494	0.00850692	0.241919
A_23_P211039	-1.92801	1.49384	-4.43616	0.000161582	0.00563048	0.851151
p29575	-1.9276	-1.85804	-3.11686	0.00456166	0.0435504	-2.29866
p13783	1.92712	-3.90102	3.07216	0.00508387	0.046194	-2.39906
A_21_P0014582	-1.92662	-2.74749	-4.86571	5.31e-05	0.00272692	1.91244
A_32_P96719	1.92622	-4.70537	5.89611	3.79e-06	0.000524259	4.43667
A_24_P297539	1.92508	-1.20461	5.24587	1.99e-05	0.00144079	2.85052
A_23_P12746	-1.92443	1.44824	-5.28529	1.8e-05	0.00136759	2.94748
p35158_v4	-1.92369	-2.8532	-5.99149	2.98e-06	0.000444075	4.66638
p453	1.92298	-3.53397	4.56031	0.000117172	0.00460416	1.15753
A_24_P71649	-1.92286	-3.12523	-4.67587	8.69e-05	0.00377743	1.44306
RNA147184|p0288_imsncRNA569	-1.92267	-1.38133	-3.64707	0.00122286	0.0200439	-1.06771
A_24_P260101	-1.92225	-3.36034	-3.1239	0.00448429	0.0431638	-2.2828
A_24_P102293	1.92154	-5.47986	4.20461	0.000293916	0.0082846	0.281746
p12395	-1.92153	-3.87624	-4.62278	9.97e-05	0.0041435	1.31185
p23372	-1.91951	-2.15736	-3.66056	0.00118186	0.019672	-1.03559
A_32_P151800	1.91938	-1.01275	6.8657	3.44e-07	0.000124575	6.72435
p7453	1.91867	-4.38661	4.77401	6.74e-05	0.00318489	1.68572
A_24_P41850	-1.91855	2.59362	-3.3553	0.00253984	0.0311299	-1.7535
p22738	-1.91842	-1.73897	-4.18062	0.000312667	0.00861723	0.222967
p11515	1.91838	-3.27517	5.35902	1.49e-05	0.00121544	3.12862
A_33_P3462856	1.91821	-5.18246	3.96832	0.000539642	0.0121024	-0.294903
p8393	-1.91699	-2.04005	-4.10153	0.000383301	0.00979645	0.0295172
p22297	1.91597	-4.43205	3.11277	0.00460728	0.0437629	-2.30789
A_33_P3333364	-1.91555	0.0948464	-4.30201	0.00022858	0.00712639	0.520851
A_23_P70719	-1.91509	-0.0172277	-3.51409	0.00170919	0.0244286	-1.38251
p5477	1.91401	-2.42286	5.678	6.59e-06	0.000731938	3.90823
p4020	-1.91388	-2.89151	-4.41224	0.000171899	0.00587929	0.792184
p34582_v4	1.91367	-1.79329	3.66787	0.00116021	0.019435	-1.01817
A_23_P256821	-1.91206	-2.24185	-5.15809	2.5e-05	0.00168184	2.63435
p38669_v4	-1.9119	-3.49231	-4.28897	0.000236406	0.00726595	0.488819
p20455	1.9109	-4.79936	4.04436	0.000443987	0.0107012	-0.109945
p40121_v4	-1.90971	-4.53737	-4.72659	7.62e-05	0.00346172	1.56848
A_23_P90357	-1.90771	-3.39339	-5.00516	3.71e-05	0.00217053	2.25702
A_33_P3229067	1.90719	3.785	6.65983	5.68e-07	0.00016609	6.24812
A_23_P31143	-1.90699	-0.631048	-3.2079	0.00365298	0.0386164	-2.09238
p9342	-1.90647	-3.6346	-4.57552	0.000112649	0.00448753	1.19508
A_23_P433132	-1.90641	-1.34664	-5.11277	2.81e-05	0.00179967	2.52261
A_23_P23155	-1.90472	-2.77399	-3.9531	0.000561091	0.0123397	-0.331827
A_21_P0004052	-1.90258	-0.113523	-4.5588	0.000117631	0.0046154	1.15379
A_33_P3289121	-1.90188	-4.90177	-5.94899	3.32e-06	0.000474815	4.56413
A_23_P146456	1.90165	-3.30353	3.37517	0.00241764	0.0302003	-1.70741
A_24_P203418	-1.90108	1.8843	-3.96489	0.000544405	0.0121676	-0.303229
A_33_P3242952	1.90081	-1.65626	7.02869	2.32e-07	9.51e-05	7.09739
A_23_P70249	1.8998	-2.41569	6.20744	1.74e-06	0.000321303	5.18301
A_23_P379034	1.89908	-2.45432	3.17844	0.00392606	0.0401224	-2.1594
p42869_v4	-1.89766	0.0698907	-5.70167	6.21e-06	0.000706077	3.96578
p23469	-1.89751	-3.53843	-5.14286	2.6e-05	0.00171549	2.5968
A_24_P393611	-1.89716	-1.01248	-4.87111	5.24e-05	0.00271197	1.92579
A_23_P134953	-1.8968	3.80744	-5.1728	2.4e-05	0.00163778	2.6706
p16920	1.895	-3.55474	3.90444	0.000635503	0.0133211	-0.449736
p25100	1.89496	-2.84563	3.99627	0.000502321	0.011546	-0.226991
p12897	1.89374	-3.0943	3.17425	0.00396641	0.0403517	-2.1689
A_33_P3354451	1.8924	0.362764	3.41977	0.0021637	0.028144	-1.60357
p40303_v4	1.89235	-4.01256	4.78045	6.63e-05	0.003151	1.70164
p38937_v4	1.89199	-2.40265	3.38461	0.00236156	0.0296637	-1.68546
p21246	1.89195	-4.98952	3.83813	0.000752774	0.0148361	-0.609916
p36096_v4	-1.89046	-5.01911	-4.50469	0.000135322	0.00501006	1.02019
A_33_P3252196	1.88934	-1.58031	5.21211	2.17e-05	0.00153035	2.76743
p10054	1.88919	-5.24835	4.11448	0.000370733	0.009595	0.0611662
p33765	1.888	-4.81014	4.56109	0.000116937	0.00460349	1.15944
A_33_P3228300	-1.88759	3.17726	-3.90641	0.000632323	0.013281	-0.444988
p34831_v4	1.88602	-3.16787	3.24806	0.00331002	0.0363636	-2.00061
A_24_P77082	-1.88566	1.71329	-3.49768	0.00178098	0.0250772	-1.42112
p10046	1.88363	-5.22852	3.5895	0.00141405	0.0218188	-1.20441
p22447	1.8833	-4.39492	4.07032	0.000415333	0.0102589	-0.0466538
A_24_P257416	-1.88231	3.38519	-4.3426	0.00020582	0.00666023	0.62068
A_23_P53390	-1.88206	-0.618536	-5.96833	3.16e-06	0.000461302	4.61068
RNA146993|p0097_imsncRNA168	1.88153	-3.56117	5.17103	2.42e-05	0.00164187	2.66623
A_23_P130182	1.88139	-1.69111	5.61211	7.8e-06	0.000814744	3.74778
p20525	1.88062	-0.723462	5.37559	1.43e-05	0.00118702	3.16929
p27137	-1.87918	-0.0753963	-3.04663	0.00540721	0.0478708	-2.45609
A_33_P3331746	-1.87901	-4.48487	-5.03334	3.45e-05	0.00205623	2.3266
A_33_P3352382	-1.87895	4.25826	-3.08942	0.00487582	0.0451806	-2.36037
A_24_P479551	-1.87844	-4.20129	-3.26959	0.00313923	0.0353015	-1.95125
A_33_P3298539	-1.87461	5.38005	-3.07241	0.00508081	0.046179	-2.3985
RNA147453|p0557_imsncRNA210	-1.87393	-3.9621	-3.83583	0.000757212	0.0148744	-0.615473
A_21_P0012813	-1.87382	-4.21522	-3.13381	0.00437755	0.0425489	-2.26046
p19418	1.87301	-4.91493	3.11702	0.00455987	0.043546	-2.2983
A_33_P3303474	-1.87226	3.16713	-3.67858	0.00112918	0.0191206	-0.992634
p10103	1.87181	-4.15932	4.65585	9.15e-05	0.00390324	1.3936
A_33_P3273623	-1.87126	2.97449	-3.62872	0.00128089	0.0205396	-1.11135
p3548	-1.87058	-1.26573	-4.50369	0.000135674	0.00501792	1.01772
A_23_P393645	-1.86984	-0.151301	-7.76703	4.09e-08	2.79e-05	8.74046
A_23_P119337	-1.8675	2.78205	-5.02587	3.51e-05	0.002083	2.30816
A_33_P3236177	-1.86727	3.43094	-3.3255	0.00273444	0.0325032	-1.82247
p24271	-1.86637	-4.7936	-8.74995	4.52e-09	8.01e-06	10.8028
A_23_P87036	-1.86572	-2.677	-4.54375	0.000122306	0.00471459	1.11663
A_23_P65307	-1.86436	-4.36661	-4.49022	0.000140486	0.0051197	0.984492
A_33_P3349536	1.86349	-1.48968	4.84734	5.57e-05	0.00280889	1.86702
p7981	-1.86172	-4.98521	-3.08968	0.00487271	0.0451627	-2.35978
p14318	-1.85988	-4.05685	-5.99663	2.94e-06	0.000440375	4.67872
A_23_P76386	-1.85925	0.261077	-3.39849	0.00228146	0.0290642	-1.65318
A_33_P3242873	-1.85533	0.658478	-4.11397	0.000371223	0.00960388	0.0599126
A_32_P119033	-1.85447	-3.96648	-3.47743	0.00187359	0.025859	-1.46867
A_23_P317756	-1.85384	1.77563	-3.41765	0.00217519	0.0282261	-1.60853
A_23_P143178	-1.85381	4.86406	-3.32909	0.00271027	0.0322804	-1.81418
A_33_P3246513	-1.85335	-2.88223	-4.26506	0.000251465	0.00752296	0.430072
p18968	1.85179	-5.16311	3.34743	0.00258992	0.0314704	-1.77175
A_33_P3257993	-1.85107	-0.592724	-4.89471	4.93e-05	0.00259969	1.98413
A_23_P93180	1.85091	4.44991	8.0584	2.1e-08	1.99e-05	9.36693
A_32_P358887	-1.85064	-0.516613	-3.58937	0.00141451	0.0218207	-1.20471
A_23_P20484	-1.85046	4.56447	-3.98354	0.000518987	0.0118048	-0.257926
A_24_P304423	-1.8489	1.17182	-4.2231	0.000280222	0.00806465	0.327103
A_33_P3277527	-1.84818	-1.98883	-3.02872	0.00564581	0.0488837	-2.496
A_23_P86975	1.84804	-5.33705	3.10962	0.00464263	0.0439394	-2.31497
A_23_P416468	1.8479	-3.6626	5.12106	2.75e-05	0.00177373	2.54306
A_24_P268993	-1.84767	3.64095	-4.36498	0.000194246	0.0064107	0.67578
p38807_v4	1.84705	-5.13795	4.0845	0.000400465	0.0100278	-0.0120607
A_21_P0013125	1.84675	-4.86008	5.42724	1.25e-05	0.00108959	3.29592
p6103	1.84564	-0.659754	3.73289	0.000983929	0.017641	-0.862807
p12964	1.84461	-4.54198	4.22817	0.000276586	0.00798809	0.339518
A_33_P3386344	1.84425	-2.43525	7.20283	1.53e-07	7.17e-05	7.49193
p24669	-1.84237	-3.95417	-3.46597	0.00192805	0.0263229	-1.49554
p37496_v4	-1.84229	-4.4327	-6.66737	5.57e-07	0.000164527	6.26565
p38671_v4	-1.84177	-2.57617	-4.42418	0.00016667	0.00575146	0.821616
p24831	1.84061	-2.21652	4.19882	0.000298336	0.00835124	0.267558
A_23_P151710	-1.83866	-1.19364	-4.54029	0.000123408	0.00474393	1.10807
p6734	-1.83865	-4.51605	-7.96729	2.58e-08	2.19e-05	9.17239
A_24_P357847	-1.83825	3.44815	-3.01554	0.0058278	0.0495783	-2.5253
A_24_P101642	-1.83818	4.31229	-3.0967	0.00479043	0.0447012	-2.34401
A_33_P3236065	-1.83662	0.756798	-6.33314	1.27e-06	0.000262441	5.48139
A_23_P393880	1.8365	-4.98162	3.11372	0.00459663	0.0437005	-2.30574
A_24_P112032	-1.83488	-4.31748	-4.5348	0.000125173	0.00479088	1.09453
A_33_P3248354	-1.83438	-1.43567	-4.26859	0.000249184	0.00747327	0.438738
p14903	1.83358	-2.27972	3.19193	0.00379867	0.0394809	-2.12874
p6999	-1.83315	-0.878534	-4.30989	0.000223974	0.00701588	0.540224
p6102	1.83205	-1.90718	3.54479	0.00158244	0.0234136	-1.31016
A_23_P216355	1.83113	-1.02347	6.06868	2.46e-06	0.000398354	4.85162
A_23_P203376	-1.83091	0.239729	-5.5033	1.03e-05	0.000971787	3.48212
A_33_P3423854	-1.82863	2.32249	-3.48548	0.0018362	0.0255514	-1.44977
p38805_v4	-1.82828	-4.5924	-3.51737	0.00169519	0.02434	-1.37479
p25825	-1.8279	-4.64969	-7.46443	8.26e-08	4.79e-05	8.07657
A_24_P86389	1.8271	4.05155	8.02963	2.24e-08	2.07e-05	9.30564
A_23_P218111	-1.8249	6.23365	-4.19755	0.000299314	0.00837147	0.264447
p18617	-1.82447	-2.52884	-5.11854	2.77e-05	0.0017818	2.53684
A_23_P143902	-1.824	-2.7621	-6.07777	2.4e-06	0.000393295	4.87339
p43516_v4	1.82282	-5.54764	4.59137	0.000108117	0.00437077	1.23425
A_33_P3216714	1.82225	-2.92889	4.61567	0.000101525	0.00418695	1.29427
p24460	-1.82123	-0.538627	-6.06462	2.48e-06	0.000399209	4.84188
A_19_P00320288	-1.82105	-2.1459	-3.85451	0.000721968	0.0144506	-0.570411
A_33_P3349870	1.82052	-5.43107	6.21574	1.7e-06	0.000319443	5.20278
A_23_P70328	1.82045	-0.661434	6.13457	2.08e-06	0.000356318	5.00924
p7860	-1.81985	-4.49415	-5.65963	6.91e-06	0.000748109	3.86353
A_21_P0001305	-1.81964	-1.81494	-3.13232	0.00439337	0.0426269	-2.26381
A_21_P0008483	-1.8191	-2.7662	-4.33759	0.000208499	0.0067207	0.608365
A_24_P334456	1.81838	-3.81136	3.29796	0.00292709	0.0339433	-1.88601
A_23_P202004	1.81726	-2.07639	5.96941	3.15e-06	0.000461077	4.61327
A_23_P126917	1.81572	-1.17823	4.15397	0.000334895	0.00903959	0.157718
A_24_P208567	-1.81497	-1.89769	-4.29356	0.000233621	0.00720782	0.500095
A_33_P3220470	-1.81412	-0.528827	-5.27502	1.85e-05	0.00138883	2.92223
A_23_P7503	-1.81372	-1.60227	-5.80849	4.73e-06	0.000587396	4.22488
p14367	-1.81227	-2.72994	-3.68136	0.00112125	0.0190494	-0.98599
p35136_v4	-1.81222	-4.32376	-4.02928	0.000461512	0.0109538	-0.146661
A_23_P16834	-1.81188	2.3488	-3.90424	0.000635827	0.0133211	-0.450219
p12309	-1.81149	-3.99938	-6.21547	1.7e-06	0.000319443	5.20213
p25020	-1.81058	-2.95891	-3.23022	0.00345834	0.0372677	-2.04143
p15232	-1.80919	-4.1073	-3.64198	0.00123869	0.0202019	-1.07982
A_21_P0002144	1.80916	-5.32403	4.0637	0.000422462	0.0103609	-0.0628023
p19660	-1.80843	0.151834	-3.84381	0.000741947	0.014689	-0.596221
A_33_P3273854	-1.80703	-2.69161	-4.94191	4.36e-05	0.00240082	2.10078
A_24_P48248	1.80659	-1.33089	6.64017	5.96e-07	0.000170451	6.20235
A_24_P283324	-1.80425	2.64406	-3.76996	0.000895504	0.0166226	-0.773938
RNA147076|p0180_imsncRNA274	1.80387	-5.01042	3.5146	0.00170702	0.0244028	-1.38131
A_23_P71530	-1.80304	0.0473395	-3.64918	0.00121635	0.0200072	-1.06268
A_24_P314571	1.80297	-1.25481	7.92738	2.83e-08	2.22e-05	9.08678
A_23_P27795	-1.8028	-0.814913	-4.71086	7.93e-05	0.00354951	1.52958
A_33_P3341601	-1.80208	-4.63618	-5.07933	3.06e-05	0.00191498	2.44012
A_23_P368691	-1.80146	0.508184	-3.39609	0.00229513	0.0291703	-1.65877
p36491_v4	1.80108	-1.25739	3.26172	0.00320069	0.0356587	-1.96932
A_23_P436281	1.80082	3.13186	6.33647	1.26e-06	0.000261102	5.48928
p27159	-1.80058	-4.05952	-5.04034	3.38e-05	0.00203081	2.3439
A_24_P317762	-1.80038	3.05416	-3.91299	0.000621766	0.0131398	-0.429051
A_33_P3410836	1.79904	3.94509	6.49051	8.6e-07	0.000211209	5.85235
p12197	-1.79839	0.707926	-3.06387	0.00518677	0.0466759	-2.4176
p28493	1.79836	-5.4114	3.64498	0.00122933	0.0201183	-1.07267
p6185	-1.79823	-1.4819	-5.82888	4.49e-06	0.000568607	4.27423
A_23_P125423	-1.79684	2.96087	-4.00719	0.000488444	0.0113424	-0.200437
A_24_P53519	1.79664	-1.39504	5.68449	6.48e-06	0.000725953	3.92401
A_23_P424617	-1.79619	-3.62789	-3.23249	0.00343916	0.0371655	-2.03625
p12533	-1.79611	-3.91384	-3.33856	0.00264749	0.0318803	-1.79229
p15979	1.79609	-3.50974	5.54316	9.29e-06	0.000907016	3.57955
A_23_P59069	1.79592	5.57517	9.45569	1.01e-09	4.61e-06	12.1939
A_32_P131031	-1.7958	-1.84711	-4.09175	0.000393064	0.00989927	0.00564235
A_32_P182299	-1.79546	-1.33168	-4.08165	0.000403409	0.0100823	-0.0190133
A_23_P207058	-1.79526	1.68959	-4.49265	0.000139606	0.00510953	0.990482
p10057	1.795	-4.60516	3.43207	0.00209838	0.0276455	-1.57486
A_32_P159192	-1.79499	3.52641	-3.16724	0.0040349	0.0407351	-2.1848
A_23_P166248	-1.79473	0.326075	-4.71132	7.92e-05	0.00354951	1.53071
A_33_P3284508	-1.79472	3.92647	-5.60437	7.95e-06	0.000825707	3.72892
p14074	-1.79395	-5.08037	-13.6947	4.21e-13	9.2e-09	19.1062
p371	1.79235	-5.27195	3.23012	0.00345918	0.0372677	-2.04165
A_33_P3249354	1.79154	-1.59725	6.58667	6.79e-07	0.000183904	6.07754
A_33_P3411632	-1.79079	-3.972	-5.88023	3.95e-06	0.000535205	4.39835
p4468	1.7902	-3.73375	3.09274	0.00483666	0.04496	-2.35291
A_23_P46812	-1.79004	-0.417843	-3.97005	0.000537256	0.0120654	-0.290706
A_21_P0003860	-1.78979	-1.87047	-3.59812	0.00138367	0.0215273	-1.18398
A_23_P359540	1.78768	3.62214	6.73779	4.69e-07	0.000152359	6.42909
p8319	1.78753	-3.04797	3.74295	0.000959129	0.0173435	-0.838721
p18791	1.78681	0.0363512	5.84724	4.29e-06	0.000557868	4.31864
RNA144381|snRNA_334_150	-1.78665	-4.92143	-8.33868	1.12e-08	1.32e-05	9.95755
A_33_P3266489	1.78635	-4.23389	4.06466	0.000421417	0.0103422	-0.0604528
A_23_P366216	1.78532	5.89549	9.46099	9.96e-10	4.61e-06	12.2041
A_23_P19712	1.78513	0.725856	6.24116	1.6e-06	0.000307557	5.26324
p11982	-1.78352	-4.03861	-5.15246	2.53e-05	0.00168756	2.62048
A_33_P3417532	-1.78322	0.26951	-5.57559	8.56e-06	0.000862267	3.65873
A_21_P0000122	-1.7818	-4.34587	-3.69896	0.00107237	0.0185736	-0.943976
A_23_P47616	-1.78167	-0.196004	-3.24254	0.00335529	0.0366459	-2.01326
A_24_P237778	-1.78153	1.35976	-4.0516	0.000435803	0.010576	-0.0922977
p30077	1.77781	-4.91906	4.55966	0.000117371	0.00460841	1.15591
p19925	1.77734	-2.61801	3.95317	0.000560999	0.0123397	-0.331672
A_33_P3390207	-1.7765	-4.873	-6.04151	2.63e-06	0.000410251	4.78648
A_23_P83328	-1.77615	2.81815	-4.78831	6.49e-05	0.00311784	1.72108
A_33_P3320197	-1.77411	-3.93076	-3.1501	0.00420721	0.0416973	-2.22363
p11194	1.77273	-2.71007	5.60216	8e-06	0.000826058	3.72354
A_23_P8013	1.77146	6.3073	9.62952	7.02e-10	4.2e-06	12.5252
A_23_P24688	-1.76994	1.5274	-3.75022	0.000941573	0.0171428	-0.821288
A_24_P208436	-1.76868	-1.49842	-3.43964	0.00205912	0.0273927	-1.55717
A_23_P345799	-1.76634	-2.55619	-4.34575	0.000204148	0.00661951	0.628443
RNA95445|RNS_527_157	-1.76527	-5.04741	-5.87351	4.01e-06	0.000538978	4.38212
p21648	-1.76428	-3.80748	-3.57272	0.00147511	0.0223711	-1.24415
A_23_P100344	1.76373	-4.77041	4.96898	4.07e-05	0.00231637	2.16766
p26782	-1.76326	-3.78487	-3.07819	0.00501013	0.0458336	-2.38554
p6514	-1.76279	-1.96721	-3.64157	0.00123997	0.0202019	-1.08079
p25717	-1.76268	-0.564652	-3.25017	0.00329289	0.0362605	-1.99578
p22446	1.76178	-4.16123	3.69391	0.00108617	0.0187211	-0.956029
p19377	-1.7616	-2.73293	-4.07141	0.000414175	0.0102466	-0.0440049
p3595	-1.76153	-0.576988	-3.01273	0.00586728	0.049772	-2.53154
A_33_P3416366	1.76153	-0.92958	7.19981	1.54e-07	7.17e-05	7.48511
A_24_P42624	-1.76117	-1.38657	-3.27823	0.0030731	0.0349321	-1.93141
A_23_P364613	-1.76096	0.408519	-3.19059	0.00381116	0.0395111	-2.13179
p12988	-1.76053	-4.64192	-3.96161	0.000548994	0.0122256	-0.311181
p27751	-1.76049	-3.9777	-4.72857	7.58e-05	0.00344642	1.57337
A_32_P163089	1.75979	0.254297	3.85036	0.000729661	0.0145601	-0.580434
A_23_P87769	1.75945	-2.11531	6.17419	1.89e-06	0.000338589	5.10379
A_33_P3413989	-1.75882	6.11582	-4.69186	8.33e-05	0.00369231	1.4826
p22888	1.75761	-5.29219	3.12674	0.00445347	0.0429947	-2.27641
A_33_P3302916	-1.75728	-1.91794	-3.20446	0.00368385	0.0387771	-2.1002
A_23_P139123	-1.75726	5.24289	-4.07963	0.00040551	0.0101117	-0.0239416
A_24_P100517	1.75331	-4.33217	3.79819	0.000833416	0.0158541	-0.706083
p40626_v4	1.75324	-4.99393	4.17529	0.00031699	0.00869878	0.20992
p44395_v4	-1.7513	-3.79584	-4.00512	0.000491047	0.0113626	-0.205475
p22737	-1.75059	-4.41852	-6.30466	1.36e-06	0.000276435	5.41395
A_33_P3221009	-1.74983	0.768812	-5.31765	1.66e-05	0.00129668	3.02703
p5519	1.74955	-4.65592	5.44432	1.2e-05	0.00106536	3.33778
A_33_P3413987	-1.74904	5.9224	-4.38187	0.000185946	0.00624325	0.717367
A_23_P99292	1.74893	-1.85938	5.59845	8.07e-06	0.00082999	3.71449
A_23_P307844	-1.74874	2.45139	-3.26293	0.00319113	0.0355971	-1.96654
p40384_v4	-1.74684	-3.93242	-6.11215	2.2e-06	0.000368716	4.95565
p4401	1.74671	-5.43231	3.6942	0.00108539	0.0187126	-0.955354
A_23_P1043	1.74611	-2.97432	3.23495	0.00341846	0.0370216	-2.03063
p30122	-1.74594	-3.82348	-6.9945	2.52e-07	0.000101388	7.01945
A_23_P45025	-1.74561	-3.63649	-4.03491	0.000454895	0.0108636	-0.132966
A_21_P0012348	-1.74544	-1.85068	-4.68192	8.55e-05	0.00374353	1.45802
A_23_P68610	1.74369	0.927127	5.16255	2.47e-05	0.00167092	2.64534
A_23_P72096	1.74368	-4.87703	4.19624	0.000300326	0.00839089	0.261238
p3292	1.74352	-2.44756	3.16814	0.00402611	0.0407153	-2.18277
p29217	-1.74319	-3.65532	-4.51778	0.000130815	0.00490976	1.05249
p3546	-1.74035	-0.0478626	-5.60511	7.94e-06	0.000825459	3.73072
A_23_P151895	-1.74032	-4.21782	-4.14197	0.000345402	0.00921601	0.128376
p29145	1.74025	-5.07289	3.96848	0.000539412	0.0121014	-0.2945
A_23_P118065	-1.74011	1.64809	-3.06507	0.00517172	0.0465983	-2.41491
A_33_P3351624	-1.73922	-4.85368	-4.1027	0.00038215	0.00978801	0.0323726
p22781	1.73758	-4.73153	3.10124	0.00473797	0.0444241	-2.33381
A_23_P89509	1.7372	-0.818644	5.39835	1.35e-05	0.00114887	3.22512
p21126	-1.73667	-3.78657	-4.95513	4.22e-05	0.00235779	2.13344
p3319	-1.73562	-2.89351	-3.02983	0.00563076	0.0488211	-2.49354
p33494	-1.73553	1.123	-3.18246	0.00388767	0.0399584	-2.15027
p3128	1.7346	-1.783	6.22861	1.65e-06	0.00031364	5.23339
p615	-1.73437	-1.36761	-4.20425	0.000294185	0.0082846	0.280874
p12308	-1.73136	-0.914576	-3.29568	0.00294357	0.0340805	-1.89125
p22407	-1.73122	-0.627645	-3.2042	0.00368628	0.038787	-2.10082
p11972	1.72999	-4.8365	4.13635	0.000350441	0.00930123	0.11462
p23064	-1.72903	-0.912585	-5.8875	3.88e-06	0.000530927	4.41589
A_23_P202881	-1.72821	-2.6631	-3.8622	0.00070793	0.0142665	-0.551843
A_23_P136817	1.72726	-0.266354	5.71342	6.02e-06	0.000693258	3.99431
p16716	1.72726	-4.53367	5.10983	2.83e-05	0.0018098	2.51537
A_33_P3237135	-1.7272	-1.92063	-3.13427	0.00437255	0.042531	-2.2594
p23509	1.72546	-5.2956	3.38588	0.00235414	0.0295989	-1.68252
p34824_v4	1.72497	-1.03137	3.8928	0.000654711	0.0135916	-0.477914
p42749_v4	-1.72303	-4.69745	-3.93075	0.000594135	0.0127793	-0.386018
p7185	-1.72147	-1.8864	-6.72668	4.82e-07	0.000153414	6.40336
A_23_P114185	-1.71949	2.73055	-3.49628	0.0017872	0.0251155	-1.4244
A_33_P3313920	-1.71931	-3.48547	-4.71357	7.88e-05	0.00353628	1.53629
RNA147008|p0112_imsncRNA186	1.71909	-2.01982	4.45572	0.000153607	0.00544857	0.899385
A_33_P3262541	-1.71871	-0.982749	-4.61747	0.000101053	0.00417797	1.29872
A_33_P3224070	-1.71843	-0.0467886	-4.84253	5.64e-05	0.00282689	1.85513
A_32_P76137	-1.71762	-3.46807	-4.43588	0.000161703	0.00563048	0.85044
A_33_P3225066	-1.71642	-0.0113431	-3.1054	0.00469048	0.0441943	-2.32447
A_24_P462899	1.71599	-1.46938	4.8332	5.78e-05	0.0028762	1.83206
A_33_P3229246	1.71571	2.03328	6.19019	1.81e-06	0.000329596	5.14193
p17712	1.71486	-5.13814	5.33338	1.59e-05	0.00125744	3.06565
A_33_P3285585	-1.71237	0.168344	-4.27429	0.000245542	0.00742117	0.452747
A_23_P23303	1.71192	-1.18411	5.78382	5.04e-06	0.000613668	4.16513
A_32_P68533	1.71174	-3.46471	5.1675	2.44e-05	0.00165342	2.65755
p8638	1.71018	-4.15313	3.40736	0.00223163	0.028686	-1.63251
A_23_P108082	-1.70961	6.28387	-3.55344	0.00154838	0.0230817	-1.28972
A_33_P3214844	1.70926	1.76641	3.3001	0.00291163	0.0338301	-1.88107
A_23_P41314	-1.70832	2.64922	-3.06577	0.00516296	0.046573	-2.41334
p35359_v4	-1.70768	0.975015	-6.96317	2.72e-07	0.000105479	6.94786
p18657	-1.70764	-4.44359	-7.59553	6.08e-08	3.83e-05	8.36583
A_23_P428184	1.70725	4.17902	7.48841	7.81e-08	4.57e-05	8.12967
A_23_P92093	1.70505	-3.02776	4.9453	4.33e-05	0.00238788	2.10916
A_33_P3253234	-1.70201	0.333073	-5.63088	7.43e-06	0.000790964	3.79352
A_23_P86470	-1.70199	-2.17694	-4.25077	0.000260916	0.00768799	0.39498
A_24_P218979	1.70182	-1.95652	6.02489	2.74e-06	0.000422522	4.74659
RNA147124|p0228_imsncRNA356	1.70094	-5.35613	4.32617	0.000214746	0.00685129	0.580265
p19449	1.69857	-5.48937	3.18063	0.00390506	0.0400431	-2.15441
p5529	1.69826	-4.67612	6.02227	2.76e-06	0.000422522	4.74031
p27692	-1.69813	-3.62137	-3.0856	0.00492111	0.0453374	-2.36894
A_23_P12554	-1.69784	-4.80286	-7.803	3.76e-08	2.62e-05	8.81847
A_33_P3221111	-1.69732	-1.06032	-6.42778	1e-06	0.000226941	5.70483
p37003_v4	1.69709	-0.756858	5.91683	3.6e-06	0.000506087	4.48664
p26377	-1.69646	-4.5278	-6.05413	2.55e-06	0.000400395	4.81674
A_33_P3313801	1.69639	-0.668387	5.85282	4.23e-06	0.000554459	4.33212
A_33_P3254761	-1.69526	-4.35953	-4.06694	0.000418952	0.0103175	-0.0548876
p8329	1.69452	-3.68416	4.89379	4.94e-05	0.00260315	1.98185
p16047	-1.6941	-1.6407	-3.08925	0.00487777	0.0451875	-2.36075
A_23_P103601	-1.6939	0.0780001	-4.15709	0.000332212	0.0089885	0.16536
A_23_P207003	-1.69367	-0.38955	-4.01209	0.000482336	0.0112684	-0.188508
A_23_P353717	1.6933	-1.91396	4.66589	8.91e-05	0.00384066	1.41839
A_33_P3342598	1.69147	-5.09417	3.6249	0.00129328	0.0206456	-1.12042
A_21_P0006591	-1.69147	-0.978688	-3.50258	0.00175923	0.024894	-1.40959
p1587	-1.69116	-3.57897	-3.31755	0.00278875	0.0329397	-1.84083
A_24_P936145	-1.69109	-4.33991	-5.09816	2.91e-05	0.00185066	2.48658
A_33_P3305173	-1.69008	-2.32491	-4.47437	0.000146371	0.00529058	0.945377
A_33_P3342780	-1.69001	-0.697589	-5.78982	4.96e-06	0.000608182	4.17968
p11324	-1.68966	-4.64222	-5.41294	1.3e-05	0.00111828	3.26089
p7214	-1.68941	-2.47371	-3.26891	0.00314446	0.0353326	-1.9528
p4257	-1.68912	-2.28635	-4.91548	4.67e-05	0.00251161	2.03546
A_21_P0011732	1.6883	-0.639243	4.45614	0.00015344	0.00544857	0.90042
A_23_P81859	1.68791	4.922	7.92726	2.83e-08	2.22e-05	9.08653
A_23_P58328	-1.68789	1.09528	-5.54913	9.15e-06	0.000902076	3.59414
p12447	1.68773	-5.35167	3.10821	0.00465855	0.0440276	-2.31814
A_24_P218814	-1.68741	2.4071	-3.70253	0.00106272	0.0184992	-0.935453
p17556	1.68736	-3.82015	3.78741	0.000856623	0.016155	-0.732023
p1777	-1.68703	-5.07267	-8.37065	1.04e-08	1.26e-05	10.0242
p37738_v4	1.68633	-0.385491	3.24271	0.00335386	0.0366364	-2.01287
p19703	-1.68565	-2.5218	-5.08266	3.03e-05	0.00190221	2.44835
A_23_P210164	1.68517	-4.501	4.0491	0.000438607	0.0106163	-0.0983816
p7597	1.68508	-3.83939	3.38691	0.0023481	0.0295626	-1.68011
A_33_P3372413	1.68424	-2.68698	5.3571	1.5e-05	0.00121707	3.12391
A_23_P96325	1.68286	-4.6914	5.41956	1.28e-05	0.00110391	3.2771
A_21_P0012326	1.6827	-4.01117	3.26099	0.00320644	0.0356993	-1.97099
A_33_P3240273	1.68128	0.228169	3.6849	0.00111124	0.0189735	-0.977536
A_32_P224234	1.68064	-2.51146	4.29429	0.000233184	0.00720037	0.501876
A_23_P152136	1.68032	-2.91063	6.33962	1.25e-06	0.000259892	5.49673
RNA146970|p0074_imsncRNA135	1.68028	-5.56645	4.15299	0.000335736	0.00904346	0.155336
p12344	-1.68021	-0.0305122	-5.55307	9.06e-06	0.000894394	3.60375
p3097	-1.68003	-2.63954	-3.02136	0.00574678	0.0493307	-2.51238
A_23_P360797	-1.67993	-0.949711	-5.63068	7.44e-06	0.000790964	3.79303
A_21_P0002740	1.67977	-3.1079	5.14251	2.6e-05	0.00171549	2.59594
A_24_P257579	-1.67892	0.470201	-4.28882	0.000236503	0.00726595	0.488429
A_23_P302681	1.67794	-2.21204	5.23408	2.05e-05	0.00147538	2.82151
p22404	-1.6775	0.808929	-3.88562	0.000666832	0.0137762	-0.495271
A_33_P3320010	1.6772	-4.23555	5.49527	1.05e-05	0.000980642	3.46249
p11791	1.67717	-3.09188	5.62092	7.62e-06	0.000804337	3.76927
A_24_P914625	-1.67712	-3.72671	-5.08838	2.99e-05	0.00188665	2.46246
A_32_P68504	-1.67701	-3.42129	-4.90685	4.78e-05	0.00254946	2.01413
p75	-1.67639	-2.05508	-6.06772	2.46e-06	0.000398354	4.84932
A_23_P393620	-1.67468	-0.896516	-3.6764	0.00113542	0.0191717	-0.997824
A_33_P3227275	1.67426	-3.01111	5.02498	3.52e-05	0.00208474	2.30597
A_33_P3234882	-1.67419	-3.78235	-3.1913	0.00380451	0.0395103	-2.13017
p34198_v4	-1.67335	0.226305	-5.04467	3.35e-05	0.00202151	2.35459
A_23_P36753	-1.67334	4.25779	-3.64103	0.00124169	0.0202159	-1.08209
A_21_P0004153	-1.673	-3.25982	-3.39568	0.00229747	0.0291832	-1.65972
p8039	-1.67293	-3.52045	-3.36068	0.00250619	0.0308593	-1.74104
A_23_P48175	1.67214	-0.787234	5.71912	5.94e-06	0.000688935	4.00816
p4614	-1.67213	-0.533421	-5.50944	1.01e-05	0.000967616	3.49715
p26650	1.67131	0.292123	4.64461	9.42e-05	0.00398481	1.36581
p40555_v4	-1.67052	0.659072	-3.4912	0.00181011	0.0252863	-1.43634
p18777	-1.67035	-4.37143	-5.50895	1.01e-05	0.000967616	3.49593
A_23_P213336	-1.66944	-3.31439	-3.95002	0.000565535	0.0123947	-0.339299
A_33_P3246838	-1.66934	-2.30429	-3.68422	0.00111316	0.0189886	-0.979166
p17630	1.668	-4.38794	4.09238	0.00039243	0.00989166	0.00717614
p175	1.66644	-4.42515	5.97982	3.07e-06	0.000451909	4.63832
A_33_P3398727	1.66583	1.31262	3.64855	0.00121828	0.0200178	-1.06418
p26090	-1.66557	4.12867	-3.06133	0.00521868	0.0468281	-2.42328
A_23_P501961	1.66454	-1.97325	5.95437	3.27e-06	0.000471076	4.57707
p4355	1.66448	-0.380716	4.2345	0.000272102	0.00790738	0.355059
A_23_P155900	1.66433	-5.32363	3.19331	0.00378587	0.0393859	-2.1256
p3746	-1.66408	-4.25382	-5.3795	1.41e-05	0.00118268	3.17887
p29885	-1.66326	-4.38029	-3.0668	0.00515013	0.0465315	-2.41104
p19970	-1.66319	-4.83567	-4.33034	0.000212446	0.00680911	0.590514
p29212	1.66314	-5.06941	3.1623	0.00408383	0.0410267	-2.19599
A_19_P00805218	-1.66158	-0.765123	-3.69891	0.00107251	0.0185736	-0.944097
p16680	1.66115	-5.13157	3.22833	0.00347444	0.0373703	-2.04575
A_23_P131789	-1.66092	-5.18172	-5.34087	1.56e-05	0.00124701	3.08405
A_24_P385134	-1.65941	-3.00945	-3.3181	0.00278496	0.0329246	-1.83956
A_33_P3230011	1.6592	-4.50004	3.56579	0.00150106	0.0226025	-1.26055
p12721	-1.65751	-4.96081	-6.51993	8e-07	0.000203233	5.92139
p34958_v4	1.65709	-2.53807	3.01677	0.00581046	0.0495272	-2.52255
A_33_P3259917	-1.65673	1.18404	-3.46679	0.00192408	0.02629	-1.49361
A_32_P204205	1.65424	-5.4332	3.14023	0.00430962	0.0422332	-2.24595
p29757	1.65365	-5.59723	4.1294	0.000356765	0.00939678	0.097633
p37268_v4	1.65302	-5.1638	3.5742	0.0014696	0.0223134	-1.24064
A_33_P3319967	-1.65296	3.00467	-3.1509	0.00419905	0.0416479	-2.22183
A_23_P13425	-1.65239	4.45832	-5.86233	4.13e-06	0.000547851	4.35511
p24891	-1.65225	-4.21979	-4.58532	0.000109825	0.00441258	1.2193
A_23_P110212	-1.65095	4.32773	-3.64723	0.00122237	0.0200439	-1.06733
A_23_P321354	-1.65048	-1.7562	-4.42879	0.000164694	0.00570732	0.832979
A_23_P48835	1.64904	-1.56707	6.45187	9.46e-07	0.000218527	5.76154
p15382	-1.64876	-3.10594	-3.58711	0.00142259	0.0218776	-1.21007
A_23_P115482	1.64869	-2.96623	6.01877	2.78e-06	0.000425262	4.73191
A_33_P3299958	-1.64834	-1.15274	-3.0866	0.00490922	0.0452916	-2.3667
p7961	-1.6483	0.527785	-4.67889	8.62e-05	0.00375797	1.45053
p11581	1.64826	-5.2092	3.78315	0.000865946	0.0162723	-0.742245
p29946	1.64764	-1.38822	3.11391	0.00459447	0.043696	-2.30531
A_23_P39237	-1.64716	4.78794	-4.97425	4.01e-05	0.002293	2.18068
A_23_P42128	-1.64634	-3.01503	-5.84938	4.27e-06	0.000556129	4.32381
A_21_P0012745	1.64506	-5.46479	3.47667	0.00187713	0.025886	-1.47044
RNA33625|snoRNA_scaRNA_221_82	-1.64437	-3.93364	-4.3678	0.000192836	0.00639447	0.68272
p2959	-1.6435	2.75986	-4.89634	4.91e-05	0.00259649	1.98814
p20214	1.6435	-5.13639	3.428	0.0021198	0.0277825	-1.58438
A_33_P3286422	1.64313	-5.32482	6.43182	9.94e-07	0.000225461	5.71436
A_23_P23869	1.643	-4.37496	4.58725	0.000109278	0.00439769	1.22406
p21771	1.64279	-4.56733	5.1249	2.72e-05	0.00176147	2.55252
p17466	1.6427	-4.23201	4.96584	4.1e-05	0.0023292	2.15989
p43497_v4	1.64268	-5.12376	3.01055	0.00589802	0.049873	-2.53636
A_33_P3255597	1.64217	-5.58094	5.24839	1.98e-05	0.00143942	2.85672
p3744	-1.6408	-1.93925	-5.08976	2.98e-05	0.00188342	2.46584
p16430	1.64059	-3.16885	4.22752	0.000277046	0.00799166	0.337939
p27687	-1.63979	-3.77262	-3.58853	0.00141752	0.0218516	-1.20671
A_23_P148990	-1.63967	-2.49018	-3.2644	0.00317962	0.0355199	-1.96317
A_24_P13381	-1.63951	-1.22567	-3.96225	0.000548096	0.0122251	-0.309631
p6153	-1.63907	-0.560301	-4.4033	0.000175922	0.00597944	0.770147
A_33_P3376273	-1.63875	0.267864	-3.85464	0.00072173	0.0144503	-0.570101
A_23_P302018	-1.63875	-4.1607	-4.65699	9.12e-05	0.00389617	1.3964
p3342	1.63808	-0.464006	4.01265	0.00048164	0.0112642	-0.187139
p27456	1.6379	-5.41437	4.50176	0.000136353	0.00502268	1.01296
p1842	-1.63784	-0.441549	-4.20545	0.000293274	0.00828385	0.283823
p18931	-1.63628	-4.21613	-5.10218	2.88e-05	0.00183516	2.49648
A_24_P155502	-1.63592	4.72487	-3.01931	0.00577511	0.0494339	-2.51692
p23063	1.63498	-5.33372	4.1645	0.000325933	0.00886774	0.183485
p7002	-1.63414	-3.50227	-3.01259	0.0058692	0.0497756	-2.53184
A_24_P217848	1.63337	4.76528	7.8208	3.61e-08	2.6e-05	8.85702
p22403	-1.63157	1.06758	-3.9225	0.00060682	0.0129572	-0.40602
p43933_v4	1.63098	-4.79015	3.23818	0.00339142	0.0368562	-2.02324
A_23_P250385	1.63018	2.51842	6.5076	8.25e-07	0.000206298	5.89247
p22978	-1.63017	-2.59943	-4.28795	0.000237033	0.007272	0.486299
p7984	-1.6301	-5.08973	-3.20962	0.00363762	0.0385014	-2.08846
A_23_P142878	-1.62976	-4.44951	-4.59285	0.000107705	0.00436549	1.23789
p10646	1.62957	-5.23328	3.38702	0.00234748	0.0295626	-1.67987
A_33_P3398156	-1.62938	-4.83937	-4.44874	0.00015641	0.00551354	0.882155
A_32_P108107	-1.62931	-3.79788	-5.33925	1.57e-05	0.00124764	3.08008
A_24_P68631	1.62899	4.92965	7.70955	4.67e-08	3.14e-05	8.61538
p25235	-1.62854	-4.88698	-4.60038	0.000105624	0.00431523	1.25651
A_33_P3237110	1.62834	-5.30472	4.52769	0.000127501	0.00483521	1.07696
A_33_P3313796	1.62823	-1.80802	4.77238	6.77e-05	0.00319206	1.68168
p10056	1.62708	-1.76294	4.48679	0.000141742	0.00515454	0.976008
p24533	1.62575	-5.27196	3.01112	0.00589006	0.0498495	-2.53511
A_32_P461386	-1.62534	-4.23006	-5.43575	1.22e-05	0.001079	3.31678
p36688_v4	1.62497	-1.50712	3.90654	0.000632106	0.013281	-0.444663
p20901	1.62492	-5.53316	3.48525	0.00183727	0.0255514	-1.45032
A_23_P417853	-1.62456	-4.92934	-9.74475	5.54e-10	4.04e-06	12.7424
A_24_P35537	-1.62089	-5.05515	-6.87599	3.36e-07	0.000122187	6.74801
p21580	1.62086	-5.12619	3.15456	0.0041617	0.0414658	-2.21353
p14991	-1.62019	-3.98565	-3.67625	0.00113585	0.019174	-0.998179
A_33_P3263955	-1.62014	-4.0553	-4.81361	6.08e-05	0.00298224	1.78364
A_33_P3377045	-1.61965	0.147185	-5.18802	2.31e-05	0.00158969	2.7081
A_23_P170901	-1.61909	-1.99282	-3.7974	0.00083511	0.0158735	-0.708001
A_32_P96036	1.61888	-3.07752	4.53467	0.000125215	0.00479088	1.09421
p34833_v4	1.61768	-2.79364	3.41725	0.00217733	0.0282261	-1.60945
A_23_P129856	-1.61577	-1.68198	-4.07911	0.000406047	0.0101185	-0.0251987
A_23_P50638	-1.61523	3.96563	-4.56246	0.000116521	0.00459432	1.16284
A_21_P0013942	-1.6141	-4.20801	-6.6629	5.63e-07	0.000165589	6.25525
p2951	-1.6136	-2.49995	-3.89804	0.000645992	0.0134731	-0.465228
p39416_v4	1.61331	-1.58218	3.26413	0.00318175	0.0355262	-1.96379
p184	1.61321	-0.413674	4.24423	0.000265355	0.00778497	0.378936
A_19_P00809168	-1.61313	-2.91528	-3.68021	0.00112454	0.0190814	-0.988749
p10013	-1.61195	-3.26391	-3.49888	0.00177564	0.025045	-1.4183
A_23_P128759	-1.61066	3.7414	-3.76012	0.000918184	0.016892	-0.797547
A_33_P3210358	1.61007	-4.70026	4.6091	0.000103267	0.00423744	1.27803
p5449	-1.60957	-3.08485	-4.66062	9.04e-05	0.003873	1.40538
A_23_P91552	-1.6082	2.76997	-3.27297	0.0031132	0.035144	-1.94349
p25704	1.60795	-2.52371	3.45289	0.00199209	0.0267837	-1.52617
A_33_P3322804	-1.60783	-3.82092	-3.05282	0.00532712	0.0474405	-2.4423
p333	-1.6075	-2.9795	-3.71767	0.00102267	0.0180906	-0.899236
A_23_P383009	-1.60738	-0.715496	-3.32299	0.00275151	0.0326943	-1.82828
A_23_P385126	-1.60735	0.983148	-4.91552	4.67e-05	0.00251161	2.03557
A_24_P49896	-1.60723	-1.72942	-3.49685	0.00178466	0.0251129	-1.42306
p3889	1.60655	-4.17577	4.13188	0.000354495	0.00936333	0.103695
A_33_P3332982	-1.60646	0.379419	-3.7292	0.000993193	0.0177488	-0.871647
A_23_P333029	1.60626	0.21833	3.5137	0.00171085	0.0244417	-1.38342
A_33_P3217317	-1.60625	-2.42474	-4.60912	0.000103261	0.00423744	1.27809
A_23_P379614	1.60582	-1.79239	5.16976	2.42e-05	0.00164553	2.66311
A_23_P102471	1.60574	-1.14051	6.46868	9.08e-07	0.000216842	5.80107
A_23_P168909	-1.60543	-2.33415	-3.10622	0.00468107	0.0441565	-2.32261
A_23_P35871	1.60507	-4.12296	4.45615	0.00015344	0.00544857	0.900423
A_23_P18196	1.60452	-0.0137994	5.24685	1.99e-05	0.00144079	2.85292
A_33_P3364646	-1.60433	0.0907414	-5.84483	4.32e-06	0.000559063	4.31281
A_33_P3274501	-1.60408	-4.40471	-4.9606	4.16e-05	0.00234397	2.14694
A_33_P3361896	-1.60369	-2.33483	-4.14614	0.000341719	0.00913262	0.138557
A_23_P18372	1.60204	-1.42844	3.02712	0.00566756	0.048991	-2.49955
A_33_P3354106	1.60092	-2.89932	4.30237	0.000228368	0.00712628	0.521734
p14595	-1.60014	-3.57129	-3.65789	0.00118986	0.0197452	-1.04194
p18472	1.59935	-5.31536	4.47627	0.000145651	0.00527329	0.950074
A_33_P3211666	-1.59913	1.92807	-3.89569	0.00064988	0.0135327	-0.470906
A_23_P24157	-1.59847	-1.01848	-3.01383	0.00585171	0.0497043	-2.52908
A_33_P3224882	-1.59778	-2.80405	-3.67978	0.00112575	0.0190969	-0.989759
A_23_P167920	-1.59763	-1.30293	-4.58181	0.000110828	0.00443656	1.21062
p40607_v4	-1.5976	-1.99399	-4.82946	5.84e-05	0.0028932	1.82281
p37271_v4	1.59749	-5.58206	4.32971	0.00021279	0.0068105	0.588978
p12997	-1.59748	-4.08668	-4.377	0.000188304	0.00628937	0.705367
A_23_P121011	-1.59672	0.0245515	-4.29453	0.000233038	0.00720037	0.502472
p17186	-1.59654	-4.65173	-4.56607	0.000115439	0.0045709	1.17174
p27513	-1.59586	-4.20586	-6.18968	1.81e-06	0.000329596	5.14071
p13666	1.59419	-2.25452	6.98186	2.6e-07	0.000103252	6.99057
p6499	-1.59199	-2.92748	-3.78654	0.000858511	0.0161664	-0.734103
p8180	-1.59174	1.84708	-6.26427	1.51e-06	0.000297976	5.31814
p30057	1.59164	-3.66751	4.30193	0.000228626	0.00712639	0.520659
p503	1.59154	-4.23391	5.58305	8.4e-06	0.000850286	3.67692
p11686	1.59112	-5.25525	3.44773	0.00201792	0.0269926	-1.53824
A_32_P223777	-1.59047	-1.89783	-5.11327	2.8e-05	0.00179912	2.52384
A_33_P3237590	1.58943	-3.93283	4.76264	6.94e-05	0.00325484	1.6576
p23685	-1.58937	-5.29558	-12.3814	3.81e-12	4.16e-08	17.208
A_33_P3358104	-1.5891	-1.23008	-4.71162	7.92e-05	0.0035494	1.53144
A_23_P126869	-1.58744	-3.68663	-4.73372	7.48e-05	0.00340551	1.5861
p16978	1.5872	-4.51974	5.31044	1.69e-05	0.00130848	3.00931
A_32_P179138	-1.58683	-2.2306	-3.51566	0.00170247	0.0243698	-1.37881
A_21_P0008484	-1.58673	-2.33415	-4.16306	0.000327141	0.00888064	0.179972
A_33_P3260563	-1.58637	-3.80087	-6.14439	2.03e-06	0.000353168	5.03268
RNA147574|p0678_imsncRNA439	-1.58631	-4.1729	-4.91329	4.7e-05	0.00251965	2.03005
p14695	-1.58609	-4.32806	-3.04857	0.00538199	0.0477185	-2.45177
A_33_P3339100	-1.58451	-0.691047	-5.68399	6.49e-06	0.000725953	3.92278
p8846	-1.58396	-4.35876	-3.28133	0.00304967	0.0347743	-1.92427
A_23_P212469	1.58186	-5.26498	5.71065	6.07e-06	0.000694979	3.98759
p5435	-1.58184	-3.74381	-4.89754	4.89e-05	0.00259263	1.99111
p16926	1.58099	-3.32625	5.16336	2.46e-05	0.00166945	2.64733
p20454	1.58092	-4.81031	3.48005	0.00186134	0.0257658	-1.46252
A_33_P3217238	1.57871	0.442985	5.47756	1.1e-05	0.00101169	3.41915
A_23_P375354	-1.57723	-2.02165	-3.80886	0.000811091	0.0155414	-0.680432
A_23_P98092	-1.57703	1.32811	-3.11741	0.00455565	0.0435408	-2.29744
A_33_P3257607	-1.57703	1.30121	-4.87501	5.19e-05	0.00269803	1.93543
p22093	-1.57646	-1.51903	-4.76691	6.86e-05	0.003226	1.66815
A_21_P0014000	-1.57552	-2.93122	-4.528	0.000127398	0.00483521	1.07773
p24718	1.57523	-3.59074	5.19899	2.25e-05	0.00155685	2.73511
A_23_P23829	1.57522	-0.0243748	3.95796	0.00055416	0.012279	-0.320053
A_33_P3294504	-1.57407	0.840265	-6.48886	8.64e-07	0.000211209	5.84848
p5555	1.57386	-2.98866	5.38822	1.38e-05	0.0011691	3.20027
p26568	1.57326	-5.57957	3.38833	0.00233986	0.0295213	-1.67683
p27822	1.57296	-4.88349	6.13811	2.06e-06	0.000356318	5.01769
p20513	-1.57266	-5.1973	-5.84617	4.3e-06	0.000558269	4.31606
p1189	1.57149	-1.54363	3.23569	0.00341225	0.037009	-2.02894
p26140	-1.57058	-3.65315	-4.82599	5.89e-05	0.00291049	1.81423
A_23_P121885	-1.56887	-3.80536	-4.63426	9.68e-05	0.00405901	1.34023
A_33_P3275055	-1.56861	-0.528975	-4.97302	4.03e-05	0.00229832	2.17763
p17779	1.56827	-1.00495	3.77006	0.00089526	0.0166226	-0.77368
p6101	1.56775	-3.45071	3.96508	0.000544141	0.0121658	-0.30277
RNA95007|RNS_89_196	1.56728	-4.83475	3.52649	0.00165683	0.0240527	-1.3533
A_21_P0002344	1.56713	-4.63059	3.59389	0.00139851	0.0216707	-1.19401
p614	-1.56639	-0.901908	-4.07276	0.000412739	0.0102296	-0.0407091
A_24_P261760	-1.56544	-1.32533	-4.2943	0.000233175	0.00720037	0.501911
A_23_P358394	-1.56529	-1.57327	-3.78296	0.000866372	0.0162723	-0.74271
p17785	1.5647	-1.50608	7.36695	1.04e-07	5.72e-05	7.85985
A_23_P29330	1.56425	-3.03379	3.21542	0.00358625	0.0381263	-2.07523
p24476	-1.56416	-3.68006	-3.45675	0.00197298	0.0266564	-1.51713
A_32_P440667	-1.56416	-4.23387	-4.64176	9.49e-05	0.00400835	1.35877
p34220_v4	-1.56183	1.1026	-4.13049	0.000355769	0.00938563	0.100289
A_33_P3380529	1.56126	0.223599	6.58818	6.77e-07	0.000183904	6.08109
p795	-1.56081	-4.9001	-5.20904	2.19e-05	0.0015365	2.75986
A_21_P0011683	-1.55925	-0.951497	-5.39224	1.37e-05	0.00116398	3.21014
A_23_P20558	-1.55912	0.0510273	-4.83942	5.69e-05	0.002841	1.84745
A_23_P218463	-1.5589	-0.336094	-5.37184	1.44e-05	0.00119243	3.16009
A_33_P3414683	-1.55809	2.08589	-6.03014	2.71e-06	0.000420134	4.75921
A_33_P3367037	-1.55789	-0.561425	-4.36491	0.000194284	0.0064107	0.675594
p3750	1.55667	-5.35416	3.34779	0.0025876	0.0314653	-1.77091
A_33_P3212709	1.55627	-4.90238	3.14411	0.00426905	0.0420116	-2.23717
A_33_P3341429	-1.55514	-0.230906	-3.14642	0.00424517	0.0418759	-2.23196
p1817	-1.55429	-4.63376	-5.37332	1.44e-05	0.00118943	3.16371
A_33_P3248152	-1.55386	-1.78367	-4.7599	6.99e-05	0.00327334	1.65082
A_21_P0003915	-1.55377	1.18721	-4.03014	0.000460503	0.0109417	-0.144586
A_23_P125253	-1.55354	-0.284987	-4.83125	5.81e-05	0.00288637	1.82725
A_33_P3659876	1.55301	-0.559795	5.47564	1.1e-05	0.00101381	3.41446
A_33_P3212192	-1.55297	-0.968932	-5.3531	1.51e-05	0.00122563	3.11409
p36743_v4	1.55273	1.72415	3.76656	0.000903277	0.0167116	-0.782096
A_33_P3313779	1.55254	-3.19337	3.46467	0.00193434	0.0263697	-1.49859
A_23_P7873	1.55226	0.835446	5.26091	1.92e-05	0.0014149	2.88751
p10800	-1.55057	-2.15152	-3.17155	0.00399266	0.0405145	-2.17502
A_21_P0013209	1.55049	-3.7013	3.49529	0.00179168	0.0251468	-1.42674
A_32_P82189	1.54982	-1.92801	4.93306	4.46e-05	0.00243395	2.0789
p13325	1.54881	-5.67296	3.62427	0.00129536	0.0206737	-1.12193
A_24_P339869	-1.54802	-3.60009	-4.14746	0.000340557	0.00911348	0.141793
A_23_P202269	-1.54736	-0.833908	-3.37599	0.00241269	0.0301614	-1.70549
p41337_v4	-1.54721	-2.43822	-4.87739	5.16e-05	0.00268361	1.9413
p10448	1.5465	-4.10791	3.14149	0.0042964	0.0421479	-2.2431
p13323	1.54616	-3.59404	3.72065	0.00101498	0.0180105	-0.892116
A_23_P144337	-1.54557	0.928023	-3.85677	0.000717813	0.0143938	-0.564954
A_32_P49867	-1.54551	-1.35725	-5.26886	1.88e-05	0.00140618	2.90707
A_23_P301304	-1.54471	-1.92215	-3.07784	0.0050144	0.0458424	-2.38632
A_23_P18493	-1.54395	-2.93125	-3.14084	0.00430317	0.0421889	-2.24456
p11376	1.54348	-4.31653	3.02177	0.00574106	0.0493138	-2.51146
A_23_P36018	-1.54208	0.599495	-3.24203	0.0033595	0.0366797	-2.01443
p43291_v4	-1.54126	-4.97645	-4.09522	0.000389567	0.00987189	0.0141259
p4921	-1.54119	2.63803	-3.06737	0.00514308	0.0465063	-2.40977
A_23_P214897	-1.54063	0.964012	-3.05439	0.00530694	0.0473349	-2.43879
p17506	1.54043	-4.24422	3.03867	0.00551208	0.0483111	-2.47385
p7630	-1.53964	-3.63536	-5.42854	1.25e-05	0.00108959	3.29911
p4410	-1.53905	-1.40835	-7.16336	1.68e-07	7.66e-05	7.40287
A_23_P90612	1.53863	-1.19935	4.25542	0.000257803	0.00763829	0.406394
A_33_P3228862	1.53807	-4.37421	3.31847	0.00278245	0.0329186	-1.83872
p23680	-1.53799	-3.70711	-3.31548	0.00280306	0.0330372	-1.8456
p21767	1.53764	-4.5317	4.46102	0.000151516	0.00540797	0.912445
p39213_v4	-1.53666	-0.897533	-5.08305	3.03e-05	0.00190213	2.4493
p21389	-1.53586	2.66993	-3.13893	0.00432326	0.0423211	-2.24888
A_33_P3377851	-1.53482	0.0599331	-5.43238	1.23e-05	0.00108399	3.30851
p7670	-1.5342	-0.326095	-5.07857	3.07e-05	0.00191508	2.43824
p1188	1.53394	-1.39071	3.23141	0.00344826	0.0372041	-2.03871
A_23_P138938	-1.53348	-4.22812	-4.23367	0.000272687	0.00792085	0.353019
p2667	-1.53246	-2.64348	-3.62931	0.00127898	0.0205238	-1.10995
A_33_P3406866	-1.53236	-1.27615	-3.39187	0.00231931	0.0293542	-1.66857
A_23_P8834	-1.53218	2.66895	-3.25672	0.00324025	0.0359224	-1.98077
p11597	1.53149	1.36474	5.99663	2.94e-06	0.000440375	4.67873
A_33_P3272938	-1.53145	-2.27929	-3.89241	0.000655362	0.0135993	-0.478854
p23775	-1.53114	-4.83556	-4.77304	6.75e-05	0.00318891	1.68332
p382	1.53084	-1.79583	3.37207	0.00243631	0.0303681	-1.7146
p29542	1.5307	-4.96007	4.71742	7.8e-05	0.00351814	1.54579
A_23_P110712	-1.53065	2.81556	-4.71189	7.91e-05	0.00354931	1.53212
A_21_P0001127	1.53017	-3.50302	4.2567	0.000256952	0.0076226	0.40954
p5754	-1.52938	-3.58391	-3.15457	0.00416163	0.0414658	-2.21352
p19375	-1.52903	-2.38846	-3.92271	0.000606496	0.0129545	-0.405513
p19340	-1.52878	-4.39985	-5.29828	1.74e-05	0.00133736	2.97942
A_33_P3336909	1.5286	-4.06231	3.38853	0.00233867	0.0295119	-1.67635
A_23_P166526	1.52829	-5.42847	3.95492	0.000558479	0.0123192	-0.327408
p1938	1.52808	-1.74453	3.01748	0.0058006	0.0494947	-2.52098
p22450	1.5273	-3.85318	3.94251	0.000576527	0.01256	-0.35753
p17324	-1.52721	-1.08657	-3.14274	0.00428329	0.0420813	-2.24026
A_33_P3284315	-1.52693	-1.82311	-4.98256	3.93e-05	0.00226201	2.20122
A_33_P3821494	1.52663	-4.52667	3.52597	0.00165899	0.0240733	-1.35452
A_21_P0009156	1.52582	-5.5873	3.32042	0.00276907	0.0328252	-1.83422
A_24_P193093	-1.52496	0.667027	-4.22066	0.000281995	0.00808619	0.321104
p33464	-1.52414	-4.25548	-3.42108	0.00215666	0.0280858	-1.60052
p15930	-1.52376	-2.82862	-3.77259	0.000889515	0.0165561	-0.767602
A_23_P32500	-1.52341	0.819585	-3.6163	0.00132168	0.0209424	-1.14086
A_33_P3401621	1.52332	-2.54122	4.45962	0.000152065	0.00542039	0.909
A_33_P3330209	-1.5232	-3.84974	-4.64759	9.35e-05	0.00396187	1.37317
A_23_P143190	1.52213	0.383823	5.13083	2.68e-05	0.00174161	2.56716
A_23_P110961	-1.52192	2.30335	-3.60831	0.00134858	0.0212076	-1.15982
A_32_P229618	-1.52088	-4.81819	-6.52133	7.97e-07	0.000203233	5.92465
p9417	1.52076	-5.31238	5.28124	1.82e-05	0.00137383	2.93753
p14479	-1.52055	-2.85877	-3.10366	0.00471025	0.0442755	-2.32837
p14471	1.52019	-5.10818	3.30842	0.00285241	0.0334393	-1.86189
A_21_P0013466	-1.51956	-4.95102	-4.05696	0.000429844	0.0104767	-0.0792381
A_23_P430948	-1.51883	-2.7525	-3.48246	0.00185013	0.0256805	-1.45686
p11712	1.51875	-4.46546	4.00571	0.000490306	0.0113572	-0.204043
p41451_v4	-1.5185	-1.90361	-7.25733	1.35e-07	6.68e-05	7.61453
p13326	1.51847	-5.61451	3.71518	0.00102917	0.0181687	-0.905204
p8355	-1.51813	-1.01366	-3.52154	0.00167755	0.02423	-1.36497
p33576	-1.51797	-2.89952	-3.35893	0.00251709	0.0309528	-1.7451
A_23_P202334	-1.51783	0.210175	-3.47256	0.00189653	0.0260337	-1.48008
A_24_P148717	-1.51688	0.108868	-5.47071	1.12e-05	0.00102382	3.40239
p4212	-1.51663	-3.62752	-3.73618	0.000975761	0.017536	-0.854942
p36572_v4	-1.51641	-4.67662	-3.41898	0.00216798	0.0281829	-1.60542
A_23_P416711	-1.51604	-3.1137	-4.25199	0.000260093	0.00767456	0.397985
p2377	1.5156	-2.2378	4.04989	0.000437717	0.0106083	-0.096455
A_23_P215913	-1.51512	5.45017	-3.14581	0.00425145	0.0419013	-2.23334
A_23_P41948	1.51497	-1.54865	5.58747	8.3e-06	0.000844639	3.6877
p38313_v4	-1.51402	-2.89961	-3.44537	0.00202987	0.0271026	-1.54377
p6184	-1.51361	-0.979608	-5.86867	4.06e-06	0.000541742	4.37042
p29921	-1.51338	-0.867316	-3.06085	0.00522478	0.0468419	-2.42436
A_23_P24515	-1.51313	3.55476	-4.94289	4.35e-05	0.00239877	2.1032
p13327	1.51306	-5.54117	3.58215	0.0014405	0.0220571	-1.22183
p4875	1.51259	-4.50244	3.66476	0.00116936	0.0195334	-1.02557
A_33_P3284394	1.51247	-1.92049	4.10164	0.000383191	0.00979645	0.0297906
p4864	-1.5114	-2.58474	-3.0135	0.00585643	0.0497186	-2.52983
A_33_P3421923	-1.51047	-3.89063	-4.57002	0.000114263	0.00453802	1.18151
p4467	1.50999	-1.11306	3.08536	0.00492391	0.0453505	-2.36946
A_24_P345451	-1.50999	1.76606	-3.42029	0.00216093	0.0281191	-1.60237
p11472	1.50903	-5.63345	3.63444	0.00126253	0.0203831	-1.09776
p15729	1.50864	-5.15764	3.52684	0.00165541	0.0240427	-1.35249
p26809	-1.50843	-2.93927	-3.95728	0.000555121	0.0122799	-0.321694
A_32_P787109	-1.50814	-3.59883	-3.44333	0.00204022	0.027213	-1.54854
A_23_P14124	-1.50791	-1.50891	-3.30308	0.00289032	0.0336901	-1.87421
p42557_v4	1.5071	-3.82047	3.92035	0.000610168	0.0129906	-0.411228
p37161_v4	-1.50688	-4.97472	-6.3866	1.11e-06	0.000242376	5.60773
p42826_v4	-1.50659	-4.19959	-3.99789	0.000500239	0.0115134	-0.223054
p16469	-1.50573	-2.26106	-6.16874	1.91e-06	0.000341068	5.09079
p16957	-1.50566	-1.56888	-3.76366	0.000909954	0.0167878	-0.789049
p10603	-1.50546	-0.432008	-3.72029	0.0010159	0.0180174	-0.892967
A_33_P3386262	1.50515	-3.63498	4.30104	0.00022915	0.00713582	0.518483
p22411	-1.50506	-5.22519	-3.43512	0.00208247	0.0275244	-1.56774
p43437_v4	1.50451	-5.40844	3.17766	0.00393356	0.0401637	-2.16117
p20853	-1.50434	-4.52156	-5.59064	8.23e-06	0.00084179	3.69544
p4019	-1.50402	-2.45501	-3.6862	0.0011076	0.018946	-0.974447
p35763_v4	-1.50394	-1.64616	-4.82157	5.96e-05	0.00293285	1.80332
A_33_P3326588	-1.50323	-0.736659	-3.60365	0.00136454	0.0213575	-1.17089
A_23_P166848	-1.5029	-2.59033	-3.69633	0.00107955	0.0186373	-0.950264
p35761_v4	-1.50243	-2.57958	-4.32381	0.00021606	0.00687311	0.574461
p15932	-1.50239	-2.7003	-4.14774	0.000340313	0.00911348	0.142472
A_33_P3350488	1.50213	-0.931847	3.91957	0.000611383	0.0130122	-0.413111
p29920	-1.50199	-2.60443	-3.10783	0.00466289	0.0440595	-2.31901
A_23_P323685	1.50181	4.21448	7.13892	1.78e-07	8.01e-05	7.34762
p20605	1.50176	-3.31683	4.42713	0.000165405	0.00571687	0.828871
A_33_P3209162	-1.50173	2.66278	-3.95754	0.000554751	0.0122799	-0.321063
p37392_v4	1.5014	-4.08453	4.37309	0.000190219	0.00633395	0.695732
A_23_P82762	-1.5012	-4.33962	-4.5221	0.000129359	0.00487789	1.06316
A_24_P194688	-1.50039	-1.74204	-3.46386	0.00193827	0.02639	-1.50049
A_21_P0006520	1.50009	-4.54937	3.92727	0.000599451	0.0128669	-0.394451
p25877	-1.49791	-4.69128	-7.3536	1.07e-07	5.81e-05	7.83007
A_33_P3233081	1.49791	-0.4659	6.26102	1.52e-06	0.000297976	5.31043
A_33_P3301010	-1.49775	0.108283	-3.14907	0.00421775	0.0417329	-2.22595
A_21_P0002702	1.49766	-5.27897	4.4868	0.000141737	0.00515454	0.976043
A_19_P00801412	-1.4964	1.15113	-3.13482	0.00436675	0.0424882	-2.25817
p14703	-1.49609	-5.21796	-3.27627	0.00308794	0.0350253	-1.9359
A_23_P107116	-1.49548	-4.71896	-4.08165	0.000403409	0.0100823	-0.0190122
A_33_P3357277	-1.49534	-1.62907	-3.68199	0.00111946	0.0190494	-0.984482
A_24_P383356	-1.49457	3.53795	-4.68702	8.44e-05	0.00371425	1.47063
A_23_P210425	-1.49362	3.52973	-3.17178	0.00399043	0.0405104	-2.17451
p18061	-1.4936	-0.477785	-4.20505	0.000293583	0.0082846	0.282823
p10055	1.49359	-4.09747	3.91297	0.00062179	0.0131398	-0.429089
p19286	1.49287	-5.68222	3.15472	0.00416013	0.0414658	-2.21318
p44447_v4	1.49244	-5.62955	3.03057	0.00562075	0.0487838	-2.49189
p26203	-1.492	-4.07713	-4.45659	0.000153262	0.00544857	0.90153
A_33_P3379061	-1.49183	-3.35412	-3.16201	0.00408681	0.0410315	-2.19667
A_23_P218858	-1.49174	-3.55168	-3.93083	0.000594025	0.0127793	-0.385843
A_33_P3229412	-1.49161	-4.65621	-3.49181	0.00180736	0.0252588	-1.43492
p6548	-1.49126	-3.26488	-3.8747	0.00068569	0.0139937	-0.521652
p41522_v4	-1.49119	0.225799	-4.85498	5.46e-05	0.00277117	1.88591
p33413	-1.49112	2.67585	-4.2172	0.000284525	0.00813845	0.312615
A_23_P20494	1.49106	2.91039	3.4309	0.00210449	0.0277149	-1.57759
p29487	-1.49041	-1.7557	-4.10117	0.000383655	0.00979686	0.02864
p10443	1.48985	-5.13801	3.02239	0.00573245	0.0492818	-2.51007
p33609	1.48961	0.961504	3.59586	0.0013916	0.0216046	-1.18935
p11662	-1.48951	-4.15529	-3.34743	0.00258991	0.0314704	-1.77175
A_23_P36120	-1.48853	3.22331	-5.28015	1.82e-05	0.00137536	2.93484
p8553	1.48853	-1.86302	5.19346	2.28e-05	0.00157749	2.7215
A_23_P6293	-1.48853	-2.45451	-3.88327	0.000670849	0.0138243	-0.500953
p40058_v4	-1.48759	-1.42258	-6.25896	1.53e-06	0.000298613	5.30554
A_33_P3358183	1.4875	-0.87928	4.0555	0.000431458	0.0104951	-0.0827934
A_23_P101093	-1.48746	-0.253424	-4.23258	0.000273457	0.00793246	0.350338
p28534	1.48707	-0.534346	3.99778	0.000500377	0.0115134	-0.223317
A_23_P57474	1.48705	-2.54044	3.71255	0.00103606	0.0182461	-0.911498
A_33_P3253975	-1.48689	3.53496	-4.31788	0.000219397	0.00691881	0.559874
A_33_P3371553	-1.48654	-4.09529	-9.0932	2.16e-09	5.24e-06	11.4887
A_33_P3257903	1.48652	2.07293	4.65206	9.24e-05	0.00393664	1.38422
p18310	1.48634	-3.44299	5.65491	6.99e-06	0.000753132	3.85203
p33457	-1.48554	3.29486	-3.89059	0.000658415	0.0136454	-0.483253
A_23_P37892	-1.48546	0.326895	-3.18042	0.00390711	0.0400431	-2.1549
A_33_P3387365	1.48501	-2.79088	3.79059	0.000849698	0.016079	-0.724358
A_33_P3264538	-1.485	-4.93501	-7.09263	1.99e-07	8.65e-05	7.24273
RNA33407|snoRNA_scaRNA_0_548	1.4848	1.3044	5.89134	3.84e-06	0.000528379	4.42517
A_33_P3241541	1.48421	-4.23117	3.77943	0.000874179	0.0163731	-0.751181
p30311	1.48416	-5.34757	4.32101	0.000217626	0.00688642	0.567587
A_23_P103465	-1.48383	-1.89812	-4.14125	0.000346047	0.00922044	0.126602
RNA147077|p0181_imsncRNA274	1.483	-5.62804	3.48541	0.00183654	0.0255514	-1.44994
A_24_P41975	1.48277	-3.99184	5.02248	3.54e-05	0.00209374	2.29979
A_33_P3392882	-1.48254	-0.00181795	-3.00935	0.00591513	0.0499452	-2.53904
A_23_P57306	1.48131	-1.8217	5.18636	2.32e-05	0.00159354	2.70401
p12433	1.48057	-5.18429	3.46317	0.00194157	0.0264025	-1.50209
p30149	1.48037	-4.8245	5.81948	4.6e-06	0.000576728	4.2515
A_24_P863775	1.48	-3.76996	3.09465	0.00481431	0.044807	-2.34862
p1153	1.47964	3.86417	3.95547	0.000557699	0.0123094	-0.326084
p29221	1.47956	-2.50169	3.20436	0.00368475	0.0387771	-2.10043
A_23_P63371	-1.47838	-2.78818	-3.95716	0.000555292	0.0122799	-0.321987
A_23_P413862	-1.47834	-1.47125	-6.98538	2.58e-07	0.000103005	6.99862
A_21_P0011816	1.478	0.475418	4.13665	0.000350166	0.00930123	0.115364
p27282	-1.47799	-2.6569	-3.30943	0.00284532	0.0334016	-1.85957
p22197	-1.47745	-1.28818	-3.95472	0.000558777	0.0123192	-0.327914
p17696	-1.47739	-3.33979	-4.1646	0.000325847	0.00886774	0.183737
A_33_P3347869	-1.47728	6.62571	-3.30514	0.00287565	0.0335968	-1.86947
p22352	-1.47724	-3.59058	-4.93508	4.44e-05	0.00242581	2.08389
p9604	-1.4769	-5.13789	-5.13446	2.65e-05	0.00173506	2.57609
p21657	1.47595	-0.317268	3.01801	0.00579316	0.0494814	-2.5198
p18180	-1.47383	-4.1532	-7.24036	1.4e-07	6.91e-05	7.5764
p21262	1.473	-2.71904	4.37722	0.000188195	0.00628893	0.705919
RNA147439|p0543_imsncRNA163	-1.47117	-4.38804	-3.56654	0.00149822	0.0225887	-1.25877
A_23_P29939	-1.47107	-2.84472	-4.15631	0.000332882	0.00900292	0.163446
A_24_P366652	-1.47106	-2.11927	-4.45083	0.000155566	0.00549266	0.88731
A_32_P159234	-1.47076	-4.67677	-3.92367	0.000605009	0.0129396	-0.40319
p37664_v4	1.47053	-4.59132	4.94965	4.28e-05	0.00237522	2.1199
p43788_v4	-1.4692	-3.11815	-4.5334	0.000125627	0.00479748	1.09108
p10065	1.46847	-5.47347	4.09474	0.00039005	0.00987286	0.0129486
p7134	1.46812	-5.2786	4.71833	7.78e-05	0.00351721	1.54805
p30323	-1.46683	6.07846	-3.11044	0.00463339	0.0438927	-2.31313
p15210	1.46667	-4.28254	6.08571	2.35e-06	0.000387485	4.89238
p40025_v4	-1.46657	-4.36102	-4.79061	6.45e-05	0.00310755	1.72676
p505	1.466	-0.412432	6.58403	6.84e-07	0.000184338	6.07137
A_33_P3449097	1.46381	-3.8749	3.50492	0.00174894	0.0247924	-1.40409
p38343_v4	1.46356	-4.51103	3.93773	0.000583626	0.012639	-0.36912
A_24_P159434	-1.46313	-2.62022	-4.15966	0.000330018	0.00894393	0.171652
p19654	-1.46311	-4.35068	-3.66417	0.00117113	0.0195429	-1.02699
A_33_P3287502	1.463	-0.0853919	6.5953	6.65e-07	0.000182311	6.09771
A_23_P128323	-1.4625	-0.62399	-3.30419	0.00288238	0.0336314	-1.87165
p37014_v4	1.46239	-0.317381	5.80982	4.72e-06	0.000586533	4.2281
A_33_P3461039	1.46226	-4.49699	3.92794	0.000598425	0.0128491	-0.39283
A_23_P131330	-1.46063	-4.05305	-3.41755	0.00217572	0.0282261	-1.60876
A_24_P143127	-1.46059	-0.275776	-3.05934	0.00524383	0.0469188	-2.42772
p14921	1.46	-5.6123	3.80807	0.000812711	0.0155631	-0.682317
p38273_v4	1.45898	-5.11026	4.09129	0.000393533	0.00990727	0.00451025
p17784	1.45884	1.09404	5.44295	1.2e-05	0.00106536	3.33442
A_33_P3285734	-1.45875	-1.25995	-5.76948	5.22e-06	0.000627685	4.13038
A_23_P80242	-1.45777	-3.90632	-4.79246	6.42e-05	0.00310489	1.73134
A_23_P215744	-1.45774	-3.27691	-4.17635	0.000316123	0.00868226	0.212522
p13295	-1.4577	-0.918661	-3.16846	0.00402291	0.0407017	-2.18204
p22938	1.45747	-5.36993	3.37294	0.00243108	0.0303161	-1.71259
A_23_P54291	1.45702	-1.781	4.51788	0.000130781	0.00490976	1.05274
RNA147007|p0111_imsncRNA186	1.45682	-1.72105	4.09334	0.000391463	0.00988553	0.00951693
A_33_P3388574	-1.45613	-3.09889	-4.78049	6.63e-05	0.003151	1.70173
p3977	-1.45553	-3.61059	-5.10764	2.84e-05	0.00181652	2.50996
A_24_P253780	1.45519	-2.06478	4.90462	4.81e-05	0.00255793	2.00863
A_21_P0001896	-1.45455	-5.30598	-9.29041	1.42e-09	4.61e-06	11.8748
p27717	-1.45374	-4.07677	-3.13349	0.00438086	0.0425605	-2.26116
A_23_P65022	-1.45357	-0.0453432	-3.59084	0.00140929	0.0217685	-1.20123
p1146	1.45301	3.20698	4.05788	0.000428823	0.0104621	-0.0769811
p1154	1.45285	0.0870731	3.07639	0.00503204	0.045946	-2.38957
p12767	-1.45279	-1.22245	-3.06499	0.00517269	0.0465983	-2.41509
A_33_P3336760	-1.45243	-0.194358	-3.0432	0.0054522	0.0480374	-2.46375
A_24_P915692	-1.45242	1.27234	-3.99025	0.000510141	0.0116795	-0.241632
p38842_v4	1.45242	-5.16044	3.88246	0.000672239	0.0138443	-0.502911
p8749	1.45232	-3.77929	5.13695	2.64e-05	0.00172808	2.58223
A_21_P0014031	1.45205	-2.96162	3.32178	0.00275972	0.0327575	-1.83106
A_33_P3361229	1.45157	-4.19243	3.30894	0.0028488	0.0334201	-1.86071
A_33_P3234580	-1.45048	3.60579	-3.34055	0.00263444	0.0317915	-1.78767
A_33_P3330264	-1.45033	1.28898	-3.06372	0.00518859	0.0466795	-2.41792
p11540	-1.4502	-3.70969	-6.63666	6.01e-07	0.000170451	6.19416
p1956	-1.4499	-1.69975	-3.11392	0.00459442	0.043696	-2.3053
p22113	1.44985	-5.43858	3.73666	0.000974567	0.0175301	-0.853787
p502	1.44935	-1.74329	4.67893	8.62e-05	0.00375797	1.45064
A_23_P92999	1.4485	-3.68258	4.67734	8.65e-05	0.00376804	1.44671
p40080_v4	1.44731	-3.48542	5.35842	1.49e-05	0.00121581	3.12714
A_33_P3317850	-1.44683	2.08158	-6.65174	5.79e-07	0.000167909	6.22929
A_21_P0008400	-1.4466	-4.77193	-5.67925	6.57e-06	0.000731016	3.91125
A_24_P726336	-1.44615	-2.97655	-3.83326	0.000762179	0.0149446	-0.621653
A_24_P414999	1.44605	1.91411	3.50759	0.00173726	0.0246844	-1.3978
A_23_P18684	1.44586	-0.657803	3.20797	0.00365237	0.0386163	-2.09222
A_24_P72064	-1.44578	0.736706	-3.54619	0.00157687	0.023377	-1.30684
RNA147464|p0568_imsncRNA237	-1.44444	-3.37422	-3.90314	0.000637627	0.0133411	-0.452894
A_21_P0009720	1.44372	-4.27905	3.80342	0.00082241	0.0156937	-0.693524
A_21_P0012686	-1.44358	-4.87077	-6.80583	3.98e-07	0.00013941	6.58642
A_23_P67771	1.44347	-1.38094	5.6972	6.28e-06	0.000710458	3.9549
A_32_P471485	1.4434	-3.86726	3.33186	0.00269173	0.0321808	-1.80777
A_23_P101407	-1.44283	6.188	-3.09585	0.00480034	0.0447278	-2.34592
A_23_P324319	-1.44233	-3.67747	-4.16809	0.000322926	0.00881002	0.192292
p40104_v4	1.44194	-1.8366	3.01281	0.00586618	0.049772	-2.53136
A_33_P3229370	-1.44189	-1.40694	-4.43023	0.00016408	0.00569209	0.836533
A_23_P502590	-1.44136	-3.64257	-3.78305	0.000866165	0.0162723	-0.742484
p5373	-1.44125	-3.75815	-4.64928	9.31e-05	0.00394965	1.37736
A_21_P0011843	-1.44122	-1.81104	-3.715	0.00102963	0.0181692	-0.905626
p21901	-1.44111	-0.364398	-4.34551	0.000204278	0.00662045	0.627837
p33586	1.4409	-2.24985	6.01165	2.83e-06	0.000429936	4.71481
A_33_P3319987	-1.44039	-2.82581	-3.21172	0.00361895	0.0383703	-2.08367
p37269_v4	1.43988	-5.7085	3.86605	0.000701002	0.014187	-0.542542
p34468_v4	1.43946	-4.44957	3.13933	0.00431908	0.0423052	-2.24798
p35142_v4	-1.43944	-1.66153	-3.5769	0.00145966	0.0222113	-1.23426
A_32_P8221	-1.43939	-4.88926	-5.12891	2.69e-05	0.00174679	2.56242
p29329	1.43918	-2.28707	4.21728	0.000284461	0.00813845	0.312829
RNA146924|p0028_imsncRNA72	-1.43917	-2.38322	-3.15291	0.00417846	0.0415392	-2.21726
A_23_P258483	-1.43895	-4.73429	-5.64079	7.25e-06	0.00077463	3.81765
A_24_P295010	-1.43861	-1.54619	-4.43441	0.000162318	0.00564733	0.846823
A_23_P33723	-1.43812	1.61853	-4.3162	0.000220348	0.00694546	0.555757
p34611_v4	1.43795	-2.51064	4.2318	0.000274009	0.00794165	0.34842
A_24_P227091	1.43791	-0.725105	4.69165	8.34e-05	0.00369231	1.48208
p7914	-1.4378	0.84779	-3.36623	0.00247191	0.0306008	-1.72817
p40060_v4	-1.4377	0.471286	-4.03254	0.00045767	0.010906	-0.138733
A_21_P0003813	-1.43731	-0.263482	-3.51588	0.00170155	0.0243698	-1.3783
A_23_P301414	-1.4369	0.581286	-5.83414	4.44e-06	0.000568607	4.28697
A_33_P3226212	-1.43674	0.290292	-3.7343	0.00098041	0.0175923	-0.859426
p21417	1.43434	-2.85624	4.66176	9.01e-05	0.00386922	1.40819
p14911	-1.4343	-2.48834	-3.16202	0.00408671	0.0410315	-2.19665
A_23_P362183	1.43423	-3.03312	3.8488	0.000732562	0.0145844	-0.584186
p38293_v4	1.43414	-4.72967	4.13335	0.000353161	0.00933938	0.107277
p76	-1.43365	-2.06115	-5.83999	4.37e-06	0.00056483	4.30112
A_33_P3234060	1.43336	-2.41882	5.95328	3.28e-06	0.000471076	4.57447
p15677	1.43246	-2.85879	4.23112	0.000274487	0.00795198	0.346763
A_24_P84898	1.43219	-2.15366	5.34461	1.55e-05	0.00124269	3.09323
A_33_P3237522	-1.4312	-3.34637	-3.54232	0.00159228	0.0234857	-1.31598
p20257	-1.43077	-4.64927	-3.76476	0.000907406	0.0167502	-0.786402
p8478	-1.43076	2.20452	-3.33144	0.00269454	0.0321925	-1.80874
A_32_P95729	1.43061	-0.619287	5.77302	5.18e-06	0.000626047	4.13895
A_23_P381714	-1.43025	-1.50044	-3.48195	0.00185253	0.0257035	-1.45807
p4760	1.4291	-5.58489	3.86873	0.000696231	0.0141209	-0.536083
p11633	-1.42844	-3.05908	-6.18938	1.82e-06	0.000329596	5.14001
A_33_P3842770	1.42837	2.87451	3.89502	0.000650997	0.0135376	-0.472531
A_33_P3256287	1.42768	2.06235	3.70843	0.00104693	0.0183391	-0.921343
p24021	1.42742	-5.69454	3.07863	0.00500484	0.0458062	-2.38456
A_23_P14892	-1.42668	-0.245567	-4.59573	0.000106904	0.00435398	1.24501
p34665_v4	-1.42658	3.22703	-3.75058	0.00094071	0.0171381	-0.820423
A_23_P412562	-1.42655	1.29617	-4.27163	0.000247234	0.00744197	0.446211
p28774	-1.42644	-1.90112	-3.02099	0.00575178	0.0493351	-2.51318
p20209	-1.42624	-4.06196	-3.31257	0.00282336	0.0332167	-1.85234
A_23_P156218	-1.42608	0.361488	-3.5213	0.00167855	0.0242331	-1.36553
A_21_P0003321	-1.42503	-5.20139	-7.06734	2.12e-07	8.95e-05	7.18531
A_24_P20873	1.42476	2.2046	6.10156	2.26e-06	0.000375221	4.93032
RNA147800|p0904_imsncRNA727	-1.42428	-4.78398	-7.32262	1.15e-07	6.03e-05	7.76085
A_23_P116387	1.42372	-2.18574	6.56965	7.08e-07	0.000188627	6.03779
A_32_P116556	-1.42276	-3.33285	-3.25647	0.0032423	0.035939	-1.98136
p12334	1.42246	-5.6342	3.68097	0.00112237	0.0190494	-0.986929
A_23_P118254	-1.42219	-1.81351	-4.01216	0.000482253	0.0112684	-0.188343
A_23_P46539	1.42211	-2.66931	4.28833	0.000236797	0.00727158	0.487245
p41397_v4	-1.42098	-2.65962	-3.38696	0.00234784	0.0295626	-1.68001
A_24_P83678	1.42058	-2.14488	4.85597	5.45e-05	0.00276837	1.88835
A_23_P69573	-1.42029	0.882242	-3.09326	0.00483057	0.0449265	-2.35174
p33596	-1.42008	0.199115	-3.58019	0.00144762	0.0221151	-1.22647
A_33_P3745020	-1.41961	-3.89285	-4.18838	0.000306476	0.00850692	0.241974
p20354	-1.41932	1.38459	-3.14865	0.0042221	0.0417502	-2.22691
p29178	1.41921	-3.79232	4.07782	0.000407398	0.0101318	-0.0283506
A_21_P0004786	-1.4189	-4.06204	-3.17973	0.0039137	0.040067	-2.15647
p29225	1.41821	-2.09586	3.89376	0.000653099	0.0135738	-0.475581
p4115	-1.41757	-2.87207	-4.90621	4.79e-05	0.00255161	2.01255
p16697	-1.4171	-4.93975	-5.10173	2.89e-05	0.00183548	2.49539
p41299_v4	1.41679	-2.01968	3.04048	0.00548806	0.0481959	-2.46981
A_23_P341567	-1.41613	2.40354	-3.81195	0.000804717	0.0154781	-0.672978
p34234_v4	-1.4144	-0.135354	-3.11717	0.00455822	0.043543	-2.29796
p7010	1.4134	-5.15332	3.75573	0.000928477	0.0170174	-0.808069
p25164	-1.41321	-1.32216	-5.5708	8.66e-06	0.000867891	3.64703
p37191_v4	1.41304	-4.79827	3.65206	0.00120754	0.0199374	-1.05584
p29447	-1.41263	-4.2103	-3.55121	0.00155712	0.023175	-1.295
p19841	-1.41225	-4.97757	-5.82991	4.48e-06	0.000568607	4.27673
p13851	-1.4122	-4.75541	-5.94672	3.34e-06	0.000475462	4.55867
A_33_P3888629	1.41206	-3.43104	3.04315	0.00545283	0.0480374	-2.46386
A_23_P127495	-1.41179	0.809502	-4.07117	0.000414426	0.0102482	-0.0445801
A_23_P214360	-1.41144	-2.7929	-3.26775	0.0031535	0.0353958	-1.95548
A_33_P3258223	1.41126	2.01895	6.35627	1.2e-06	0.000252586	5.53611
p23921	1.41125	-3.83748	3.60632	0.00135537	0.0212689	-1.16454
A_33_P3346444	-1.41115	-5.1418	-5.14553	2.58e-05	0.00171079	2.60339
p23995	1.41054	-1.91883	3.21308	0.00360687	0.038271	-2.08056
p3491	1.41025	-4.88599	3.6077	0.00135067	0.0212171	-1.16127
p21249	1.41016	-5.53555	3.05022	0.00536057	0.0475994	-2.44809
RNA95094|RNS_176_191	-1.40965	-4.23473	-6.06393	2.49e-06	0.000399209	4.84022
p25899	-1.40958	-5.16829	-6.96646	2.7e-07	0.000105479	6.95539
p1841	-1.40868	-2.45124	-3.97983	0.000523944	0.0118836	-0.266933
A_33_P3326275	1.40844	-5.54863	3.42138	0.00215504	0.0280814	-1.59982
A_33_P3339276	-1.40805	1.84007	-3.02294	0.00572496	0.0492544	-2.50886
RNA33655|snoRNA_scaRNA_251_81	-1.40766	-4.16275	-4.29824	0.000230816	0.00716175	0.511587
A_24_P652700	1.40762	-2.76482	4.10262	0.000382224	0.00978801	0.0321882
A_23_P133814	1.40719	3.69277	5.2741	1.85e-05	0.00139054	2.91995
p24326	1.40698	-5.33233	3.32221	0.00275683	0.0327398	-1.83008
A_23_P205531	-1.40695	3.558	-3.54385	0.00158617	0.0234553	-1.31237
A_24_P203103	-1.40691	-3.17424	-3.33508	0.00267035	0.0320379	-1.80032
A_32_P217140	1.40686	-5.5397	3.54347	0.00158767	0.0234593	-1.31326
A_23_P119562	-1.40684	0.527527	-5.26308	1.91e-05	0.00141273	2.89287
p35766_v4	-1.40655	-4.42917	-5.08585	3.01e-05	0.0018939	2.4562
A_23_P20532	-1.40632	-1.04721	-3.36147	0.00250129	0.03083	-1.73921
p36613_v4	-1.4061	0.871296	-5.01517	3.61e-05	0.00212595	2.28175
p40436_v4	-1.40549	-2.96608	-4.34944	0.000202209	0.00657942	0.63753
A_24_P400457	1.40537	-3.81732	4.0042	0.000492205	0.0113813	-0.207709
p16962	1.40485	-2.67429	4.36944	0.000192023	0.00638105	0.686745
p15688	-1.4048	-3.31124	-4.10449	0.000380392	0.00976781	0.0367503
p20321	-1.40475	2.02389	-5.33714	1.58e-05	0.00125137	3.0749
A_33_P3808996	1.40472	-1.07077	4.87369	5.21e-05	0.00270514	1.93215
p2973	1.40458	-5.12773	3.42418	0.00214006	0.0279753	-1.59329
A_23_P258493	1.40286	-0.789966	3.85861	0.000714445	0.0143511	-0.560507
A_33_P3214466	1.40207	-5.65069	3.45843	0.00196474	0.0265857	-1.51321
A_23_P502654	-1.4017	2.44057	-3.03042	0.00562279	0.0487907	-2.49223
A_19_P00322349	1.40164	-5.55346	3.37094	0.0024432	0.0303957	-1.71724
A_21_P0003348	-1.40126	-5.38066	-9.2505	1.55e-09	4.61e-06	11.7971
p42737_v4	-1.4008	-1.29655	-3.57569	0.0014641	0.0222608	-1.23711
p7184	-1.40034	-0.7509	-4.14118	0.000346107	0.00922044	0.126439
A_23_P23765	1.39999	0.684607	5.38632	1.39e-05	0.00116964	3.1956
A_23_P71598	-1.39971	2.20228	-3.52321	0.00167054	0.024166	-1.36103
A_21_P0010220	1.39968	1.49629	3.43501	0.00208303	0.0275244	-1.56799
p34896_v4	-1.39905	-4.03214	-5.54823	9.18e-06	0.000902808	3.59192
A_33_P3403117	-1.39875	1.10012	-3.16171	0.00408981	0.0410554	-2.19735
A_23_P88404	-1.39838	-2.02337	-4.14866	0.000339509	0.0091107	0.144721
p29597	-1.39835	-3.48339	-3.6231	0.00129918	0.0206993	-1.1247
p33863	1.3979	-5.48475	3.76748	0.000901159	0.0166819	-0.77988
A_21_P0005708	-1.39785	-3.92653	-5.38758	1.38e-05	0.0011691	3.19869
p11464	1.39753	-5.70877	3.11592	0.00457209	0.0436119	-2.30078
p2615	-1.39716	-4.75276	-3.37482	0.00241975	0.0302151	-1.70823
p11204	-1.39642	5.43794	-4.68352	8.52e-05	0.00373547	1.462
p5182	-1.39636	-0.021359	-4.78134	6.61e-05	0.003151	1.70384
p19337	1.39565	-4.24987	3.35947	0.00251373	0.0309289	-1.74385
A_23_P84154	-1.39516	0.463877	-3.86217	0.000707982	0.0142665	-0.551913
p17427	1.39472	-4.38552	3.80408	0.000821013	0.0156736	-0.691919
p20179	1.39443	-4.87741	3.21562	0.00358448	0.0381199	-2.07477
A_21_P0010657	1.39439	-4.77923	3.32922	0.00270942	0.0322761	-1.81388
A_33_P3366987	-1.39367	2.12985	-3.53891	0.00160596	0.023607	-1.32401
A_33_P3258660	-1.39265	-1.29263	-3.59436	0.00139686	0.0216657	-1.1929
p22051	1.39265	-4.8818	4.19901	0.000298187	0.00835063	0.268033
p10807	-1.39199	-3.65186	-3.35136	0.00256479	0.0313394	-1.76264
p44301_v4	1.39185	-3.90486	4.10196	0.000382874	0.00979318	0.0305748
A_33_P3233906	-1.39166	0.880476	-4.86395	5.34e-05	0.0027282	1.90809
A_33_P3398862	-1.39132	4.28719	-3.16475	0.00405956	0.0408769	-2.19046
A_19_P00316105	1.39113	-2.30247	5.19022	2.3e-05	0.00158569	2.71352
A_33_P3283525	1.39098	-1.26877	4.38055	0.000186585	0.00625748	0.714099
A_23_P431179	1.39065	-2.94537	5.29963	1.73e-05	0.00133428	2.98274
p19655	-1.39034	-4.67732	-3.53014	0.00164175	0.0239402	-1.34471
A_19_P00315956	-1.39005	-2.84341	-3.94063	0.000579301	0.0125995	-0.362076
A_21_P0001576	1.38965	-1.15793	6.94387	2.85e-07	0.000109174	6.90371
p6591	-1.38945	-0.795024	-5.13384	2.66e-05	0.00173506	2.57456
A_32_P4595	-1.38742	-4.58142	-3.3293	0.00270889	0.0322757	-1.8137
A_24_P314451	-1.38634	1.04105	-4.9292	4.51e-05	0.00245102	2.06937
p5451	-1.38579	-4.47276	-4.28197	0.000240721	0.00733618	0.471608
A_23_P328034	1.38446	-0.437939	6.11713	2.18e-06	0.000366102	4.96756
p24733	-1.38437	-5.0072	-5.73545	5.7e-06	0.000670111	4.04783
p504	1.38376	0.9191	5.82332	4.56e-06	0.000573342	4.26079
p2786	1.38371	-4.6673	4.20041	0.000297118	0.00833851	0.271447
p5705	-1.38317	-4.31409	-5.14618	2.58e-05	0.00170967	2.60499
A_23_P311144	1.38288	-4.46852	4.19349	0.000302461	0.00843069	0.254507
p33561	1.38288	1.43574	3.30309	0.00289021	0.0336901	-1.87418
p33867	-1.38211	3.97983	-4.15296	0.000335761	0.00904346	0.155265
A_23_P8253	1.38123	-5.33503	3.63788	0.0012516	0.0202976	-1.08958
RNA147435|p0539_imsncRNA154	-1.38089	-2.15446	-4.25888	0.000255508	0.00759008	0.414899
A_23_P155711	1.38054	-5.72819	4.87258	5.22e-05	0.00270861	1.92942
A_21_P0004381	-1.38003	-4.58304	-3.00979	0.00590889	0.0499247	-2.53806
p42738_v4	-1.37995	0.983735	-3.61391	0.00132968	0.0210168	-1.14654
p27324	1.37989	-3.82573	4.81338	6.08e-05	0.00298224	1.78305
p13466	-1.37878	-4.53062	-4.93136	4.48e-05	0.00244259	2.07472
A_33_P3539223	1.37852	-1.92642	6.67372	5.49e-07	0.000162728	6.28041
A_33_P3344086	1.37801	5.25465	7.3342	1.12e-07	6.01e-05	7.78675
p6596	-1.3778	-3.12096	-5.03492	3.43e-05	0.00204991	2.3305
A_23_P110941	1.37686	-0.922275	3.92498	0.000602987	0.0129181	-0.40002
p3481	1.3766	-3.25109	5.20822	2.19e-05	0.0015365	2.75785
p2009	-1.37591	-3.89151	-4.44317	0.000158681	0.00555772	0.868419
p38731_v4	-1.37569	0.173749	-4.6598	9.06e-05	0.00387616	1.40335
p10063	1.37477	-2.10564	3.04493	0.00542944	0.0479833	-2.45989
p3225	1.37436	-2.28468	4.83125	5.81e-05	0.00288637	1.82723
A_23_P416965	-1.37371	-0.843385	-3.49233	0.00180501	0.0252423	-1.43369
p34826_v4	1.37352	-3.18549	4.26414	0.000252064	0.00752871	0.427809
p21305	1.37351	-4.60561	3.04975	0.00536665	0.0476344	-2.44913
A_21_P0010823	-1.37321	-4.3885	-6.21316	1.71e-06	0.000320366	5.19664
A_33_P3214520	1.37304	-5.74765	3.84647	0.000736937	0.0146375	-0.589816
p36822_v4	1.37275	-2.67951	3.34017	0.00263691	0.0317997	-1.78855
p15326	1.37186	-5.38684	5.00486	3.71e-05	0.00217053	2.25627
A_23_P65532	-1.37064	-0.319525	-3.95605	0.000556879	0.0123037	-0.324689
p25941	1.37063	0.569211	4.95411	4.23e-05	0.00235999	2.13092
p10929	1.37041	-2.30412	4.03818	0.000451091	0.0108043	-0.125003
A_33_P3221064	-1.37037	0.0329331	-3.63736	0.00125324	0.0203081	-1.09081
A_24_P200023	-1.37	2.594	-4.65153	9.25e-05	0.00393719	1.38291
p310	1.36907	-5.57148	3.34949	0.00257674	0.031426	-1.76699
A_33_P3368334	-1.36839	-1.977	-3.28295	0.00303751	0.034696	-1.92054
A_21_P0000162	1.36838	-5.65453	3.05953	0.00524139	0.0469098	-2.42729
A_24_P1773	-1.36837	-0.632625	-3.51869	0.00168958	0.0243041	-1.37168
p4122	-1.36808	-4.41295	-6.92002	3.02e-07	0.000114302	6.84906
p2501	1.36784	-4.92405	3.81049	0.000807721	0.0155131	-0.676499
p33359	1.36747	0.691089	3.42716	0.00212421	0.0278292	-1.58633
A_33_P3391846	1.36727	-5.72023	3.99411	0.000505104	0.0115815	-0.232229
p38285_v4	1.36722	-1.54273	6.57966	6.91e-07	0.000185558	6.06118
A_24_P943301	-1.36683	-3.6147	-3.75106	0.000939566	0.017122	-0.819274
A_23_P103690	1.36674	-0.874994	6.3652	1.17e-06	0.000248657	5.55721
A_24_P216456	-1.36665	-3.83304	-5.29979	1.73e-05	0.00133428	2.98312
[truncated: 1,432 more rows]
