# Supplementary material for: Circular RNA hsa_circ_101555 promotes hepatocellular carcinoma cell proliferation and migration by sponging miR-145-5p and regulating CDCA3 expression
Source: Cell Death Dis. 2021 Apr 6;12(4):356. doi: 10.1038/s41419-021-03626-7 (PMC8024300; doi:10.1038/s41419-021-03626-7)
Supplement: Supplementary file 7 — Supplement Materials and Methods-Additional file 7 GSE84402 [file 41419_2021_3626_MOESM7_ESM.xlsx]

## Sheet: DEG(noncanceroustissue VS cance
Gene	logFC	AveExpr	t	P.Value	adj.P.Val	B
OIT3	-3.85239	7.24777	-11.6281	1.66e-12	5.8e-09	18.2442
LINC00844	-3.58901	6.86135	-7.04908	8.81e-08	2.01e-05	7.97396
GBA3	-3.55654	8.11328	-8.39643	2.71e-09	2.37e-06	11.3072
CYP8B1	-3.10039	9.34459	-5.80055	2.64e-06	0.000229078	4.69792
THRSP	-3.02807	7.44085	-5.63055	4.24e-06	0.000315238	4.24276
CNDP1	-2.97159	6.4935	-6.90078	1.31e-07	2.8e-05	7.59289
C3P1	-2.96161	8.6705	-8.24658	3.95e-09	2.8e-06	10.9488
TTC36	-2.95395	7.01415	-12.3132	4.08e-13	2.14e-09	19.527
PGLYRP2	-2.88036	8.15731	-5.57208	4.99e-06	0.000339641	4.08593
BCO2	-2.85515	5.93896	-7.88604	9.87e-09	4.38e-06	10.0734
CTHRC1	2.82038	6.15384	4.42008	0.000123985	0.00323318	0.998256
TMEM27	-2.77164	4.93338	-7.48291	2.8e-08	8.5e-06	9.07351
HAO2	-2.7538	6.3734	-6.96399	1.11e-07	2.41e-05	7.75563
STEAP4	-2.68935	6.67749	-8.77608	1.06e-09	1.39e-06	12.2008
MOGAT2	-2.62104	6.8094	-9.67449	1.24e-10	2.16e-07	14.2314
EGR1	-2.56506	11.1014	-7.00664	9.87e-08	2.2e-05	7.86516
LINC01554	-2.45979	6.4061	-7.89694	9.6e-09	4.38e-06	10.1001
TRIM71	2.45327	5.21734	4.2495	0.000198667	0.00443112	0.547706
XDH	-2.38225	8.07113	-5.70882	3.41e-06	0.00027295	4.45248
AVPR1A	-2.36467	5.73126	-4.30315	0.000171335	0.0039889	0.689038
ART4	-2.34238	6.23725	-6.79502	1.74e-07	3.44e-05	7.31959
FLJ22763	-2.32097	5.05409	-7.68154	1.67e-08	6.83e-06	9.56892
PPP1R3B	-2.3144	8.18689	-5.23917	1.26e-05	0.000661149	3.19129
ADRA1A	-2.2582	5.29432	-7.62999	1.91e-08	6.83e-06	9.44083
CLRN3	-2.23175	6.96403	-4.78999	4.43e-05	0.00156905	1.98465
CPED1	-2.22355	7.98481	-8.66992	1.37e-09	1.6e-06	11.953
ACMSD	-2.19847	8.08329	-6.71677	2.15e-07	3.82e-05	7.11661
ANLN	2.18874	4.51121	8.16553	4.84e-09	2.82e-06	10.7536
MCC	-2.17078	5.8394	-4.7073	5.58e-05	0.00188071	1.7633
AGXT2	-2.13484	7.48626	-6.0156	1.46e-06	0.000146997	5.27149
MFSD2A	-2.11994	7.37376	-6.29682	6.73e-07	8.3e-05	6.01668
GLYAT	-2.08916	5.78379	-8.26537	3.76e-09	2.8e-06	10.9939
DEPDC7	-2.0761	7.19106	-5.62119	4.35e-06	0.000316819	4.21766
TRPM8	-2.06832	5.82084	-3.8856	0.000537407	0.00891399	-0.399462
PTPRB	-2.06401	5.86988	-7.39423	3.54e-08	1e-05	8.85067
FAM83D	2.06128	6.48652	8.57569	1.74e-09	1.82e-06	11.7317
SLC13A5	-2.05855	8.74992	-4.58467	7.85e-05	0.00235138	1.43584
LOC149703	-2.05827	7.68912	-6.4322	4.65e-07	6.7e-05	6.37308
NUF2	2.03886	4.68631	6.48724	4e-07	6.17e-05	6.51753
PDK4	-2.03145	8.83846	-4.75155	4.93e-05	0.00171196	1.8817
LINC01296	2.02663	4.30331	5.28703	1.1e-05	0.000591003	3.32003
BEX2	2.01814	6.48013	4.52099	9.37e-05	0.00266223	1.26623
SRD5A2	-1.99859	5.08671	-5.90431	1.98e-06	0.000187325	4.97502
SLC22A7	-1.99003	9.40771	-4.49378	0.000101065	0.0027985	1.19388
ITGA9	-1.98083	7.00036	-7.49259	2.73e-08	8.5e-06	9.09778
AR	-1.97728	7.4168	-4.9384	2.93e-05	0.00115748	2.38277
AADAT	-1.96435	6.29039	-7.61485	1.99e-08	6.83e-06	9.40316
SORL1	-1.89926	7.17833	-7.62451	1.94e-08	6.83e-06	9.42722
AMDHD1	-1.87989	8.60451	-4.55768	8.46e-05	0.0024919	1.36393
SMIM24	-1.87189	7.23315	-5.0674	2.04e-05	0.000899326	2.72938
NAMPT	-1.8675	8.93548	-4.22315	0.000213621	0.00461729	0.478446
UBE2T	1.83891	6.09727	10.1212	4.42e-11	1.16e-07	15.1969
SLC25A47	-1.8386	7.37673	-9.85441	8.15e-11	1.71e-07	14.6238
LIFR	-1.82017	5.82679	-7.61601	1.98e-08	6.83e-06	9.40606
PLG	-1.80729	8.62395	-6.73636	2.04e-07	3.81e-05	7.16747
C11orf96	-1.79973	8.15713	-4.32121	0.000163001	0.00383124	0.736682
SLC1A2	-1.79611	7.79745	-4.75272	4.92e-05	0.00171196	1.88483
B3GNT5	1.79202	5.96483	3.90568	0.00050894	0.00864704	-0.347817
INMT	-1.76866	6.79311	-6.68628	2.33e-07	3.94e-05	7.03733
APOA5	-1.76613	8.4801	-5.66333	3.87e-06	0.000296167	4.33064
GPLD1	-1.75845	6.80356	-4.05881	0.000335352	0.00647421	0.0486636
FLVCR1	1.75361	5.72692	5.90613	1.97e-06	0.000187325	4.97988
C1orf132	-1.73502	5.90218	-8.20748	4.36e-09	2.8e-06	10.8547
ZNF385B	-1.69753	6.04405	-4.00182	0.000391823	0.00715589	-0.099383
SLC25A18	-1.69554	7.80123	-3.93656	0.000468004	0.00814964	-0.268208
TSLP	-1.68682	4.22813	-8.23118	4.1e-09	2.8e-06	10.9117
SPTBN2	-1.67212	5.17555	-6.40586	5e-07	6.71e-05	6.30387
CENPW	1.66252	6.2238	6.84461	1.52e-07	3.19e-05	7.4479
NPW	-1.65938	4.49228	-4.33624	0.000156367	0.00372545	0.776382
A1BG	-1.65708	10.6138	-5.07919	1.98e-05	0.000892451	2.76108
COLCA2	1.62113	4.64659	5.51892	5.79e-06	0.000376725	3.94324
REEP6	-1.61408	8.17848	-4.09194	0.000306286	0.00605428	0.134973
CNTN3	-1.613	4.34304	-4.45163	0.000113604	0.0030303	1.08193
CHML	1.58421	6.04647	4.39158	0.000134171	0.00338918	0.922741
ACSM2A	-1.56964	8.18437	-3.91635	0.000494414	0.00848272	-0.320331
EDIL3	1.56672	5.7553	4.39467	0.000133027	0.00337658	0.930925
LOC645166	1.55309	5.85174	4.45883	0.000111358	0.00297798	1.10103
UHRF1	1.54671	5.15941	5.98262	1.6e-06	0.000157961	5.18371
DEPDC1B	1.52296	3.79083	5.72042	3.3e-06	0.000268387	4.48356
LRG1	-1.52276	8.76192	-4.40429	0.000129532	0.00332815	0.95639
ASPM	1.51119	4.77411	7.2465	5.22e-08	1.34e-05	8.47724
ADH4	-1.50642	7.06313	-6.51908	3.67e-07	5.74e-05	6.60093
GIPC2	-1.50075	5.93903	-4.6405	6.72e-05	0.0021221	1.5848
RUNDC3B	-1.4916	4.9741	-4.22395	0.000213149	0.00461729	0.480556
CXCL14	-1.47455	5.84477	-8.08615	5.92e-09	3.06e-06	10.5615
CCNB1	1.46724	4.00304	5.6308	4.24e-06	0.000315238	4.24344
GPC3	1.4667	4.42675	4.00689	0.000386446	0.00708236	-0.0862426
DTL	1.45839	5.47112	6.05854	1.3e-06	0.000133139	5.38566
HOGA1	-1.44933	6.97194	-5.96195	1.69e-06	0.000164164	5.12865
ERRFI1	-1.44411	9.57848	-5.03201	2.25e-05	0.000964212	2.63426
CDCA7	1.44406	4.15833	5.54942	5.31e-06	0.000357127	4.02512
FMO2	-1.44298	5.99551	-5.46791	6.67e-06	0.00041619	3.80625
GJB2	-1.43357	6.98352	-3.91222	0.000499981	0.00855024	-0.330959
RNF125	-1.43114	5.05331	-7.19963	5.91e-08	1.41e-05	8.35817
ACSM2B	-1.42771	6.02382	-4.02709	0.000365715	0.00682168	-0.0338038
LYRM5	-1.41513	8.79253	-5.60539	4.55e-06	0.000322112	4.17529
RSPO3	-1.40015	5.96192	-5.30935	1.04e-05	0.000566853	3.38006
SLC41A2	-1.39996	6.32313	-4.42332	0.000122878	0.00321229	1.00684
LDHD	-1.39825	5.88085	-8.46787	2.27e-09	2.16e-06	11.4769
C7	-1.39199	4.96611	-5.30637	1.05e-05	0.000568643	3.37202
FTCD	-1.38282	7.78228	-6.72641	2.09e-07	3.82e-05	7.14165
ILF2	1.37146	8.19814	6.80276	1.7e-07	3.43e-05	7.33963
SLC9B2	-1.3683	6.40174	-5.19971	1.41e-05	0.000713969	3.08517
SGOL2	1.36247	4.41458	5.60639	4.53e-06	0.000322112	4.17798
DNALI1	-1.35538	5.11101	-5.12019	1.76e-05	0.0008206	2.87131
GPT2	-1.34882	7.1082	-6.1939	8.93e-07	0.000106149	5.74468
CRNDE	1.34378	4.22026	4.35614	0.000147995	0.00359961	0.828978
CDCA3	1.33969	5.58516	7.23542	5.37e-08	1.34e-05	8.44911
CENPK	1.33951	3.56837	7.63192	1.9e-08	6.83e-06	9.44564
ANGPTL6	-1.33351	5.97192	-8.13595	5.22e-09	2.88e-06	10.6821
FAM65C	-1.3333	5.2624	-12.9238	1.22e-13	1.28e-09	20.6192
ITGA2	1.32643	5.13407	3.99869	0.000395183	0.00720469	-0.1075
TIGD2	-1.31432	6.0035	-4.22838	0.000210567	0.00459674	0.492185
SLC25A15	-1.31162	6.56912	-5.08828	1.93e-05	0.000877636	2.78551
ADAMTS13	-1.30568	6.25773	-8.07242	6.13e-09	3.06e-06	10.5282
NTN4	-1.2942	5.95305	-4.50886	9.69e-05	0.00273125	1.23397
SNHG1	1.29145	7.91568	6.19105	9e-07	0.000106149	5.73712
CCDC3	-1.28323	7.63122	-5.97925	1.61e-06	0.000157961	5.17474
BCAT1	1.28111	5.14055	4.58251	7.9e-05	0.00235212	1.43007
DCAF13	1.28028	6.38356	4.09149	0.00030667	0.00605428	0.13378
ATAD2	1.27904	6.02985	6.41095	4.93e-07	6.71e-05	6.31724
TGFBR3	-1.27798	7.89471	-6.70916	2.19e-07	3.83e-05	7.09681
CSRNP1	-1.27701	6.88667	-5.61278	4.45e-06	0.00032208	4.19512
SDPR	-1.27409	5.82142	-4.52401	9.29e-05	0.00264717	1.27427
CDCA5	1.27053	5.73412	7.87969	1e-08	4.38e-06	10.0578
ANGPTL1	-1.26791	4.17321	-7.40973	3.4e-08	9.89e-06	8.88969
SLC28A1	-1.2679	5.02332	-5.15289	1.61e-05	0.00077654	2.95924
GAS2L3	1.2635	6.14019	4.58337	7.88e-05	0.00235212	1.43236
MYLK	-1.25603	8.01663	-4.5355	9e-05	0.00258504	1.30485
TDRKH	1.25586	4.64429	5.16825	1.54e-05	0.000750817	3.00057
SLC25A25	-1.25495	8.02822	-4.47253	0.000107206	0.00289648	1.13741
UGP2	-1.25266	5.87662	-4.27393	0.000185722	0.00421412	0.612034
HHIP	-1.25228	4.75689	-8.19119	4.54e-09	2.8e-06	10.8155
DMGDH	-1.25085	6.05074	-5.04518	2.17e-05	0.000944793	2.66965
HMGCS2	-1.24995	7.4143	-4.01515	0.000377832	0.00697326	-0.0648071
PPIL1	1.24994	6.84589	5.77378	2.85e-06	0.000240765	4.62635
METTL7B	-1.24921	9.1649	-4.03254	0.000360318	0.00681061	-0.0196613
SMIM14	-1.24488	7.97849	-5.4319	7.37e-06	0.000444299	3.70948
IVD	-1.24344	8.1034	-8.94063	7.09e-10	1.06e-06	12.5815
HEPACAM	-1.23969	5.30839	-5.48889	6.29e-06	0.000403193	3.86259
TOMM40L	1.23448	5.9066	4.54301	8.81e-05	0.00254864	1.32486
FGL2	-1.22952	7.86159	-3.96193	0.000436798	0.0076753	-0.20266
LRRK2	-1.22589	4.58845	-5.14885	1.63e-05	0.000781738	2.9484
MS4A7	-1.22364	7.56798	-4.49758	0.000100005	0.00278816	1.20398
DEPDC1	1.22182	4.07651	5.79093	2.72e-06	0.000233343	4.6722
CCDC34	1.21968	5.95294	4.32134	0.000162939	0.00383124	0.737044
NFKBIZ	-1.21832	8.73345	-4.14756	0.000262969	0.00541592	0.280244
ETS1	-1.21529	8.20509	-4.36835	0.00014308	0.00352238	0.861266
RMI2	1.21003	5.28231	5.67136	3.79e-06	0.000291856	4.35214
TMEM133	-1.20864	5.34821	-4.28774	0.000178782	0.00413633	0.648403
ACADSB	-1.20627	9.07394	-4.71392	5.48e-05	0.00185228	1.78101
TMEM56	-1.19114	7.69923	-4.34159	0.000154073	0.00368755	0.790508
GBP1	-1.19073	6.84175	-4.1145	0.000287933	0.0057603	0.193827
SMAD9	-1.18032	4.92561	-3.868	0.00056365	0.00916084	-0.444687
NUDT6	-1.17164	6.59648	-5.86807	2.19e-06	0.000198389	4.87831
LILRB1	-1.1678	5.87226	-4.17435	0.000244313	0.00511204	0.350395
MASP1	-1.16364	6.30805	-7.25204	5.14e-08	1.34e-05	8.49129
SYTL5	-1.15664	5.22534	-5.12712	1.73e-05	0.00081207	2.88995
SMIM19	-1.15484	8.87729	-4.02951	0.000363305	0.00681572	-0.0275154
TUSC1	-1.15316	6.87641	-4.62497	7.02e-05	0.002183	1.54334
FAM150B	-1.14896	4.54249	-5.67127	3.79e-06	0.000291856	4.35192
MS4A6A	-1.14853	7.20405	-5.48468	6.37e-06	0.000404399	3.8513
GAS5	1.14178	8.28673	6.42618	4.73e-07	6.7e-05	6.35727
TMEM246	1.14098	6.30363	5.0498	2.14e-05	0.000936557	2.68207
C1orf162	-1.13971	6.76372	-5.11435	1.79e-05	0.000829039	2.85561
FIGNL1	1.13732	5.78499	4.02396	0.000368851	0.00684851	-0.0419271
SAMD5	-1.13371	5.02526	-4.91692	3.11e-05	0.00120236	2.3251
PTGR1	-1.13086	9.19782	-4.03456	0.000358327	0.00681061	-0.0143914
ZNF600	1.119	6.11899	5.34696	9.35e-06	0.000525608	3.48119
SCN7A	-1.11802	3.75134	-4.75889	4.83e-05	0.00168842	1.90136
ATOH8	-1.1104	5.78389	-6.77523	1.83e-07	3.56e-05	7.26831
2020-03-02	-1.10932	8.0688	-3.96696	0.00043086	0.00764026	-0.189654
PRR11	1.10762	6.9362	6.09325	1.18e-06	0.000123416	5.47783
SPRYD4	-1.10513	7.60371	-6.64068	2.64e-07	4.39e-05	6.9186
METTL21A	1.10373	5.00805	4.41029	0.000127395	0.00329748	0.972306
UPB1	-1.09832	6.24747	-4.19828	0.000228754	0.00489394	0.413146
ADGRG6	-1.09722	5.55418	-4.47474	0.000106548	0.00289648	1.1433
DNAJC25	-1.0963	7.16118	-5.0286	2.28e-05	0.000969491	2.62509
SEC14L2	-1.09285	5.58453	-5.00615	2.42e-05	0.00101629	2.56475
ZNF260	1.07239	6.44933	4.27811	0.000183594	0.00420223	0.623036
MRPS23	1.06175	7.04168	5.07216	2.01e-05	0.000894737	2.74218
TMEM192	-1.05881	7.04528	-4.5809	7.93e-05	0.00235593	1.4258
FLVCR1-AS1	1.05843	5.66656	4.445	0.000115713	0.00306541	1.06433
TLCD1	1.05757	5.70194	4.06742	0.000327551	0.00635811	0.0710662
PDCD2L	1.05496	6.24017	5.03592	2.23e-05	0.000958107	2.64476
ST6GAL2	-1.05315	4.15505	-5.10731	1.83e-05	0.000839476	2.83668
ANGPTL3	-1.05171	5.49178	-4.83945	3.86e-05	0.00142446	2.11722
HELLS	1.04904	3.86306	7.15189	6.7e-08	1.56e-05	8.23664
NAP1L5	-1.02928	4.8634	-4.66901	6.21e-05	0.00204641	1.66095
BMPER	-1.02905	3.6637	-6.18443	9.16e-07	0.000106149	5.71959
PHYHD1	-1.02792	6.74808	-5.76138	2.95e-06	0.000245243	4.59316
DHTKD1	-1.02781	9.14424	-4.3022	0.000171783	0.0039889	0.686545
DHRS4-AS1	-1.0269	7.07892	-4.11661	0.000286267	0.00575527	0.199356
RBMS3	-1.02561	4.15618	-7.33399	4.14e-08	1.14e-05	8.69873
ZNF320	1.02492	4.83403	4.26989	0.000187803	0.00424297	0.601394
HNMT	-1.01873	6.89503	-4.21405	0.000219039	0.00472466	0.454547
PGM5	-1.01412	5.23788	-6.35604	5.72e-07	7.5e-05	6.17278
NAAA	-1.01234	5.90764	-6.4562	4.36e-07	6.43e-05	6.43611
CYGB	-1.01083	5.89365	-6.03168	1.4e-06	0.000141985	5.31424
NOSTRIN	-1.01011	4.94311	-7.24351	5.26e-08	1.34e-05	8.46965
GPAT3	-1.00413	6.5408	-3.987	0.000407972	0.00737373	-0.137778
NFIC	-1.00295	8.21057	-4.79599	4.36e-05	0.00155346	2.00074
MPEG1	-1.0022	7.54556	-3.84572	0.000598675	0.00962564	-0.501848
TM6SF2	-1.00044	6.4828	-5.7552	3e-06	0.000245584	4.57664
